# Supplementary material for: Genetic Basis of Resistance to Warrior (-) Yellow Rust Race at the Seedling Stage in Current Central and Northern European Winter Wheat Germplasm
Source: Plants (Basel). 2023 Jan 17;12(3):420. doi: 10.3390/plants12030420 (PMC9920722; doi:10.3390/plants12030420)
Supplement: Supplementary file 1 [file plants-12-00420-s001.zip]

Archive with 2 entries (2 files):
- Supplementary Figures_FS et al..docx
- Supplementary Tables_FS et al..xlsx
