# Supplementary material for: Genetic Basis of Resistance to Warrior (-) Yellow Rust Race at the Seedling Stage in Current Central and Northern European Winter Wheat Germplasm
Source: Plants (Basel). 2023 Jan 17;12(3):420. doi: 10.3390/plants12030420 (PMC9920722; doi:10.3390/plants12030420)
Supplement: Supplementary file 1 [file plants-12-00420-s001.zip › Supplementary Tables_FS et al..xlsx]

## Sheet: Info
		Genetic basis of resistance to Warrior (-) yellow rust race at the seedling stage in current Central and Northern European winter wheat germplasm
		Plants
		Fahimeh Shahinnia*, Volker Mohler, Lorenz Hartl*
		Bavarian State Research Center for Agriculture, Institute for Crop Science and Plant Breeding, 85354 Freising, Germany
		*Corresponding authors:
		Dr. Fahimeh Shahinnia, E-mail: Fahimeh.Shahinnia@lfl.bayern.de
		Dr. Lorenz Hartl, E-mail: Lorenz.Hartl@lfl.bayern.de

## Sheet: Table S1
Table S1 List of 229 winter wheat cultivars and breeding lines assembled from the Northen and Central European countries including Germany, Austria, Norway, Sweden, Denmark, Poland, and Switzerland. Mean values of stripe rust scores (infection type 1-9) against two Pst pathotypes, Warrior (-) FS 53/20 and Warrior (-) G 23/19, evaluated in the panel are presented.
ID	Name	Origin Country	Subpopulation	Seed Source*	Warrior (-) FS 53/20	Warrior (-) G 23/19
TS001	Bjørke	Norway	1	Norway	6.33333	7.33333
TS002	Folke	Sweden	1	Norway	5	5.66667
TS003	Mjølner	Sweden	1	Norway	6.66667	5
TS004	Magnifik	Sweden	1	Norway	5	6
TS005	Olivin	Germany	2	Norway	8.33333	8.33333
TS006	Finans	Sweden	1	Norway	7.66667	6.66667
TS007	Arina	Switzerland	2	Norway	7.66667	7.66667
TS008	Solist	Denmark	2	Norway	6	6.33333
TS009	GN05013	Norway	1	Norway	5.33333	4.66667
TS010	V9001	Norway	1	Norway	6.66667	6.66667
TS011	TARSO	Germany	1	Norway	6	5.33333
TS012	Rida	Norway	1	Norway	5	6
TS013	Jantarka	Poland	2	Norway	8	7.66667
TS014	Akteur	Germany	1	Norway	7	7.33333
TS015	Ellvis	Germany	2	Norway	7.66667	7
TS016	Portal	Germany	1	Norway	7.66667	6.66667
TS017	Kuban	Germany	1	Norway	7	1.33333
TS018	NK03030	Norway	1	Norway	6.33333	1.33333
TS019	GN04041	Norway	1	Norway	8	5
TS020	20130	Norway	1	Norway	4.66667	1
TS021	20228	Norway	1	Norway	6.33333	1.66667
TS022	KWS Ozon	Germany	2	Norway	7.33333	4
TS023	Breeding line	Norway	2	Norway	5.66667	2.33333
TS024	Breeding line	Norway	1	Norway	5.33333	5.66667
TS025	GN11018	Norway	2	Norway	7.66667	7
TS026	GN13023	Norway	1	Norway	6.33333	2.66667
TS027	Mariboss	Denmark	2	Norway	3.66667	4.66667
TS028	Torp	Denmark	2	Norway	5.66667	8
TS029	GN05012	Norway	1	Norway	5.66667	6
TS030	Breeding line	Norway	1	Norway	8.33333	5.66667
TS031	Activus	Austria	1	SZ Donau	6.66667	7
TS032	Adamus	Austria	1	SZ Donau	7.33333	7
TS033	Alicantus	Austria	1	SZ Donau	5.66667	5.33333
TS034	Artimus	Austria	1	SZ Donau	5	5.66667
TS035	Axaro	Austria	1	SZ Donau	8	7
TS036	Beatus	Austria	1	SZ Donau	7.66667	8
TS037	Cecilius	Austria	1	SZ Donau	7	6.66667
TS038	Christoph	Austria	1	SZ Donau	8	7.33333
TS039	Csiko	Austria	1	SZ Donau	6.66667	6
TS040	Davidus	Austria	1	SZ Donau	8.66667	5.66667
TS041	Getic	Austria	1	SZ Donau	7	5
TS042	Breeding line	Austria	1	SZ Donau	7.33333	5.33333
TS043	Maurizio	Austria	1	SZ Donau	6.33333	6.66667
TS044	Messino	Austria	1	SZ Donau	8.33333	5.33333
TS045	Nevio	Austria	1	SZ Donau	7.33333	1.66667
TS046	Breeding line	Austria	1	SZ Donau	6	5.66667
TS047	Breeding line	Austria	1	SZ Donau	5.33333	4
TS048	Breeding line	Austria	2	SZ Donau	5.66667	1.66667
TS049	Breeding line	Austria	1	SZ Donau	3.66667	2.33333
TS050	Breeding line	Austria	1	SZ Donau	5.66667	5.33333
TS051	Breeding line	Austria	1	SZ Donau	6	5.33333
TS052	Breeding line	Austria	1	SZ Donau	6	5.66667
TS053	Breeding line	Austria	1	SZ Donau	7	8
TS054	Breeding line	Austria	1	SZ Donau	6.66667	7.33333
TS055	Breeding line	Austria	1	SZ Donau	7	7.33333
TS056	Breeding line	Austria	1	SZ Donau	7.33333	6.66667
TS057	Breeding line	Austria	1	SZ Donau	6.33333	7.33333
TS058	Breeding line	Austria	1	SZ Donau	6.66667	6.33333
TS059	Breeding line	Austria	1	SZ Donau	8	6.66667
TS060	Breeding line	Austria	1	SZ Donau	4.66667	6.66667
TS061	Breeding line	Austria	1	SZ Donau	6.66667	8
TS062	Breeding line	Austria	1	SZ Donau	7.33333	7.66667
TS063	Breeding line	Austria	1	SZ Donau	7	4.66667
TS064	Breeding line	Austria	1	SZ Donau	7	6.66667
TS065	Sidonius	Austria	1	SZ Donau	6.66667	6.33333
TS066	Breeding line	Austria	1	SZ Donau	6	6.66667
TS067	Breeding line	Austria	1	SZ Donau	6	7.33333
TS068	Breeding line	Austria	1	SZ Donau	7	7.33333
TS069	Breeding line	Austria	1	SZ Donau	7.66667	6.33333
TS070	Breeding line	Austria	1	SZ Donau	7	7.66667
TS071	Breeding line	Austria	1	SZ Donau	8	6.66667
TS072	Breeding line	Austria	1	SZ Donau	8.33333	7.33333
TS073	Breeding line	Austria	1	SZ Donau	6.66667	6.66667
TS074	Breeding line	Austria	1	SZ Donau	7	4.33333
TS075	Breeding line	Austria	1	SZ Donau	7.33333	7
TS076	Breeding line	Austria	1	SZ Donau	5.33333	7.33333
TS077	Breeding line	Austria	1	SZ Donau	6.33333	6
TS078	Tillexus	Austria	1	SZ Donau	6.33333	6
TS079	Topkapi	Austria	1	SZ Donau	6.33333	6.33333
TS080	Turanus	Austria	1	SZ Donau	7.33333	6.66667
TS081	Breeding line	Germany	2	SZ Breun	6.66667	5.33333
TS082	Breeding line	Germany	2	SZ Breun	6.33333	6.66667
TS083	Breeding line	Germany	2	SZ Breun	7	8.66667
TS084	Breeding line	Germany	1	SZ Breun	7.33333	8
TS085	Breeding line	Germany	2	SZ Breun	6	8.33333
TS086	Breeding line	Germany	2	SZ Breun	7.33333	6.66667
TS087	Breeding line	Germany	2	SZ Breun	7	8.33333
TS088	Breeding line	Germany	2	SZ Breun	8	8
TS089	Breeding line	Germany	2	SZ Breun	6.33333	8.66667
TS090	Breeding line	Germany	2	SZ Breun	7.33333	8.66667
TS091	Breeding line	Germany	2	SZ Breun	6	8.66667
TS092	Breeding line	Germany	2	SZ Breun	5.66667	8.33333
TS093	Breeding line	Germany	2	SZ Breun	6.66667	7.33333
TS094	Breeding line	Germany	2	SZ Breun	7.33333	6.33333
TS095	Breeding line	Germany	1	SZ Breun	8	6
TS096	Breeding line	Germany	2	SZ Breun	7.66667	7.66667
TS097	Breeding line	Germany	2	SZ Breun	5.66667	7.33333
TS098	Breeding line	Germany	2	SZ Breun	6.33333	7.66667
TS099	Breeding line	Germany	2	SZ Breun	6.33333	8.66667
TS100	Breeding line	Germany	2	SZ Breun	6	7
TS101	Breeding line	Germany	2	SZ Breun	6.33333	8.66667
TS102	Breeding line	Germany	2	SZ Breun	7	7.33333
TS103	Breeding line	Germany	2	SZ Breun	6	7
TS104	Breeding line	Germany	2	SZ Breun	7.66667	6
TS105	Breeding line	Germany	2	SZ Breun	6.66667	8
TS106	Breeding line	Germany	2	SZ Breun	6.33333	7
TS107	Breeding line	Germany	2	SZ Breun	6	7.66667
TS108	Breeding line	Germany	2	SZ Breun	6.66667	7.33333
TS109	Breeding line	Germany	2	SZ Breun	6.66667	7.66667
TS110	Breeding line	Germany	2	SZ Breun	6.66667	9
TS111	Breeding line	Germany	2	SZ Breun	1.66667	4.33333
TS112	Breeding line	Germany	2	SZ Breun	6.66667	7.66667
TS113	Breeding line	Germany	2	SZ Breun	7	7.33333
TS114	Breeding line	Germany	2	SZ Breun	7.33333	8
TS115	Breeding line	Germany	2	SZ Breun	6.33333	7
TS116	Breeding line	Germany	2	SZ Breun	8.33333	7
TS117	Breeding line	Germany	2	SZ Breun	7	5.33333
TS118	Breeding line	Germany	1	SZ Breun	8.66667	6.66667
TS119	Breeding line	Germany	2	SZ Breun	8	8
TS120	Breeding line	Germany	2	SZ Breun	7.66667	7.66667
TS121	Breeding line	Germany	2	SZ Breun	7.33333	5.66667
TS122	Breeding line	Germany	2	SZ Breun	7.33333	6
TS123	Breeding line	Germany	2	SZ Breun	6.33333	5.66667
TS124	Breeding line	Germany	2	SZ Breun	8	8
TS125	Breeding line	Germany	2	SZ Breun	7	7
TS126	Breeding line	Germany	2	SZ Breun	8	8.33333
TS127	Breeding line	Germany	2	SZ Breun	8.66667	8.33333
TS128	Breeding line	Germany	2	SZ Breun	8	8.33333
TS129	Breeding line	Germany	2	SZ Breun	7	9
TS130	Breeding line	Germany	2	SZ Breun	6.66667	6.66667
TS131	Breeding line	Germany	2	SZ Breun	4.66667	5.66667
TS132	Breeding line	Germany	2	SZ Breun	6.66667	5.66667
TS133	Breeding line	Germany	1	SZ Breun	6.66667	7
TS134	Breeding line	Germany	1	SZ Breun	7	8
TS135	Breeding line	Germany	2	SZ Breun	5.66667	7.33333
TS136	Breeding line	Germany	2	SZ Breun	7	7.66667
TS137	Dichter	Germany	2	SZ Breun	6	7.66667
TS138	Kompass	Germany	2	SZ Breun	7.33333	8.33333
TS139	Sherpa	Germany	2	SZ Breun	7.66667	7.66667
TS140	Gentleman	Germany	2	SZ Secobra	7	5.33333
TS141	Komponist	Germany	1	SZ Secobra	6.66667	7.33333
TS142	Alexander	Germany	2	SZ Secobra	7	8
TS143	Apostel	Germany	2	SZ Secobra	5.33333	6
TS144	Asory	Germany	2	SZ Secobra	6.66667	5.66667
TS145	Axioma	Germany	2	SZ Secobra	4.66667	6.66667
TS146	Benchmark	Germany	2	SZ Secobra	6	5.66667
TS147	Boss	Germany	2	SZ Secobra	5	5.66667
TS148	Campesino	Germany	2	SZ Secobra	5	6
TS149	Chaplin	Germany	2	SZ Secobra	4	6
TS150	Elixer	Germany	2	SZ Secobra	5.66667	5.66667
TS151	Genius	Germany	1	SZ Secobra	5	6.33333
TS152	Informer	Germany	2	SZ Secobra	6	6.33333
TS153	Johnny	Germany	2	SZ Secobra	6.33333	6.66667
TS154	Julius	Germany	1	SZ Secobra	4.33333	5.66667
TS155	Kamerad	Germany	2	SZ Secobra	4	6.33333
TS156	Kashmir	Germany	1	SZ Secobra	5.33333	5.66667
TS157	KWS Emerick	Germany	1	SZ Secobra	3.66667	6.66667
TS158	KWS Talent	Germany	1	SZ Secobra	3.33333	1.33333
TS159	LG Initial	Germany	2	SZ Secobra	4	5.33333
TS160	LG Mocca	Germany	2	SZ Secobra	6	6
TS161	LG Vertikal	Germany	2	SZ Secobra	3.33333	5.66667
TS162	Lemmy	Germany	2	SZ Secobra	4.33333	6
TS163	Linus	Germany	2	SZ Secobra	4.66667	4.66667
TS164	Nordkap	Germany	2	SZ Secobra	4.66667	5.66667
TS165	Opal	Germany	1	SZ Secobra	4.33333	5.66667
TS166	Partner	Germany	2	SZ Secobra	5.33333	6.66667
TS167	Ponticus	Germany	2	SZ Secobra	5.66667	5.33333
TS168	Porthus	Germany	2	SZ Secobra	6.66667	6.66667
TS169	RGT Reform	Germany	2	SZ Secobra	5.66667	7.33333
TS170	SU Selke	Germany	2	SZ Secobra	6	5.66667
TS171	Sheriff	Germany	2	SZ Secobra	6.33333	7.33333
TS172	Spontan	Germany	2	SZ Secobra	5.66667	5
TS173	Tobak	Germany	2	SZ Secobra	5.33333	4
TS174	Breeding line	Germany	2	SZ Secobra	6	5
TS176	Breeding line	Germany	2	SZ Secobra	6.66667	5.66667
TS177	Breeding line	Germany	2	SZ Secobra	6.33333	6
TS178	Breeding line	Germany	1	SZ Secobra	6.33333	3.33333
TS179	Breeding line	Germany	1	SZ Secobra	4	6
TS180	Breeding line	Germany	2	SZ Secobra	5.66667	6
TS181	Breeding line	Germany	2	SZ Secobra	5	6
TS182	Breeding line	Germany	2	SZ Secobra	5.33333	5
TS183	Breeding line	Germany	2	SZ Secobra	4	5.66667
TS184	Breeding line	Germany	2	SZ Secobra	3.66667	5.66667
TS185	Breeding line	Germany	2	SZ Secobra	2.33333	2.66667
TS186	Breeding line	Germany	1	SZ Secobra	8.66667	5.66667
TS187	Breeding line	Germany	2	SZ Secobra	2.66667	6
TS188	Breeding line	Germany	2	SZ Secobra	4.66667	5.66667
TS189	Breeding line	Germany	1	SZ Secobra	6	5.66667
TS190	Breeding line	Germany	2	SZ Secobra	5.66667	6.66667
TS191	Breeding line	Germany	2	SZ Secobra	4	5.33333
TS192	Breeding line	Germany	1	SZ Secobra	4.33333	5.66667
TS193	Breeding line	Germany	2	SZ Secobra	4	6.66667
TS194	Breeding line	Germany	2	SZ Secobra	5	6.33333
TS195	Sinatra	Germany	2	SZ Secobra	4.33333	2
TS196	Impression	Germany	2	SZ Secobra	7.66667	5
TS197	Kometus	Germany	2	SZ Secobra	3.66667	5.66667
TS198	Gourmet	Germany	1	SZ Secobra	6	5.66667
TS199	Breeding line	Germany	2	LfL	5.33333	5.66667
TS200	Breeding line	Germany	2	LfL	6.33333	6
TS201	Breeding line	Germany	2	LfL	5.66667	6
TS202	Breeding line	Germany	2	LfL	6.66667	8.66667
TS203	Breeding line	Germany	2	LfL	6	7.33333
TS204	Breeding line	Germany	2	LfL	5.66667	8.33333
TS205	Breeding line	Germany	2	LfL	2.66667	5.66667
TS206	Breeding line	Germany	2	LfL	5	7
TS207	Breeding line	Germany	2	LfL	5.33333	5.33333
TS208	Breeding line	Germany	2	LfL	4.33333	6
TS209	Breeding line	Germany	2	LfL	4	6
TS210	Breeding line	Germany	2	LfL	7.33333	6
TS211	Breeding line	Germany	1	LfL	4.66667	6
TS212	Breeding line	Germany	2	LfL	7.66667	6
TS213	Breeding line	Germany	2	LfL	5	5
TS214	Breeding line	Germany	2	LfL	6.66667	6.66667
TS215	Breeding line	Germany	2	LfL	6.33333	3.33333
TS216	Breeding line	Germany	1	LfL	6	5
TS217	Breeding line	Germany	2	LfL	5.66667	5.33333
TS218	Breeding line	Germany	1	LfL	5	6.33333
TS219	Breeding line	Germany	2	LfL	6.66667	6
TS220	Breeding line	Germany	2	LfL	3.66667	5.66667
TS221	Breeding line	Germany	2	LfL	5.33333	5.66667
TS222	Breeding line	Germany	2	LfL	5	5.33333
TS223	Breeding line	Germany	1	LfL	6.66667	6.66667
TS224	Breeding line	Germany	2	LfL	7	7.66667
TS225	Breeding line	Germany	2	LfL	7.66667	7
TS226	Breeding line	Germany	2	LfL	4.33333	6.33333
TS227	Breeding line	Germany	2	LfL	4	6.33333
TS228	Breeding line	Germany	2	LfL	4	7.66667
TS229	Breeding line	Germany	2	LfL	2	2.33333
TS230	Breeding line	Germany	1	LfL	6	5
*Norvey (Norwegian University of Life Sciences), SZ Donau (Saatzucht Donau GesmbH & CoKG ), SZ Breun (Saatzucht Josef Breun GmbH & Co. KG), SZ Secobra (SECOBRA Saatzucht GmbH), LfL (Bayerische Landesanstalt für Landwirtschaft ).

## Sheet: Table S2
Table S2 SNP markers associated with yellow rust severity (based on infection type) in the winter wheat panel evaluated at the seedling stage for the means and three replications of each Pst pathotype identified in the present study compared with the previously published Yr genes and QTL. The marker alleles associated with increased resistance are bolded.
Pathotype/Replication	Marker	Chromosome	Position (bp)	Marker R2	Allele	Effect	P-value	Yr genes or QTL	*Reference	Flanking markers
Warrior (-) FS 53/20
1	Tdurum_contig13879_352	1B	680162719	0.05111	A/G	-1.3335	0.00081207	QYrex.wgp‐1BL_Express, QYr.sun‐1B_Kukri, QYr.sun‐1B_CPI133872, QYr.sun‐1B_Wollaroi, Yr29/Lr46, QYr.ucw‐1B, QYr.jic‐1B_Guardian, QYr.tam‐1B_Quaiu, QYr.cim‐1BL_Francolin	Lin & Chen. 2009, Bariana et al. 2010, Zwart et al. 2010, Bansal et al. 2014, Lan et al. 2014, Maccaferri et al. 2015, Melichar et al. 2008, Basnet et al. 2014, Lan et al. 2014	IWA3095-IWB46805
1	Excalibur_c4372_363	2A	758396898	0.06003	A/G	-1.1269	0.00032296	QYr.inra_2AL.2_Camp Remy	Boukhatem et al. 2002	IWA5959-wPt-7765
2	Kukri_c5357_323	1B	637621766	0.05515	G/T	-1.7608	0.00048482	New
2	wsnp_Ex_rep_c67098_65573819	1D	462741446	0.05408	A/G	1.80879	0.00054869	New
2	IAAV1743	2B	439225308	0.06021	G/T	-2.6351	0.00038652	QYr.hbaas-2BL, QYrww.wgp.2B-4	Wheat Catalogue (McIntosh et al. 2013)	IWA7489-Iwa3136
2	Ra_c6266_136	2B	440214889	0.05186	A/G	-2.491	0.00072369
2	AX-94842780	3D	6861143	0.06724	A/G	-1.7796	0.00018929	Yr66	Wheat Catalogue (McIntosh et al. 2013), Bariana et al. 2022	wmc11-3D.1-wPt-741190-3D
2	wsnp_Ra_c1303_2598907	7A	538782777	0.06402	A/G	-1.4652	0.00017422	New	Current study
2	wsnp_Ex_c4996_8885500	7A	538782919	0.07154	C/T	1.53344	9.099e-05
2	Tdurum_contig42093_1170	7A	538783873	0.06322	A/G	-1.4569	0.00019364
2	wsnp_Ex_c13721_21532196	7A	538784308	0.06402	A/G	-1.4652	0.00017422
2	AX-95102170	7A	539315154	0.07463	C/T	-1.3822	0.00010308
3	RFL_Contig1338_2062	1D	11623275	0.06229	C/T	-0.69068	0.0002728	New	Current study	IWA713-IWB21001
3	BS00098033_51	2A	778724092	0.06444	C/T	-1.0948	0.0001987	New	Current study	IWB6990-IWB10627
3	BS00070104_51	2B	754924149	0.05201	G/T	-0.81964	0.00092967	Yr3	Wheat Catalogue (McIntosh et al. 2013)	IWB56089-wPt-47
3	Excalibur_c49875_479	2D	634877378	0.05044	A/G	-0.94447	0.0009761	Yr54, Rollar et al. 2021	Wheat Catalogue (McIntosh et al. 2013)	IWB19432-IWB56666
3	Excalibur_c25566_1000	3B	17562201	0.05662	C/T	0.59456	0.00047769	New	Current study
3	AX-94681510	3D	459883630	0.06269	G/T	0.70329	0.00027221	New	Current study
3	BS00022653_51	4B	526928557	0.06479	A/C	-0.7849	0.00021569	Yr50, QYr.caas-4BL_Libellula, QYr.ufs-4B_Palmiet, QYr.sun-4B_Janz, QYr-4B_Avocet, QYr.ui-4B_RioBlanco	Liu et al. 2013, Lu et al. 2009, Agenbag et al. 2012, Zwart et al. 2010, William et al. 2006, Chen et al. 2012	IWB23968-IWA86
3	Jagger_c555_287	6B	191991853	0.06519	C/T	-1.3435	0.00017878	Yr35, QYr.ufs-6B_Kariega, QYr.tam-6BS_TAM111, QYr.caas-6BS.2_Naxos	Wheat Catalogue (McIntosh et al. 2013), Prins et al. 2011, Basnet et al. 2014a, Ren et al. 2012a	IWB64219-IWB61321
3	wsnp_Ku_c4910_8793327	6B	694119145	0.05454	A/G	-0.61169	0.00062619	New	Current study
3	BS00062869_51	7A	17454693	0.06786	A/G	-1.0677	0.00014152	QYr.cim‐7AS_Avocet	Rosewarne et al. 2012	IWA4528-IWA5336
mean	Kukri_c5357_323	1B	637621766	0.05077	G/T	-1.2004	0.00083837	New	Current study
mean	Tdurum_contig13879_352	1B	680162719	0.05029	A/G	-0.90757	0.00088496	QYrex.wgp‐1BL_Express, QYr.sun‐1B_Kukri, QYr.sun‐1B_CPI133872, QYr.sun‐1B_Wollaroi, Yr29/Lr46, QYr.ucw‐1B, QYr.jic‐1B_Guardian, QYr.tam‐1B_Quaiu, QYr.cim‐1BL_Francolin	Lin & Chen. 2009, Bariana et al. 2010, Zwart et al. 2010, Bansal et al. 2014, Lan et al. 2014, Maccaferri et al. 2015, Melichar et al. 2008, Basnet et al. 2014, Lan et al. 2014	IWA3095-IWB46805
mean	BS00098033_51	2A	778724092	0.0555	C/T	-1.1649	0.00052987	QYr.inra_2AL.2_Camp Remy	Boukhatem et al. 2002	IWA5959-wPt-7765
mean	CAP12_c703_150	5B	550377847	0.05218	C/T	-0.75695	0.00097751	QYr.sun‐5B_Janz, QYr.caas‐5BL.3_SHA3/CBRD	Bariana et al. 2010, Ren et al. 2012a	IWA8097-IWB57930
mean	BS00062869_51	7A	17454693	0.059	A/G	-1.1395	0.00038232	QYr.cim‐7AS_Avocet	Rosewarne et al. 2012	IWA4528-IWA5336
Warrior (-) G 23/19
1	BS00095640_51	3D	22680099	0.05787	A/C	-1.7389	0.0003807	QYr.tam‐3D_Quaiu	Basnet et al. 2014b	wPt-672034-Xbarc125
1	BS00095638_51	3D	22680318	0.0578	A/G	-1.7375	0.0003854
1	BobWhite_c40479_283	7D	58258742	0.05348	C/T	-1.3874	0.00062479	Yr33	Wheat Catalogue (McIntosh et al. 2013)	IWA8052-IWB18710
1	Kukri_c92151_216	7D	58485512	0.056	C/T	1.45847	0.00046436
1	D_GDS7LZN02FSYZC_227	7D	58491701	0.05975	A/G	1.5527	0.00030756
1	Kukri_c32845_116	7D	58504378	0.05958	C/T	1.55166	0.00030957
1	TA002473-0717	7D	58644217	0.05957	A/G	1.55158	0.00030938
1	AX-94774504	7D	58825708	0.04983	C/T	1.18263	0.00097881
2	wsnp_Ex_rep_c101269_86664147	7B	703247006	0.05203	C/T	-0.82332	0.00079466	QYr-7B_Tiritea, QYr.caas-7BL.2_SHA3/CBRD	Wheat Catalogue (McIntosh et al. 2013)	IWA4393-IWB10912a
2	Tdurum_contig67161_99	7B	703300162	0.0524	C/T	0.90753	0.00074136
2	Tdurum_contig82534_311	7B	704281223	0.05303	A/C	0.90524	0.00070731
2	RAC875_c31791_559	7B	704671177	0.06114	A/G	-0.96147	0.00028685
3	TA015451-0472	6B	222005423	0.05591	A/G	-1.9892	0.0004573	Yr35	Wheat Catalogue (McIntosh et al. 2013)	IWA1494-IWB65635
3	wsnp_Ra_rep_c106754_90462550	6B	227831038	0.05591	A/G	1.98916	0.0004573	Qyr.caas	Ren et al. 2012a	IWA5857-IWB61321
3	wsnp_Ex_c46392_51913200	6B	232067375	0.05591	A/G	-1.9892	0.0004573	Qyr.tam	Basnet et al. 2014a	IWA5857-IWB61321
3	wsnp_Ex_c11873_19047792	6B	234846766	0.05591	C/T	-1.9892	0.0004573
mean	Excalibur_c17489_804	5B	670829789	0.05244	C/T	0.80524	0.00075393	QYr.sun‐5B_Wollaroi, QYr.ui‐5B_IDO444	Bansal et al. 2014, Chen et al. 2012	IWB2716-IWB53860
*Reference
Agenbag, G. M., Z. A. Pretorius, L. A. Boyd, C. M. Bender, and R. Prins, 2012 Identification of adult plant resistance to stripe rust in the wheat cultivar Cappelle‐Desprez. Theor. Appl. Genet. 125: 109–120.
Bansal, U. K., A. G. Kazi, B. Singh, R. A. Hare, and H. S. Bariana, 2014 Mapping of durable stripe rust resistance in a durum wheat cultivar Wollaroi. Mol. Breed. 33: 51–59.
Bariana H, Kant L, Qureshi N, Forrest K, Miah H, Bansal U. Identification and Characterisation of Stripe Rust Resistance Genes Yr66 and Yr67 in Wheat Cultivar VL Gehun 892. Agronomy. 2022; 12(2):318.
Bariana, H. S., U. K. Bansal, A. Schmidt, A. Lehmensiek, J. Kaur et al., 2010 Molecular mapping of adult plant stripe rust resistance in wheat and identification of pyramided QTL genotypes. Euphytica 176: 251–260.
Basnet, B. R., A. M. H. Ibrahim, X. Chen, R. P. Singh, E. R. Mason et al., 2014a Molecular mapping of stripe rust resistance in hard red winter wheat TAM 111 adapted to the U.S. high plains. Crop Sci. 54: 1361‐1373.
Basnet, B. R., R. P. Singh, A. M. H. Ibrahim, S. A. Herrera‐Foessel, J. Huerta‐Espino et al., 2014b Characterization of Yr54 and other genes associated with adult plant resistance to yellow rust and leaf rust in common wheat Quaiu 3. Mol. Breed.33: 385–399.
Boukhatem, N., P. V. Baret, D. Mingeot, and J. M. Jacquemin, 2002 Quantitative trait loci for resistance against yellow rust in two wheat‐derived recombinant inbred line populations. Theor. Appl. Genet. 104: 111–118.
Chen, J., C. Chu, E. J. Souza, M. J. Guttieri, X. Chen et al., 2012 Genome‐wide identification of QTL conferring high‐temperature adult‐plant (HTAP) resistance to stripe rust (Puccinia striiformis f. sp. tritici) in wheat. Mol. Breed. 29: 791–800.
Lan, C., G. M. Rosewarne, R. P. Singh, S. A. Herrera‐Foessel, J. Huerta‐Espino et al., 2014 QTL characterization of resistance to leaf rust and stripe rust in the spring wheat line Francolin#1. Mol. Breed. 34: 789–803.
Lin, F., and X. M. Chen, 2009 Quantitative trait loci for non‐race‐specific, high‐temperature adult‐plant resistance to stripe rust in wheat cultivar Express. Theor. Appl. Genet. 118: 631–642.
Liu, J., Z. Chang, X. Zhang, Z. Yang, X. Li et al., 2013 Putative Thinopyrum intermedium‐derived stripe rust resistance gene Yr50 maps on wheat chromosome arm 4BL. Theor. Appl. Genet. 126: 265–274.
Lu, Y., C. Lan, S. Liang, X. Zhou, D. Liu et al., 2009 QTL mapping for adult‐plant resistance to stripe rust in Italian common wheat cultivars Libellula and Strampelli. Theor. Appl. Genet. 119: 1349–1359.
Maccaferri, M., Zhang, J., Bulli, P., Abat,e Z., Chao, S. et al., 2015 A genome-wide association study of resistance to stripe rust (Puccinia striiformis f. sp. tritici) in a worldwide collection of hexaploid spring wheat (Triticum aestivum L.). G3 5:449–465.
McIntosh, R. A., Y. Yamazaki, J. Dubcovsky, W. J. Rogers, C. F. Morris et al., 2013 Catalogue of gene symbols for wheat in 12th Int. Wheat Genet. Symp., edited by R.A. McIntosh, Yokohama, Japan
Melichar, J. P. E., S. Berry, C. Newell, R. MacCormack, and L. A. Boyd, 2008 QTL identification and microphenotype characterisation of the developmentally regulated yellow rust resistance in the UK wheat cultivar Guardian. Theor. Appl. Genet. 117: 391–399.
Prins, R., Z. A. Pretorius, C. M. Bender, and A. Lehmensiek, 2011 QTL mapping of stripe, leaf and stem rust resistance genes in a Kariega × Avocet S doubled haploid wheat population. Mol. Breed. 27: 259–270.
Ren, Y., Z. He, J. Li, M. Lillemo, L. Wu et al., 2012a QTL mapping of adult‐plant resistance to stripe rust in a population derived from common wheat cultivars Naxos and Shanghai 3/Catbird. Theor. Appl. Genet. 125: 1211–1221.
Rosewarne, G. M., R. P. Singh, J. Huerta‐Espino, S. A. Herrera‐Foessel, K. L. Forrest et al., 2012 Analysis of leaf and stripe rust severities reveals pathotype changes and multiple minor QTLs associated with resistance in an Avocet × Pastor wheat population. Theor. Appl. Genet. 124: 1283–1294.
William, H. M., R. P. Singh, J. Huerta‐Espino, G. Palacios, and K. Suenaga, 2006 Characterization of genetic loci conferring adult plant resistance to leaf rust and stripe rust in spring wheat. Genome 49: 977–990.
Zwart, R. S., J. P. Thompson, A. W. Milgate, U. K. Bansal, P. M. Williamson et al., 2010 QTL mapping of multiple foliar disease and root‐lesion nematode resistances in wheat. Mol. Breed. 26: 107–124.

## Sheet: Table S3
Table S3 List of 8,812 SNP markers and their chromosomal position used for GWAS analysis in the association panel of 229 genotypes (-: missing ).
Markers	Chromosome	TS001	TS002	TS003	TS004	TS005	TS006	TS007	TS008	TS009	TS010	TS011	TS012	TS013	TS014	TS015	TS016	TS017	TS018	TS019	TS020	TS021	TS022	TS023	TS024	TS025	TS026	TS027	TS028	TS029	TS030	TS031	TS032	TS033	TS034	TS035	TS036	TS037	TS038	TS039	TS040	TS041	TS042	TS043	TS044	TS045	TS046	TS047	TS048
wsnp_Ex_c10657_17376086	1A	CC	CC	CC	CC	CC	CC	TT	CC	CC	CC	CC	CC	CC	TT	CC	CC	CC	CC	TT	CC	CC	CC	CC	TT	CC	TT	CC	CC	CC	CC	CC	CC	CC	TT	CC	CC	CC	CC	CC	CC	CC	CC	CC	CC	CC	CC	TT	TT
GENE-0014_822	1A	CC	CC	CC	CC	CC	CC	CC	CC	CC	CC	CC	AA	AA	CC	CC	CC	CC	CC	AA	CC	CC	AA	CC	CC	CC	CC	CC	CC	CC	AA	CC	CC	CC	CC	CC	CC	CC	CC	AA	CC	AA	AA	CC	CC	CC	CC	CC	AA
GENE-0014_317	1A	TT	TT	TT	TT	TT	TT	GG	TT	TT	TT	TT	TT	TT	GG	TT	TT	TT	TT	GG	TT	TT	TT	TT	-	TT	-	TT	TT	TT	TT	TT	TT	TT	GG	TT	TT	TT	TT	TT	TT	TT	TT	TT	TT	TT	TT	GG	GG
RAC875_c95364_259	1A	GG	GG	AA	GG	GG	GG	GG	GG	GG	GG	GG	GG	GG	GG	GG	GG	GG	GG	GG	GG	GG	GG	GG	GG	GG	GG	GG	GG	GG	GG	GG	GG	GG	GG	GG	GG	GG	GG	GG	AA	GG	GG	GG	GG	GG	GG	GG	GG
RAC875_c42700_264	1A	AA	AA	GG	AA	AA	AA	GG	AA	AA	AA	AA	AA	AA	GG	AA	AA	AA	AA	GG	AA	AA	AA	AA	GG	AA	GG	GG	AA	AA	AA	AA	AA	AA	GG	AA	AA	AA	AA	AA	GG	AA	AA	AA	AA	AA	AA	GG	GG
Tdurum_contig44888_837	1A	TT	TT	CC	TT	TT	TT	CC	TT	TT	TT	TT	TT	TT	CC	TT	TT	TT	TT	CC	TT	TT	TT	TT	CC	TT	CC	CC	TT	TT	TT	TT	TT	TT	CC	TT	TT	TT	TT	TT	CC	TT	TT	TT	TT	TT	TT	CC	CC
BobWhite_c1361_1187	1A	GG	GG	GG	GG	GG	GG	AA	GG	GG	GG	GG	GG	GG	AA	GG	GG	GG	GG	AA	GG	GG	GG	GG	AA	GG	AA	GG	GG	GG	GG	GG	GG	GG	AA	GG	GG	GG	GG	GG	GG	GG	GG	GG	GG	GG	GG	AA	AA
wsnp_Ra_c11211_18227610	1A	TT	TT	TT	TT	TT	TT	GG	TT	TT	TT	TT	TT	TT	GG	TT	TT	TT	TT	GG	TT	TT	TT	TT	GG	TT	GG	TT	TT	TT	TT	TT	TT	TT	GG	TT	TT	TT	TT	TT	TT	TT	TT	TT	TT	TT	TT	GG	GG
BS00100774_51	1A	TT	TT	CC	TT	TT	CC	TT	TT	TT	TT	CC	TT	CC	TT	CC	CC	CC	CC	TT	CC	CC	CC	TT	TT	CC	TT	TT	CC	CC	CC	TT	-	TT	TT	TT	TT	TT	TT	CC	CC	TT	TT	TT	TT	CC	TT	TT	TT
BS00026456_51	1A	TT	TT	CC	TT	TT	TT	TT	CC	TT	TT	TT	TT	CC	TT	TT	CC	TT	TT	TT	CC	CC	TT	TT	TT	TT	TT	TT	CC	TT	CC	TT	TT	TT	TT	TT	TT	TT	TT	CC	CC	TT	TT	TT	TT	TT	TT	TT	TT
tplb0025b13_2054	1A	TT	TT	CC	TT	TT	TT	TT	CC	TT	TT	TT	TT	CC	TT	CC	TT	TT	CC	TT	TT	TT	TT	TT	TT	TT	TT	TT	TT	TT	TT	TT	TT	TT	TT	TT	TT	TT	TT	TT	CC	TT	TT	TT	TT	TT	TT	TT	TT
wsnp_Ku_c1818_3557408	1A	TT	TT	CC	TT	TT	TT	CC	CC	CC	CC	TT	CC	CC	CC	CC	TT	TT	CC	CC	TT	TT	TT	TT	CC	TT	CC	TT	TT	TT	TT	TT	-	TT	CC	TT	TT	TT	TT	TT	CC	TT	TT	TT	TT	CC	TT	CC	CC
BS00059422_51	1A	TT	TT	TT	TT	TT	TT	TT	TT	CC	CC	TT	CC	TT	TT	TT	CC	-	TT	TT	CC	CC	TT	TT	TT	CC	TT	CC	CC	TT	CC	CC	CC	TT	TT	TT	CC	TT	CC	CC	TT	CC	CC	CC	-	CC	CC	TT	TT
Ku_c28007_1398	1A	AA	AA	AA	AA	AA	AA	GG	AA	AA	AA	AA	AA	AA	GG	AA	AA	AA	AA	GG	AA	AA	AA	AA	GG	AA	GG	AA	AA	AA	AA	AA	AA	AA	GG	AA	AA	AA	AA	AA	AA	AA	AA	AA	AA	AA	AA	GG	GG
Kukri_rep_c102231_265	1A	TT	TT	TT	TT	TT	TT	CC	TT	TT	TT	TT	TT	TT	CC	TT	TT	TT	CC	CC	TT	TT	TT	TT	CC	CC	CC	TT	TT	TT	TT	TT	-	TT	CC	TT	TT	TT	TT	TT	TT	TT	TT	TT	TT	CC	TT	CC	CC
wsnp_Ex_c2868_5293115	1A	CC	CC	CC	CC	CC	CC	CC	CC	CC	CC	TT	CC	CC	CC	CC	CC	TT	CC	CC	CC	CC	TT	CC	CC	CC	CC	CC	CC	TT	CC	CC	CC	CC	CC	CC	CC	CC	CC	CC	TT	CC	CC	CC	CC	CC	CC	CC	CC
BS00085345_51	1A	TT	TT	TT	TT	TT	TT	CC	TT	TT	TT	TT	TT	TT	CC	TT	TT	TT	TT	CC	TT	TT	TT	TT	CC	TT	CC	TT	TT	TT	TT	TT	TT	TT	CC	TT	TT	TT	TT	TT	TT	TT	TT	TT	TT	TT	TT	CC	CC
wsnp_Ex_c2868_5293485	1A	GG	GG	GG	GG	GG	GG	AA	GG	GG	GG	-	GG	GG	AA	GG	GG	GG	AA	AA	GG	GG	GG	-	AA	AA	AA	GG	GG	GG	GG	GG	AA	GG	AA	GG	GG	GG	GG	GG	GG	GG	GG	GG	GG	AA	GG	AA	AA
RAC875_c30657_82	1A	AA	AA	AA	AA	AA	AA	GG	AA	AA	AA	AA	AA	AA	GG	AA	AA	AA	AA	AA	AA	AA	AA	AA	GG	AA	GG	AA	AA	AA	AA	AA	AA	AA	GG	AA	AA	AA	AA	AA	AA	AA	AA	AA	AA	AA	AA	GG	GG
AX-94692394	1A	TT	TT	TT	TT	TT	TT	CC	TT	TT	TT	TT	TT	TT	CC	TT	TT	TT	CC	CC	TT	TT	TT	TT	CC	CC	CC	TT	TT	TT	TT	TT	CC	TT	CC	TT	TT	TT	TT	TT	TT	TT	TT	TT	TT	CC	TT	CC	CC
BS00073243_51	1A	TT	TT	TT	TT	TT	TT	CC	TT	TT	TT	TT	TT	TT	CC	TT	TT	TT	TT	CC	TT	TT	TT	TT	CC	TT	CC	TT	TT	TT	TT	TT	TT	TT	CC	TT	TT	TT	TT	TT	TT	TT	TT	TT	TT	TT	TT	CC	CC
BS00056550_51	1A	AA	AA	AA	AA	AA	AA	GG	AA	AA	AA	AA	AA	AA	GG	AA	AA	AA	AA	GG	GG	GG	AA	AA	GG	GG	GG	AA	AA	AA	AA	AA	AA	AA	GG	AA	AA	AA	AA	GG	AA	AA	AA	AA	AA	AA	AA	GG	GG
BS00023201_51	1A	AA	AA	AA	AA	AA	AA	GG	AA	AA	AA	AA	AA	AA	GG	AA	AA	AA	AA	GG	AA	AA	AA	AA	GG	GG	GG	AA	AA	AA	AA	AA	AA	AA	GG	AA	AA	AA	AA	AA	AA	AA	AA	AA	AA	AA	AA	GG	GG
wsnp_CAP11_c710_458019	1A	TT	TT	CC	TT	TT	TT	CC	TT	CC	CC	CC	CC	CC	CC	TT	CC	CC	CC	CC	CC	CC	CC	TT	CC	CC	CC	CC	CC	CC	CC	CC	CC	TT	CC	TT	CC	TT	CC	CC	CC	CC	CC	CC	-	CC	CC	CC	CC
BS00022355_51	1A	TT	TT	TT	TT	TT	TT	CC	TT	TT	TT	TT	TT	TT	CC	TT	TT	TT	TT	CC	TT	TT	TT	TT	CC	TT	CC	TT	TT	TT	TT	TT	TT	TT	CC	TT	TT	TT	TT	TT	TT	TT	TT	TT	TT	TT	TT	CC	CC
Kukri_c2332_1093	1A	GG	GG	GG	GG	GG	AA	GG	GG	GG	GG	AA	GG	GG	GG	GG	GG	GG	AA	AA	GG	GG	GG	AA	GG	GG	GG	GG	GG	GG	GG	GG	GG	GG	GG	GG	GG	GG	GG	GG	GG	GG	GG	GG	GG	GG	GG	GG	GG
Kukri_c37212_1286	1A	GG	GG	GG	GG	GG	TT	GG	GG	GG	GG	TT	GG	GG	GG	GG	GG	GG	TT	TT	GG	GG	GG	TT	GG	-	GG	GG	GG	GG	GG	GG	GG	GG	GG	GG	GG	GG	GG	GG	GG	GG	GG	GG	GG	GG	GG	GG	GG
Excalibur_c71158_54	1A	GG	GG	GG	GG	AA	GG	GG	GG	GG	GG	GG	GG	GG	GG	GG	GG	GG	GG	GG	AA	GG	GG	GG	GG	AA	GG	GG	AA	GG	GG	GG	GG	GG	GG	AA	GG	GG	GG	AA	GG	GG	AA	GG	GG	GG	GG	GG	GG
wsnp_Ex_c57982_59470152	1A	GG	-	GG	GG	AA	GG	GG	GG	GG	GG	GG	GG	GG	GG	GG	GG	GG	GG	GG	AA	GG	GG	GG	GG	AA	GG	GG	AA	GG	GG	GG	GG	GG	GG	AA	GG	GG	GG	AA	GG	GG	AA	GG	GG	GG	GG	GG	GG
Excalibur_c5139_198	1A	AA	AA	AA	AA	GG	AA	AA	AA	AA	AA	AA	AA	AA	AA	AA	AA	AA	AA	AA	GG	AA	AA	AA	AA	AA	AA	AA	GG	AA	AA	AA	AA	AA	AA	GG	AA	AA	AA	GG	AA	AA	GG	AA	AA	AA	AA	AA	AA
BobWhite_c39996_85	1A	CC	CC	CC	CC	TT	CC	CC	CC	CC	CC	CC	CC	CC	CC	CC	CC	CC	CC	CC	TT	CC	CC	CC	CC	TT	CC	CC	TT	CC	CC	CC	CC	CC	CC	TT	CC	CC	CC	TT	CC	CC	TT	CC	CC	CC	CC	CC	CC
AX-95198429	1A	CC	CC	TT	CC	TT	CC	TT	CC	CC	CC	CC	CC	CC	CC	CC	CC	CC	CC	CC	TT	CC	CC	CC	CC	TT	CC	CC	TT	CC	CC	CC	TT	TT	CC	TT	CC	CC	CC	TT	CC	CC	TT	CC	CC	TT	CC	CC	CC
Tdurum_contig68827_61	1A	GG	GG	AA	GG	AA	GG	AA	GG	GG	GG	GG	GG	GG	GG	GG	GG	GG	GG	GG	AA	GG	GG	GG	GG	AA	GG	GG	AA	GG	GG	-	AA	GG	GG	AA	GG	GG	GG	AA	GG	GG	AA	GG	GG	AA	GG	GG	GG
Kukri_c29655_239	1A	CC	CC	CC	CC	TT	CC	CC	CC	CC	CC	CC	CC	CC	CC	CC	CC	CC	CC	CC	TT	CC	CC	CC	CC	CC	CC	CC	TT	CC	CC	CC	CC	CC	CC	TT	CC	CC	CC	TT	CC	CC	TT	CC	CC	CC	CC	CC	CC
AX-95239997	1A	TT	TT	CC	TT	CC	TT	CC	TT	TT	TT	TT	TT	TT	TT	TT	TT	TT	TT	TT	CC	TT	TT	TT	TT	CC	TT	TT	CC	TT	TT	TT	CC	TT	TT	CC	TT	TT	TT	CC	TT	TT	CC	TT	TT	CC	TT	TT	TT
BS00108351_51	1A	GG	GG	AA	GG	GG	GG	AA	GG	GG	GG	GG	GG	GG	GG	GG	GG	GG	GG	GG	GG	GG	GG	GG	GG	GG	GG	GG	GG	GG	GG	GG	AA	GG	GG	GG	GG	GG	GG	GG	GG	GG	GG	GG	GG	AA	GG	GG	GG
tplb0053o08_2004	1A	AA	AA	AA	AA	GG	AA	AA	AA	AA	AA	AA	AA	AA	AA	AA	GG	AA	AA	AA	GG	AA	AA	AA	AA	GG	AA	AA	GG	AA	GG	AA	AA	GG	AA	GG	AA	AA	AA	GG	AA	AA	GG	AA	-	AA	AA	AA	AA
Kukri_c29150_143	1A	CC	CC	TT	CC	TT	CC	TT	CC	CC	CC	CC	CC	CC	CC	CC	TT	CC	CC	CC	TT	CC	CC	CC	CC	TT	CC	CC	TT	CC	TT	CC	TT	TT	CC	TT	CC	CC	CC	TT	CC	CC	TT	CC	-	TT	CC	CC	CC
Excalibur_c114401_105	1A	TT	TT	CC	TT	TT	TT	CC	TT	TT	TT	TT	TT	TT	TT	TT	TT	TT	TT	TT	TT	TT	TT	TT	TT	TT	TT	TT	TT	TT	TT	TT	CC	TT	TT	TT	TT	TT	TT	TT	TT	TT	TT	TT	TT	CC	TT	TT	TT
Tdurum_contig43943_1165	1A	AA	AA	GG	AA	GG	AA	GG	AA	AA	AA	AA	AA	AA	AA	AA	AA	AA	AA	AA	GG	AA	AA	AA	AA	GG	AA	AA	GG	AA	AA	AA	GG	AA	AA	GG	AA	AA	AA	GG	AA	AA	GG	AA	AA	GG	AA	AA	AA
GENE-0172_551	1A	CC	CC	TT	CC	CC	CC	TT	CC	CC	CC	CC	CC	CC	CC	CC	CC	CC	CC	CC	CC	CC	CC	CC	CC	CC	CC	CC	CC	CC	CC	CC	TT	CC	CC	CC	CC	CC	CC	CC	CC	CC	CC	CC	CC	TT	CC	CC	CC
CAP11_c2581_302	1A	CC	CC	CC	CC	TT	CC	CC	CC	CC	CC	CC	CC	CC	CC	CC	CC	CC	CC	CC	TT	CC	CC	CC	CC	CC	CC	CC	TT	CC	CC	CC	CC	CC	CC	TT	CC	CC	CC	CC	CC	CC	TT	CC	CC	CC	CC	CC	CC
AX-94939233	1A	AA	AA	GG	AA	AA	AA	AA	GG	AA	AA	AA	AA	GG	AA	AA	AA	AA	AA	AA	AA	AA	AA	AA	AA	GG	AA	AA	GG	AA	GG	AA	-	AA	AA	GG	AA	AA	GG	AA	GG	AA	GG	AA	AA	AA	-	AA	AA
AX-95200832	1A	GG	GG	GG	GG	GG	GG	GG	GG	GG	GG	GG	GG	GG	GG	GG	GG	TT	GG	GG	TT	GG	GG	GG	GG	GG	GG	GG	TT	GG	GG	GG	GG	-	GG	TT	GG	GG	GG	GG	GG	GG	TT	GG	GG	GG	GG	GG	GG
RAC875_c57939_78	1A	TT	TT	TT	TT	TT	TT	TT	TT	TT	TT	TT	TT	TT	TT	TT	TT	TT	TT	TT	CC	TT	TT	TT	TT	TT	TT	TT	CC	TT	TT	TT	TT	TT	TT	CC	TT	TT	TT	TT	TT	TT	CC	TT	TT	TT	TT	TT	TT
AX-95231896	1A	GG	GG	CC	GG	GG	GG	CC	CC	GG	GG	GG	GG	GG	GG	GG	GG	CC	GG	GG	GG	GG	GG	GG	GG	GG	GG	GG	GG	GG	GG	GG	CC	CC	GG	GG	GG	GG	GG	CC	GG	GG	GG	GG	-	CC	GG	GG	GG
RAC875_rep_c70613_78	1A	GG	GG	GG	GG	GG	AA	GG	GG	GG	GG	AA	GG	GG	GG	GG	GG	GG	AA	AA	GG	GG	GG	AA	GG	GG	GG	GG	GG	GG	GG	GG	GG	GG	GG	GG	GG	GG	GG	AA	GG	GG	GG	GG	GG	GG	GG	GG	GG
Kukri_rep_c69910_1153	1A	AA	AA	GG	AA	AA	AA	GG	GG	AA	AA	AA	AA	AA	AA	AA	AA	AA	AA	AA	AA	AA	AA	AA	AA	AA	AA	AA	AA	AA	AA	AA	-	AA	AA	AA	AA	AA	AA	AA	AA	AA	AA	AA	AA	GG	AA	AA	AA
AX-95107625	1A	AA	GG	GG	GG	AA	AA	GG	GG	AA	AA	AA	AA	AA	AA	AA	AA	AA	AA	AA	GG	AA	AA	AA	AA	AA	AA	AA	GG	AA	AA	AA	GG	GG	AA	GG	AA	AA	GG	AA	AA	AA	GG	AA	-	GG	AA	AA	AA
BS00022667_51	1A	AA	AA	-	AA	AA	AA	GG	-	AA	AA	AA	AA	AA	AA	AA	AA	AA	AA	AA	AA	AA	AA	AA	AA	-	AA	AA	AA	AA	AA	AA	-	AA	AA	AA	AA	AA	AA	AA	AA	AA	AA	AA	AA	GG	AA	AA	AA
Tdurum_contig42479_3800	1A	AA	AA	AA	AA	AA	AA	AA	AA	AA	AA	AA	AA	AA	AA	AA	AA	AA	AA	AA	GG	AA	AA	AA	AA	AA	AA	AA	GG	AA	AA	AA	AA	GG	AA	GG	AA	AA	GG	AA	AA	AA	GG	AA	-	AA	AA	AA	AA
BS00077350_51	1A	TT	TT	GG	TT	TT	TT	GG	GG	TT	TT	TT	TT	TT	TT	TT	TT	GG	TT	TT	TT	TT	TT	TT	TT	TT	TT	TT	TT	TT	TT	TT	GG	TT	TT	TT	TT	TT	TT	TT	TT	TT	TT	TT	TT	GG	TT	TT	TT
wsnp_Ex_c7965_13520238	1A	AA	AA	GG	AA	AA	-	GG	GG	AA	AA	GG	AA	AA	AA	AA	AA	GG	GG	-	GG	AA	AA	-	AA	GG	AA	AA	GG	GG	AA	AA	GG	GG	AA	GG	AA	AA	GG	GG	AA	AA	-	AA	-	GG	AA	AA	AA
Ku_c4823_673	1A	TT	TT	CC	CC	TT	TT	CC	CC	CC	CC	CC	CC	TT	CC	TT	TT	CC	CC	TT	CC	TT	TT	TT	TT	CC	TT	TT	CC	CC	CC	CC	CC	CC	TT	CC	CC	TT	CC	CC	TT	CC	CC	CC	CC	CC	CC	TT	TT
AX-94982235	1A	CC	CC	CC	CC	CC	CC	CC	-	CC	CC	CC	CC	CC	CC	CC	CC	CC	CC	CC	CC	CC	TT	CC	CC	CC	CC	TT	CC	CC	CC	CC	CC	TT	CC	CC	CC	TT	CC	CC	CC	TT	CC	TT	TT	TT	CC	TT	TT
Tdurum_contig42479_3110	1A	AA	AA	AA	AA	AA	AA	AA	AA	AA	AA	AA	AA	AA	AA	AA	AA	AA	AA	AA	AA	AA	AA	AA	AA	GG	AA	AA	AA	AA	AA	AA	AA	AA	AA	AA	AA	AA	AA	GG	AA	AA	AA	AA	AA	AA	AA	AA	AA
Kukri_c41943_535	1A	GG	GG	GG	GG	GG	GG	GG	GG	GG	GG	GG	GG	GG	GG	GG	GG	GG	GG	GG	GG	GG	GG	GG	GG	AA	GG	GG	GG	GG	GG	-	GG	-	GG	GG	GG	GG	AA	AA	GG	GG	-	GG	GG	GG	GG	GG	GG
wsnp_Ex_c19717_28713417	1A	AA	AA	AA	AA	GG	AA	AA	AA	AA	AA	GG	AA	AA	AA	AA	AA	AA	GG	AA	GG	AA	AA	AA	AA	AA	AA	AA	GG	GG	AA	AA	AA	AA	AA	GG	AA	AA	AA	AA	AA	AA	AA	AA	AA	AA	AA	AA	AA
wsnp_Ku_c5756_10191339	1A	GG	GG	AA	GG	GG	GG	AA	AA	AA	AA	GG	AA	GG	AA	GG	GG	AA	GG	GG	GG	GG	GG	GG	GG	GG	GG	GG	GG	GG	AA	AA	AA	AA	GG	GG	AA	GG	GG	GG	GG	AA	-	AA	AA	AA	AA	GG	GG
BS00081680_51	1A	TT	TT	CC	CC	CC	TT	CC	CC	CC	CC	CC	CC	TT	CC	TT	TT	CC	CC	TT	CC	TT	TT	TT	TT	TT	TT	TT	CC	CC	CC	CC	CC	CC	TT	CC	CC	TT	TT	TT	TT	CC	TT	CC	CC	CC	CC	TT	TT
AX-94501544	1A	TT	TT	CC	CC	CC	CC	CC	CC	CC	CC	CC	CC	TT	CC	TT	TT	CC	CC	TT	CC	TT	CC	CC	TT	CC	TT	TT	CC	CC	CC	CC	CC	CC	TT	CC	CC	TT	TT	CC	TT	CC	TT	CC	CC	CC	CC	TT	TT
Tdurum_contig83113_134	1A	TT	TT	CC	CC	CC	CC	CC	CC	TT	TT	CC	TT	TT	TT	TT	TT	CC	CC	TT	CC	TT	CC	CC	TT	TT	TT	TT	CC	CC	CC	TT	CC	TT	TT	CC	TT	TT	TT	TT	TT	TT	TT	TT	TT	CC	TT	TT	TT
AX-94693693	1A	GG	GG	GG	GG	AA	GG	GG	AA	GG	GG	AA	GG	GG	GG	GG	GG	GG	AA	GG	AA	GG	AA	GG	GG	GG	GG	GG	AA	AA	GG	GG	GG	GG	GG	AA	GG	GG	GG	GG	GG	GG	GG	GG	GG	GG	GG	GG	GG
Tdurum_contig52332_94	1A	AA	AA	GG	AA	AA	AA	GG	AA	AA	AA	AA	AA	GG	AA	AA	AA	GG	AA	AA	AA	AA	AA	AA	AA	AA	AA	AA	AA	AA	GG	AA	GG	AA	AA	AA	AA	AA	AA	AA	AA	AA	AA	AA	AA	GG	AA	AA	AA
Tdurum_contig50845_82	1A	TT	TT	CC	TT	TT	TT	CC	TT	CC	CC	TT	CC	CC	CC	TT	TT	CC	TT	TT	TT	TT	TT	TT	TT	TT	TT	TT	TT	TT	CC	CC	CC	CC	TT	TT	CC	TT	TT	TT	TT	CC	TT	CC	CC	CC	CC	TT	TT
AX-94815202	1A	CC	CC	AA	CC	CC	AA	CC	CC	CC	CC	AA	CC	CC	CC	CC	CC	CC	AA	AA	CC	CC	CC	AA	CC	CC	CC	CC	CC	CC	CC	CC	CC	CC	CC	AA	CC	CC	CC	CC	CC	CC	CC	CC	CC	CC	CC	CC	CC
AX-95134745	1A	CC	CC	CC	CC	TT	CC	CC	CC	CC	TT	CC	TT	CC	TT	TT	CC	TT	CC	CC	TT	CC	CC	CC	TT	CC	CC	CC	TT	CC	CC	CC	CC	CC	CC	CC	CC	CC	CC	CC	CC	CC	CC	CC	CC	CC	CC	CC	CC
RFL_Contig1118_1073	1A	CC	CC	CC	CC	CC	CC	CC	CC	CC	CC	CC	CC	CC	CC	CC	CC	CC	CC	CC	CC	CC	CC	CC	CC	TT	CC	CC	CC	TT	CC	CC	CC	CC	CC	CC	CC	TT	TT	TT	CC	CC	TT	CC	CC	CC	CC	CC	CC
Tdurum_contig61492_458	1A	CC	CC	TT	CC	TT	CC	TT	TT	CC	CC	CC	CC	TT	CC	CC	CC	CC	CC	CC	TT	CC	TT	CC	CC	TT	CC	CC	TT	CC	TT	CC	TT	CC	CC	TT	CC	CC	CC	CC	CC	CC	CC	CC	CC	TT	CC	CC	CC
Tdurum_contig61492_684	1A	GG	GG	AA	GG	AA	GG	AA	AA	GG	GG	GG	GG	AA	GG	GG	GG	GG	GG	GG	AA	GG	AA	GG	GG	AA	GG	GG	AA	GG	AA	GG	AA	GG	GG	AA	GG	GG	GG	GG	GG	GG	GG	GG	GG	AA	GG	GG	GG
AX-94952968	1A	GG	GG	CC	GG	CC	GG	CC	CC	GG	GG	GG	GG	CC	GG	GG	GG	GG	GG	GG	CC	GG	CC	GG	GG	CC	GG	GG	CC	GG	CC	GG	CC	GG	GG	CC	GG	GG	GG	GG	GG	GG	GG	GG	GG	CC	GG	GG	GG
BS00064536_51	1A	TT	TT	CC	TT	CC	TT	CC	CC	TT	TT	TT	TT	CC	TT	TT	TT	TT	TT	TT	CC	TT	CC	TT	TT	CC	TT	TT	CC	TT	CC	TT	CC	TT	TT	CC	TT	TT	TT	TT	TT	TT	TT	TT	TT	CC	TT	TT	TT
AX-94503555	1A	AA	AA	GG	AA	GG	AA	GG	GG	GG	GG	GG	GG	GG	GG	AA	AA	GG	GG	GG	GG	AA	GG	AA	GG	GG	GG	AA	GG	GG	GG	GG	GG	GG	AA	GG	GG	AA	GG	GG	AA	GG	GG	GG	GG	GG	GG	AA	AA
BS00003761_51	1A	AA	AA	GG	AA	GG	AA	GG	GG	AA	AA	AA	AA	GG	AA	AA	AA	AA	AA	AA	GG	AA	GG	AA	AA	GG	AA	AA	GG	AA	GG	AA	GG	AA	AA	GG	AA	AA	AA	AA	AA	AA	AA	AA	AA	GG	AA	AA	AA
AX-94923681	1A	AA	GG	AA	GG	AA	GG	AA	GG	AA	AA	GG	AA	AA	AA	AA	GG	GG	GG	GG	GG	AA	AA	GG	AA	GG	AA	AA	AA	GG	AA	AA	AA	AA	AA	AA	AA	GG	AA	GG	AA	AA	AA	AA	AA	AA	GG	AA	AA
BobWhite_c46501_92	1A	CC	CC	TT	CC	TT	CC	TT	CC	CC	CC	CC	CC	TT	CC	CC	CC	CC	CC	CC	CC	CC	CC	CC	CC	TT	CC	CC	CC	CC	TT	CC	TT	CC	CC	TT	CC	CC	CC	CC	CC	CC	CC	CC	CC	TT	CC	CC	CC
BS00022738_51	1A	AA	AA	CC	AA	CC	AA	CC	AA	AA	AA	AA	AA	CC	AA	AA	AA	AA	AA	AA	AA	AA	AA	AA	AA	CC	AA	AA	AA	AA	CC	AA	CC	AA	AA	CC	AA	AA	AA	AA	AA	AA	AA	AA	AA	CC	AA	AA	AA
Tdurum_contig11756_458	1A	AA	AA	CC	AA	CC	AA	CC	AA	AA	AA	AA	AA	CC	AA	AA	AA	AA	AA	AA	AA	AA	AA	AA	AA	CC	AA	AA	AA	AA	CC	AA	CC	AA	AA	CC	AA	AA	AA	AA	AA	AA	AA	AA	AA	CC	AA	AA	AA
Excalibur_c24303_1145	1A	CC	CC	AA	CC	CC	CC	AA	CC	CC	CC	CC	AA	CC	CC	CC	AA	CC	AA	CC	CC	CC	CC	CC	CC	CC	AA	AA	CC	AA	CC	AA	CC	AA	AA	CC	CC	AA	AA	AA	AA	CC	AA	CC	AA	AA	AA	AA	CC
Tdurum_contig11756_264	1A	AA	AA	GG	AA	GG	AA	GG	AA	AA	AA	AA	AA	GG	AA	AA	AA	AA	AA	AA	AA	AA	AA	AA	AA	GG	AA	AA	AA	AA	GG	AA	GG	AA	AA	GG	AA	AA	AA	AA	AA	AA	AA	AA	AA	GG	AA	AA	AA
AX-95657280	1A	GG	GG	GG	GG	GG	GG	GG	CC	GG	GG	GG	GG	CC	GG	GG	GG	GG	GG	GG	CC	GG	CC	GG	GG	GG	GG	GG	CC	GG	GG	GG	CC	GG	-	GG	GG	GG	GG	-	GG	GG	GG	GG	GG	GG	GG	GG	GG
AX-94820348	1A	CC	GG	GG	CC	CC	CC	GG	GG	CC	CC	CC	GG	GG	CC	CC	GG	CC	GG	CC	CC	CC	CC	CC	GG	CC	GG	CC	CC	GG	CC	GG	CC	CC	GG	CC	GG	GG	GG	GG	GG	CC	GG	CC	GG	GG	GG	GG	CC
AX-94581035	1A	CC	CC	CC	CC	CC	CC	CC	GG	CC	CC	GG	CC	GG	CC	CC	CC	GG	GG	GG	GG	CC	GG	CC	GG	CC	GG	GG	GG	GG	CC	CC	GG	CC	GG	CC	CC	GG	GG	GG	GG	CC	-	CC	CC	CC	CC	GG	GG
BS00039749_51	1A	CC	CC	CC	CC	CC	CC	CC	CC	CC	CC	-	CC	CC	CC	AA	CC	-	-	AA	CC	CC	CC	CC	AA	CC	AA	AA	CC	AA	CC	CC	CC	CC	AA	CC	CC	CC	AA	CC	CC	CC	-	CC	CC	CC	CC	AA	AA
RAC875_c37934_225	1A	TT	TT	TT	TT	TT	CC	TT	TT	TT	TT	CC	TT	TT	TT	TT	TT	TT	CC	CC	TT	TT	TT	CC	TT	TT	TT	TT	TT	TT	TT	TT	TT	TT	TT	TT	TT	TT	TT	CC	TT	TT	TT	TT	TT	TT	TT	TT	TT
AX-94828842	1A	TT	TT	TT	TT	TT	TT	TT	GG	TT	TT	TT	TT	TT	GG	TT	GG	TT	TT	TT	GG	TT	GG	TT	TT	TT	TT	TT	GG	TT	TT	GG	TT	GG	TT	TT	GG	TT	TT	TT	TT	GG	GG	GG	GG	TT	GG	TT	TT
AX-94615199	1A	GG	GG	GG	GG	GG	GG	CC	CC	GG	GG	GG	GG	GG	GG	GG	CC	GG	GG	GG	CC	GG	CC	GG	GG	GG	GG	GG	CC	GG	GG	CC	GG	CC	GG	GG	CC	GG	GG	GG	GG	CC	-	CC	CC	GG	CC	GG	GG
AX-94599217	1A	GG	GG	CC	GG	CC	GG	GG	GG	GG	GG	GG	CC	CC	CC	GG	GG	CC	GG	CC	GG	GG	GG	CC	CC	CC	CC	CC	GG	GG	GG	GG	CC	GG	CC	GG	GG	CC	CC	CC	GG	GG	-	GG	GG	CC	GG	CC	CC
Excalibur_rep_c92985_510	1A	GG	GG	GG	GG	GG	GG	GG	GG	GG	GG	AA	GG	GG	GG	AA	GG	GG	AA	GG	GG	GG	GG	GG	GG	GG	GG	GG	GG	AA	AA	GG	GG	GG	GG	GG	GG	GG	GG	GG	GG	GG	GG	GG	GG	GG	GG	GG	GG
BS00078982_51	1A	CC	AA	CC	AA	CC	CC	CC	CC	AA	AA	CC	AA	AA	AA	AA	AA	AA	CC	CC	CC	CC	CC	CC	CC	CC	CC	CC	CC	CC	CC	AA	AA	AA	CC	CC	AA	CC	AA	AA	CC	AA	AA	AA	AA	AA	CC	CC	CC
BS00105601_51	1A	CC	TT	CC	TT	CC	CC	CC	CC	TT	TT	CC	TT	TT	TT	TT	TT	TT	CC	CC	CC	CC	CC	CC	CC	CC	CC	CC	CC	CC	CC	TT	TT	TT	CC	CC	TT	CC	TT	TT	CC	TT	TT	TT	TT	TT	CC	CC	CC
wsnp_Ex_c48087_53105842	1A	AA	GG	GG	GG	GG	AA	GG	GG	GG	GG	GG	GG	GG	AA	GG	GG	GG	GG	GG	GG	AA	GG	GG	GG	GG	GG	GG	GG	GG	GG	GG	GG	GG	GG	GG	GG	GG	GG	AA	GG	GG	GG	GG	GG	GG	GG	GG	GG
AX-95187202	1A	CC	TT	TT	TT	TT	CC	TT	TT	TT	TT	TT	TT	TT	CC	TT	TT	TT	TT	TT	TT	CC	TT	TT	TT	TT	TT	TT	TT	TT	TT	TT	TT	TT	TT	TT	TT	TT	TT	CC	TT	TT	TT	TT	TT	TT	TT	TT	TT
wsnp_Ex_c10783_17554146	1A	GG	AA	AA	AA	AA	GG	AA	AA	AA	AA	AA	AA	AA	GG	AA	AA	AA	AA	AA	AA	GG	AA	AA	AA	AA	AA	AA	AA	AA	AA	AA	AA	AA	AA	AA	AA	AA	AA	GG	AA	AA	AA	AA	AA	AA	AA	AA	AA
CAP7_c4833_141	1A	TT	GG	GG	GG	GG	TT	GG	GG	GG	GG	GG	GG	GG	TT	GG	GG	GG	GG	GG	GG	TT	GG	GG	GG	GG	GG	GG	GG	GG	GG	GG	GG	GG	GG	GG	GG	GG	GG	TT	GG	GG	GG	GG	GG	GG	GG	GG	GG
wsnp_Ku_c42878_50516167	1A	AA	GG	GG	GG	GG	-	GG	GG	GG	GG	GG	GG	GG	GG	GG	GG	GG	GG	GG	GG	AA	GG	GG	GG	GG	GG	GG	GG	GG	GG	GG	GG	GG	GG	GG	GG	GG	GG	AA	GG	GG	GG	GG	GG	GG	GG	GG	GG
Kukri_c7436_2259	1A	TT	GG	GG	GG	GG	TT	GG	GG	GG	GG	GG	GG	GG	GG	GG	GG	GG	GG	GG	GG	TT	GG	GG	GG	GG	GG	GG	GG	GG	GG	GG	GG	GG	GG	GG	GG	GG	GG	TT	GG	GG	GG	GG	GG	GG	GG	GG	GG
RAC875_c8245_272	1A	TT	CC	CC	CC	CC	TT	CC	CC	CC	CC	CC	CC	CC	CC	CC	CC	CC	CC	CC	CC	TT	CC	CC	CC	CC	CC	CC	CC	CC	CC	CC	CC	CC	CC	CC	CC	CC	CC	TT	CC	CC	CC	CC	CC	CC	CC	CC	CC
IAAV1312	1A	CC	CC	CC	CC	CC	TT	CC	CC	CC	CC	TT	CC	CC	CC	CC	CC	CC	TT	TT	CC	CC	CC	TT	CC	CC	CC	CC	CC	CC	CC	CC	CC	CC	CC	CC	CC	CC	CC	CC	CC	CC	CC	CC	CC	CC	CC	CC	CC
wsnp_BF484606A_Ta_2_3	1A	TT	GG	GG	GG	TT	TT	TT	GG	GG	GG	GG	GG	GG	TT	GG	TT	GG	GG	GG	GG	TT	GG	TT	GG	TT	GG	GG	GG	GG	GG	GG	GG	GG	TT	GG	GG	GG	GG	TT	TT	GG	GG	GG	GG	GG	-	TT	TT
AX-94507814	1A	GG	GG	GG	GG	AA	GG	GG	GG	GG	GG	GG	GG	GG	GG	GG	GG	GG	GG	GG	GG	GG	GG	GG	GG	AA	GG	GG	GG	GG	GG	GG	GG	GG	GG	GG	GG	GG	GG	GG	AA	GG	GG	GG	GG	GG	GG	GG	GG
Kukri_c13136_1363	1A	CC	CC	CC	CC	CC	CC	TT	TT	CC	CC	TT	CC	CC	CC	CC	TT	CC	TT	CC	TT	CC	CC	TT	CC	CC	CC	CC	CC	TT	TT	CC	CC	CC	TT	CC	CC	CC	CC	TT	CC	CC	CC	CC	CC	CC	-	TT	TT
Excalibur_c7026_2635	1A	AA	GG	GG	GG	AA	AA	GG	GG	GG	GG	GG	GG	GG	AA	GG	GG	GG	GG	GG	GG	AA	GG	GG	GG	AA	GG	GG	GG	GG	GG	GG	GG	GG	GG	GG	GG	GG	GG	GG	AA	GG	GG	GG	GG	GG	GG	GG	GG
RAC875_c14926_589	1A	CC	TT	TT	TT	TT	CC	CC	CC	TT	TT	CC	TT	TT	CC	TT	CC	TT	CC	TT	CC	CC	TT	CC	TT	TT	TT	TT	TT	CC	CC	TT	TT	TT	CC	TT	TT	TT	TT	CC	TT	TT	TT	TT	TT	TT	-	CC	CC
AX-95233488	1A	CC	TT	TT	TT	CC	CC	CC	CC	TT	TT	-	TT	TT	CC	TT	CC	TT	-	TT	CC	CC	TT	-	TT	CC	TT	TT	TT	CC	CC	TT	TT	TT	CC	TT	TT	TT	TT	CC	CC	TT	TT	TT	TT	TT	-	CC	CC
AX-94414472	1A	TT	TT	TT	TT	TT	TT	TT	CC	TT	TT	CC	TT	TT	CC	TT	TT	TT	CC	TT	CC	TT	TT	TT	TT	TT	TT	TT	TT	CC	CC	TT	TT	TT	TT	TT	TT	TT	TT	TT	TT	TT	TT	TT	TT	TT	TT	TT	TT
Kukri_c22508_119	1A	AA	CC	CC	CC	CC	AA	CC	-	CC	CC	AA	AA	CC	AA	CC	CC	CC	AA	CC	-	AA	CC	AA	CC	CC	CC	CC	CC	AA	AA	CC	CC	CC	CC	CC	CC	CC	CC	CC	AA	CC	CC	CC	CC	CC	CC	CC	CC
Tdurum_contig8382_300	1A	TT	CC	CC	CC	CC	CC	TT	CC	CC	CC	CC	TT	CC	TT	CC	TT	TT	CC	CC	CC	TT	CC	TT	CC	CC	CC	CC	CC	CC	CC	CC	CC	CC	CC	CC	CC	CC	TT	TT	TT	CC	-	CC	CC	CC	CC	CC	CC
AX-94804842	1A	CC	CC	CC	CC	CC	TT	CC	CC	CC	CC	TT	CC	CC	CC	CC	CC	CC	TT	TT	CC	CC	CC	-	CC	CC	CC	CC	CC	CC	CC	CC	CC	CC	CC	CC	CC	CC	CC	CC	-	CC	CC	CC	CC	CC	CC	CC	CC
AX-94682787	1A	TT	TT	TT	TT	TT	TT	CC	TT	TT	TT	CC	CC	TT	CC	TT	CC	CC	CC	CC	TT	TT	TT	TT	CC	TT	CC	TT	TT	CC	CC	TT	TT	TT	TT	TT	TT	TT	TT	TT	CC	TT	TT	TT	TT	TT	TT	TT	TT
BS00084022_51	1A	TT	TT	TT	TT	TT	TT	CC	TT	TT	TT	CC	CC	TT	CC	TT	CC	CC	CC	CC	TT	TT	TT	TT	CC	TT	CC	TT	TT	CC	CC	TT	TT	TT	TT	TT	TT	TT	TT	TT	CC	TT	TT	TT	TT	TT	TT	TT	TT
AX-94858130	1A	AA	AA	GG	AA	AA	GG	GG	GG	AA	AA	GG	GG	AA	GG	GG	AA	GG	AA	AA	AA	AA	AA	GG	AA	AA	AA	GG	AA	GG	AA	GG	GG	GG	GG	AA	AA	GG	AA	AA	GG	AA	AA	AA	GG	GG	GG	GG	GG
AX-94522489	1A	CC	CC	CC	CC	CC	CC	TT	CC	CC	CC	CC	CC	CC	TT	CC	TT	CC	CC	TT	CC	CC	CC	CC	TT	CC	TT	CC	CC	CC	CC	CC	CC	CC	CC	CC	CC	CC	TT	TT	CC	CC	-	CC	CC	CC	CC	CC	CC
AX-94443825	1A	GG	GG	GG	GG	GG	GG	AA	GG	GG	GG	GG	GG	GG	AA	GG	AA	AA	GG	AA	GG	GG	GG	GG	AA	GG	AA	GG	GG	GG	GG	GG	GG	GG	GG	GG	GG	GG	GG	GG	GG	GG	GG	GG	GG	GG	GG	GG	GG
Tdurum_contig50355_269	1A	GG	GG	GG	GG	GG	GG	GG	GG	GG	GG	GG	GG	GG	GG	GG	GG	GG	GG	GG	GG	GG	GG	GG	GG	GG	GG	GG	GG	GG	GG	GG	GG	GG	GG	GG	GG	GG	AA	GG	GG	GG	-	GG	GG	GG	GG	GG	GG
AX-94803018	1A	GG	CC	CC	CC	CC	GG	GG	CC	CC	CC	CC	CC	CC	GG	CC	GG	CC	CC	GG	CC	GG	CC	GG	GG	CC	GG	CC	CC	CC	CC	CC	CC	CC	CC	CC	CC	CC	CC	CC	GG	CC	CC	CC	CC	CC	CC	CC	CC
Tdurum_contig13946_241	1A	CC	TT	TT	TT	TT	CC	CC	TT	TT	TT	TT	TT	TT	CC	TT	CC	TT	TT	CC	TT	CC	TT	CC	CC	TT	CC	TT	TT	TT	TT	TT	TT	TT	TT	TT	TT	TT	TT	CC	CC	TT	TT	TT	TT	TT	TT	TT	TT
Tdurum_contig13946_329	1A	CC	TT	TT	TT	TT	-	CC	TT	TT	TT	TT	TT	TT	CC	TT	CC	TT	TT	-	TT	CC	TT	-	CC	TT	CC	TT	TT	TT	TT	TT	TT	TT	TT	TT	TT	TT	TT	CC	CC	TT	TT	TT	TT	TT	TT	TT	TT
Tdurum_contig77289_179	1A	AA	GG	GG	GG	GG	AA	AA	-	GG	GG	GG	GG	-	AA	GG	AA	GG	GG	AA	GG	AA	GG	AA	AA	GG	AA	GG	GG	GG	-	GG	GG	GG	GG	GG	GG	GG	GG	AA	AA	GG	GG	GG	GG	GG	GG	GG	GG
Tdurum_contig29280_216	1A	GG	GG	GG	GG	GG	GG	GG	GG	GG	GG	GG	GG	GG	GG	GG	GG	GG	GG	GG	GG	GG	GG	GG	GG	GG	GG	GG	GG	GG	GG	GG	GG	GG	GG	GG	GG	GG	TT	GG	GG	GG	-	GG	GG	GG	GG	GG	GG
Kukri_c82555_88	1A	GG	TT	TT	TT	TT	GG	GG	TT	TT	TT	TT	TT	TT	GG	TT	GG	TT	TT	GG	TT	GG	TT	GG	GG	TT	GG	GG	TT	TT	TT	TT	TT	TT	TT	TT	TT	TT	TT	GG	GG	TT	TT	TT	TT	TT	TT	TT	TT
AX-94415898	1A	AA	GG	GG	GG	AA	AA	GG	GG	GG	GG	GG	AA	AA	AA	GG	AA	AA	GG	GG	GG	AA	GG	AA	GG	AA	GG	-	GG	GG	GG	GG	GG	GG	GG	GG	GG	GG	AA	AA	AA	GG	-	GG	GG	GG	GG	GG	GG
wsnp_BE490041A_Ta_2_1	1A	AA	AA	CC	AA	CC	AA	AA	CC	AA	AA	AA	AA	AA	CC	CC	AA	CC	AA	AA	CC	AA	CC	AA	AA	CC	AA	AA	CC	AA	AA	CC	CC	CC	AA	CC	CC	CC	CC	AA	AA	CC	CC	CC	CC	AA	-	AA	AA
RAC875_c826_2186	1A	GG	GG	AA	GG	AA	GG	GG	AA	GG	GG	GG	GG	GG	AA	AA	GG	AA	GG	GG	AA	GG	AA	GG	GG	AA	GG	AA	AA	GG	GG	AA	AA	AA	GG	AA	AA	AA	AA	GG	GG	AA	AA	AA	AA	GG	-	GG	GG
wsnp_CAP12_c2438_1180601	1A	TT	TT	CC	TT	CC	TT	TT	CC	TT	TT	TT	TT	TT	CC	CC	TT	CC	TT	TT	CC	TT	CC	TT	TT	CC	TT	TT	CC	TT	TT	CC	CC	CC	TT	CC	CC	CC	CC	TT	TT	CC	CC	CC	CC	TT	-	TT	TT
IAAV5652	1A	AA	AA	AA	AA	GG	GG	AA	AA	AA	AA	AA	AA	GG	GG	AA	GG	GG	AA	AA	AA	AA	AA	GG	AA	GG	AA	GG	AA	AA	AA	AA	AA	AA	AA	AA	AA	AA	GG	GG	GG	AA	-	AA	AA	GG	AA	AA	AA
IAAV614	1A	AA	AA	AA	AA	CC	AA	AA	AA	AA	AA	AA	AA	AA	AA	AA	AA	AA	AA	AA	CC	CC	AA	AA	AA	AA	AA	AA	AA	AA	AA	AA	AA	AA	AA	CC	AA	AA	AA	AA	CC	AA	AA	AA	AA	AA	AA	AA	AA
AX-94488826	1A	TT	TT	TT	TT	TT	TT	CC	TT	CC	CC	CC	CC	TT	CC	CC	TT	CC	CC	CC	TT	TT	TT	TT	CC	TT	CC	CC	TT	CC	CC	TT	TT	TT	CC	TT	TT	TT	CC	TT	TT	TT	-	TT	TT	CC	-	CC	CC
AX-94567354	1A	GG	GG	GG	GG	AA	GG	GG	GG	GG	GG	GG	GG	GG	GG	GG	GG	GG	GG	GG	AA	AA	GG	GG	GG	GG	GG	GG	GG	GG	GG	GG	GG	GG	GG	AA	GG	GG	GG	GG	AA	GG	GG	GG	GG	GG	GG	GG	GG
AX-94522764	1A	AA	AA	AA	AA	AA	GG	AA	-	AA	AA	AA	GG	AA	GG	AA	AA	-	AA	AA	AA	AA	AA	GG	AA	AA	AA	GG	AA	AA	AA	AA	AA	AA	AA	AA	AA	AA	GG	AA	AA	AA	GG	AA	AA	GG	AA	AA	AA
RFL_Contig3232_1224	1A	CC	CC	CC	CC	CC	TT	CC	CC	CC	CC	CC	TT	CC	TT	CC	CC	CC	CC	CC	CC	CC	CC	TT	CC	CC	CC	CC	CC	CC	CC	CC	CC	CC	CC	CC	CC	CC	TT	CC	CC	CC	-	CC	CC	TT	CC	CC	CC
BS00067339_51	1A	CC	CC	CC	CC	CC	TT	CC	CC	CC	CC	CC	TT	CC	TT	CC	CC	CC	CC	CC	CC	CC	CC	TT	CC	CC	CC	CC	CC	CC	CC	CC	CC	CC	CC	CC	CC	CC	TT	CC	CC	CC	-	CC	CC	TT	CC	CC	CC
Ra_c27593_460	1A	AA	AA	AA	-	AA	CC	AA	-	AA	AA	AA	CC	AA	CC	AA	AA	AA	AA	AA	AA	AA	AA	CC	AA	AA	-	CC	AA	AA	AA	AA	AA	AA	AA	AA	AA	AA	CC	AA	AA	AA	-	AA	AA	CC	AA	AA	AA
Excalibur_c12215_352	1A	GG	GG	GG	GG	GG	AA	GG	GG	GG	GG	GG	AA	GG	AA	GG	GG	GG	GG	GG	GG	GG	GG	AA	GG	GG	GG	GG	GG	GG	GG	GG	GG	GG	GG	GG	GG	GG	AA	GG	GG	GG	AA	GG	GG	AA	GG	GG	GG
Tdurum_contig5008_635	1A	AA	AA	AA	AA	AA	GG	AA	AA	AA	AA	AA	GG	AA	GG	AA	AA	AA	AA	AA	AA	AA	AA	GG	AA	AA	AA	AA	AA	AA	AA	AA	AA	AA	AA	AA	AA	AA	GG	AA	AA	AA	-	AA	AA	GG	AA	AA	AA
Tdurum_contig5008_556	1A	TT	TT	TT	TT	TT	-	TT	TT	TT	TT	TT	CC	TT	CC	TT	TT	TT	TT	TT	TT	TT	TT	-	TT	TT	TT	TT	TT	TT	TT	TT	TT	TT	TT	TT	TT	TT	CC	TT	TT	TT	-	TT	TT	CC	TT	TT	TT
AX-95079481	1A	AA	AA	AA	AA	AA	GG	AA	AA	AA	AA	AA	GG	AA	GG	AA	AA	AA	AA	AA	AA	AA	AA	GG	AA	AA	AA	GG	AA	AA	AA	AA	AA	AA	AA	AA	AA	AA	GG	AA	AA	AA	-	AA	AA	GG	AA	AA	AA
AX-95087496	1A	GG	-	GG	GG	GG	GG	GG	GG	GG	GG	GG	TT	GG	TT	GG	GG	GG	GG	GG	GG	GG	GG	GG	TT	GG	TT	GG	GG	GG	GG	GG	GG	GG	GG	GG	GG	GG	TT	GG	GG	GG	TT	GG	GG	TT	GG	GG	GG
IACX5982	1A	CC	AA	CC	AA	AA	CC	AA	CC	AA	AA	AA	CC	AA	CC	AA	AA	AA	AA	CC	CC	CC	CC	CC	CC	AA	CC	AA	AA	AA	CC	CC	CC	CC	AA	CC	CC	CC	CC	AA	AA	CC	CC	CC	CC	CC	AA	AA	AA
BobWhite_c4646_119	1A	CC	TT	CC	-	TT	CC	TT	CC	TT	TT	TT	CC	TT	CC	TT	TT	-	TT	CC	CC	CC	CC	CC	CC	TT	CC	TT	TT	TT	CC	CC	CC	CC	TT	CC	CC	CC	CC	TT	TT	CC	CC	CC	CC	CC	TT	TT	TT
RAC875_c5544_4156	1A	GG	AA	GG	AA	AA	GG	AA	GG	AA	AA	AA	GG	AA	GG	AA	AA	AA	AA	GG	GG	GG	GG	GG	GG	AA	GG	AA	AA	AA	GG	-	-	-	AA	GG	GG	GG	-	AA	AA	GG	GG	GG	GG	GG	AA	AA	AA
AX-94916468	1A	GG	GG	GG	GG	GG	GG	GG	GG	GG	GG	GG	GG	TT	GG	GG	GG	GG	GG	GG	GG	GG	GG	GG	GG	GG	GG	TT	GG	GG	GG	GG	GG	GG	GG	GG	GG	GG	GG	GG	GG	GG	GG	GG	GG	GG	GG	GG	GG
wsnp_Ex_rep_c66980_65419811	1A	TT	TT	TT	TT	TT	-	TT	TT	TT	TT	-	TT	TT	TT	TT	-	TT	-	-	-	TT	TT	-	TT	TT	TT	CC	TT	-	TT	TT	TT	TT	TT	TT	TT	TT	TT	TT	TT	TT	TT	TT	TT	TT	TT	TT	TT
RAC875_c46269_387	1A	CC	-	TT	CC	CC	CC	CC	-	CC	CC	CC	CC	CC	CC	CC	CC	CC	CC	CC	CC	CC	CC	CC	CC	CC	CC	TT	CC	CC	CC	-	-	CC	CC	CC	CC	CC	CC	CC	TT	CC	CC	CC	CC	CC	CC	CC	CC
RAC875_c11899_366	1A	CC	CC	CC	CC	TT	CC	CC	CC	CC	CC	CC	CC	CC	CC	CC	CC	CC	CC	CC	CC	CC	CC	CC	CC	TT	CC	CC	TT	CC	CC	CC	CC	CC	CC	CC	CC	CC	CC	CC	CC	CC	CC	CC	CC	CC	CC	CC	CC
IAAV6464	1A	AA	AA	AA	AA	AA	GG	AA	AA	AA	AA	GG	AA	AA	AA	AA	AA	AA	GG	GG	AA	AA	AA	GG	AA	AA	AA	GG	AA	AA	AA	AA	AA	AA	AA	AA	AA	AA	AA	AA	AA	AA	AA	AA	AA	AA	AA	AA	AA
AX-94678574	1A	TT	TT	CC	TT	CC	CC	TT	-	TT	CC	TT	TT	CC	CC	CC	CC	TT	TT	CC	TT	TT	CC	CC	CC	CC	TT	CC	CC	TT	CC	CC	TT	CC	CC	CC	CC	CC	TT	TT	CC	TT	CC	CC	CC	CC	CC	CC	CC
wsnp_Ex_c2181_4089639	1A	TT	TT	TT	TT	TT	CC	TT	TT	TT	TT	CC	TT	TT	TT	TT	TT	TT	CC	CC	TT	TT	TT	CC	TT	TT	TT	TT	TT	TT	TT	TT	TT	TT	TT	TT	TT	TT	TT	TT	CC	TT	TT	TT	TT	TT	TT	TT	TT
BS00074517_51	1A	AA	CC	CC	CC	CC	CC	CC	AA	AA	AA	CC	CC	AA	CC	AA	AA	CC	CC	CC	CC	AA	AA	CC	CC	CC	CC	CC	CC	CC	AA	AA	AA	CC	CC	AA	AA	CC	AA	CC	CC	AA	-	AA	CC	AA	-	CC	CC
AX-95186684	1A	AA	AA	AA	AA	AA	AA	AA	AA	AA	CC	AA	CC	AA	AA	AA	AA	AA	CC	AA	CC	CC	AA	AA	AA	CC	AA	AA	AA	CC	AA	CC	AA	CC	CC	CC	CC	AA	AA	AA	AA	CC	CC	CC	CC	CC	AA	CC	AA
AX-95229220	1A	TT	CC	CC	CC	CC	TT	TT	CC	CC	TT	TT	TT	TT	TT	TT	TT	TT	TT	CC	TT	TT	TT	CC	TT	TT	TT	CC	CC	TT	CC	CC	CC	CC	CC	CC	TT	CC	CC	TT	CC	CC	TT	CC	CC	CC	CC	CC	CC
IACX6344	1A	CC	CC	CC	CC	TT	CC	CC	CC	CC	CC	CC	CC	CC	CC	CC	CC	CC	CC	CC	CC	CC	CC	CC	CC	TT	CC	CC	TT	CC	CC	CC	CC	CC	CC	CC	CC	CC	CC	CC	CC	CC	CC	CC	CC	CC	CC	CC	CC
BS00066852_51	1A	CC	-	-	CC	TT	-	CC	CC	CC	CC	CC	CC	CC	CC	CC	CC	-	-	-	CC	CC	CC	-	CC	TT	-	CC	TT	CC	CC	CC	CC	CC	CC	CC	CC	CC	CC	CC	CC	CC	-	CC	CC	CC	CC	CC	CC
BS00065001_51	1A	CC	CC	CC	CC	CC	AA	AA	CC	CC	CC	AA	CC	CC	AA	AA	CC	CC	CC	CC	CC	CC	CC	CC	AA	AA	AA	AA	CC	AA	CC	AA	CC	CC	AA	CC	CC	AA	CC	CC	AA	CC	CC	CC	AA	AA	AA	AA	AA
BS00064029_51	1A	AA	AA	AA	AA	AA	CC	AA	AA	AA	AA	CC	AA	AA	AA	AA	AA	AA	CC	CC	AA	AA	AA	CC	AA	AA	AA	AA	AA	AA	AA	AA	AA	AA	AA	AA	AA	AA	AA	AA	AA	AA	AA	AA	AA	AA	AA	AA	AA
GENE-0032_895	1A	GG	GG	GG	GG	GG	AA	GG	GG	GG	GG	AA	GG	GG	GG	GG	GG	GG	AA	AA	GG	GG	GG	AA	GG	GG	GG	GG	GG	GG	GG	-	-	GG	GG	GG	GG	GG	GG	-	GG	GG	GG	GG	GG	GG	GG	GG	GG
BS00087437_51	1A	CC	CC	TT	CC	TT	CC	TT	CC	CC	CC	CC	TT	CC	TT	CC	CC	CC	TT	CC	CC	CC	CC	CC	CC	TT	CC	CC	TT	CC	CC	CC	CC	CC	TT	CC	CC	CC	CC	TT	TT	CC	CC	CC	CC	CC	TT	TT	TT
wsnp_Ra_c20126_29372577	1A	TT	TT	CC	TT	TT	TT	TT	TT	TT	TT	TT	TT	TT	CC	TT	TT	TT	CC	TT	TT	TT	TT	TT	TT	TT	TT	TT	TT	TT	TT	TT	TT	TT	CC	TT	TT	TT	TT	CC	CC	TT	TT	TT	TT	TT	CC	CC	CC
AX-94782852	1A	GG	-	-	GG	-	GG	GG	CC	GG	CC	GG	GG	CC	GG	GG	GG	GG	GG	GG	GG	GG	GG	GG	GG	GG	GG	CC	GG	GG	GG	CC	GG	-	CC	GG	CC	CC	CC	CC	CC	GG	CC	CC	CC	CC	GG	CC	GG
Kukri_rep_c101022_1595	1A	TT	CC	TT	CC	TT	TT	TT	CC	CC	CC	TT	TT	CC	TT	CC	CC	TT	TT	TT	CC	TT	CC	TT	TT	TT	TT	CC	TT	TT	CC	CC	CC	CC	TT	CC	CC	TT	CC	TT	TT	CC	CC	CC	CC	CC	TT	TT	TT
RAC875_c21367_209	1A	GG	GG	GG	GG	GG	AA	GG	GG	GG	GG	AA	GG	GG	GG	GG	GG	GG	AA	AA	GG	GG	GG	AA	GG	GG	GG	GG	GG	GG	GG	GG	GG	GG	GG	GG	GG	GG	GG	GG	GG	GG	GG	GG	GG	GG	GG	GG	GG
wsnp_Ex_c10595_17291999	1A	AA	AA	GG	AA	AA	AA	AA	AA	AA	AA	AA	AA	AA	GG	AA	AA	AA	GG	AA	AA	AA	AA	AA	AA	AA	AA	AA	AA	AA	AA	AA	AA	AA	GG	AA	AA	AA	AA	GG	GG	AA	AA	AA	AA	AA	GG	GG	GG
RAC875_c19509_174	1A	AA	AA	AA	AA	AA	GG	AA	AA	AA	AA	GG	AA	AA	AA	AA	AA	AA	AA	AA	AA	AA	AA	AA	GG	AA	AA	AA	AA	GG	AA	AA	AA	AA	AA	AA	AA	GG	AA	AA	AA	AA	AA	AA	AA	AA	AA	AA	AA
AX-95186418	1A	GG	AA	GG	AA	GG	GG	GG	AA	AA	AA	GG	GG	AA	GG	AA	AA	AA	GG	GG	AA	GG	AA	AA	GG	GG	GG	AA	GG	GG	AA	AA	AA	AA	GG	AA	AA	AA	AA	GG	GG	AA	AA	AA	AA	AA	GG	GG	GG
AX-94639099	1A	GG	AA	GG	AA	GG	GG	GG	AA	AA	AA	GG	GG	GG	GG	AA	AA	GG	GG	GG	AA	GG	AA	GG	GG	GG	GG	AA	GG	GG	AA	AA	GG	AA	GG	AA	AA	AA	AA	GG	GG	AA	AA	AA	AA	AA	-	GG	GG
AX-94581964	1A	CC	CC	CC	CC	CC	CC	TT	CC	CC	CC	CC	CC	CC	CC	CC	CC	CC	CC	TT	CC	CC	CC	CC	CC	CC	CC	CC	CC	CC	CC	CC	CC	CC	CC	CC	CC	TT	CC	CC	CC	CC	CC	CC	CC	CC	CC	CC	CC
TA001042-0912	1A	GG	TT	TT	TT	GG	GG	GG	TT	TT	TT	GG	GG	GG	TT	TT	TT	GG	TT	GG	TT	GG	TT	TT	GG	GG	GG	TT	GG	GG	TT	TT	TT	TT	TT	TT	TT	TT	TT	TT	TT	TT	TT	TT	TT	TT	TT	TT	TT
IAAV4916	1A	CC	TT	TT	TT	CC	CC	CC	TT	TT	TT	CC	CC	CC	TT	TT	TT	CC	TT	CC	TT	CC	TT	TT	CC	CC	CC	TT	CC	CC	TT	TT	TT	TT	TT	TT	TT	TT	TT	TT	TT	TT	TT	TT	TT	TT	TT	TT	TT
BS00031200_51	1A	CC	TT	TT	TT	CC	CC	CC	TT	TT	TT	CC	CC	CC	TT	TT	TT	CC	TT	CC	TT	CC	TT	TT	CC	CC	CC	TT	CC	CC	TT	TT	TT	TT	TT	TT	TT	TT	TT	TT	TT	TT	TT	TT	TT	TT	TT	TT	TT
Ra_c2322_174	1A	AA	GG	GG	GG	AA	AA	AA	GG	GG	GG	AA	AA	AA	GG	GG	GG	AA	GG	AA	GG	AA	GG	GG	AA	AA	AA	GG	AA	AA	GG	GG	GG	GG	GG	GG	GG	GG	GG	GG	GG	GG	GG	GG	GG	GG	GG	GG	GG
AX-94895904	1A	CC	TT	TT	TT	CC	CC	CC	TT	TT	TT	CC	CC	CC	TT	TT	TT	CC	TT	CC	TT	CC	TT	TT	CC	CC	CC	TT	CC	CC	TT	TT	TT	TT	TT	TT	TT	TT	TT	TT	TT	TT	TT	TT	TT	TT	TT	TT	TT
wsnp_Ku_c30921_40705731	1A	TT	CC	CC	CC	TT	TT	TT	CC	CC	CC	TT	TT	TT	CC	CC	CC	TT	CC	TT	CC	TT	CC	CC	TT	TT	TT	CC	TT	TT	CC	CC	CC	CC	CC	CC	CC	CC	CC	CC	CC	CC	CC	CC	CC	CC	CC	CC	CC
IAAV3552	1A	GG	AA	AA	AA	GG	GG	GG	AA	AA	AA	GG	GG	GG	AA	AA	AA	GG	AA	GG	AA	GG	AA	AA	GG	GG	GG	AA	GG	GG	AA	AA	AA	AA	AA	AA	AA	AA	AA	AA	AA	AA	AA	AA	AA	AA	AA	AA	AA
BS00064548_51	1A	CC	-	CC	CC	TT	CC	CC	CC	CC	CC	TT	CC	CC	CC	CC	CC	TT	CC	CC	CC	CC	CC	CC	CC	TT	CC	CC	TT	TT	CC	CC	CC	CC	CC	CC	CC	CC	CC	CC	-	CC	CC	CC	CC	CC	CC	CC	CC
wsnp_Ku_rep_c71909_71634013	1A	TT	CC	CC	CC	TT	TT	TT	CC	CC	CC	TT	TT	TT	CC	CC	CC	TT	CC	TT	CC	TT	CC	CC	TT	TT	TT	CC	TT	TT	CC	CC	CC	CC	CC	CC	CC	CC	CC	CC	CC	CC	CC	CC	CC	CC	CC	CC	CC
BS00064679_51	1A	TT	CC	TT	CC	TT	TT	TT	CC	CC	CC	TT	TT	TT	CC	CC	CC	TT	CC	TT	CC	TT	CC	CC	TT	TT	TT	CC	TT	TT	CC	CC	CC	CC	CC	CC	CC	CC	CC	CC	TT	CC	CC	CC	CC	CC	CC	CC	CC
AX-94663988	1A	AA	GG	AA	GG	AA	AA	AA	AA	AA	AA	AA	AA	AA	AA	AA	AA	AA	AA	AA	AA	AA	AA	AA	AA	AA	AA	AA	AA	AA	AA	AA	AA	AA	AA	AA	AA	GG	AA	GG	GG	AA	AA	AA	AA	AA	GG	AA	AA
BS00072686_51	1A	AA	GG	AA	GG	AA	AA	AA	GG	GG	GG	AA	AA	AA	GG	GG	GG	AA	GG	AA	GG	AA	GG	GG	AA	AA	AA	GG	AA	AA	GG	GG	GG	GG	GG	GG	GG	GG	GG	GG	AA	GG	GG	GG	GG	GG	GG	GG	GG
GENE-0572_334	1A	TT	CC	TT	CC	TT	TT	TT	CC	CC	CC	TT	TT	TT	CC	CC	CC	TT	CC	TT	CC	TT	CC	CC	TT	TT	TT	CC	TT	TT	CC	CC	CC	CC	CC	CC	CC	CC	CC	CC	TT	CC	CC	CC	CC	CC	CC	CC	CC
wsnp_BE585780A_Ta_2_1	1A	AA	GG	AA	GG	AA	AA	AA	GG	GG	GG	AA	AA	AA	GG	GG	GG	AA	GG	AA	GG	AA	GG	GG	AA	AA	AA	GG	AA	AA	GG	GG	GG	GG	GG	GG	GG	GG	GG	GG	AA	GG	GG	GG	GG	GG	GG	GG	GG
wsnp_Ex_c5634_9906981	1A	GG	GG	AA	GG	GG	AA	AA	GG	GG	GG	AA	AA	GG	GG	GG	GG	AA	GG	GG	GG	GG	GG	GG	AA	GG	GG	GG	GG	AA	GG	GG	GG	GG	GG	GG	GG	GG	GG	GG	AA	GG	GG	GG	GG	GG	GG	GG	GG
AX-94907052	1A	CC	GG	CC	GG	GG	CC	CC	GG	GG	GG	CC	CC	CC	GG	GG	GG	CC	GG	CC	GG	CC	GG	GG	CC	GG	CC	GG	GG	CC	GG	GG	GG	GG	GG	GG	GG	GG	GG	GG	CC	GG	GG	GG	GG	GG	GG	GG	GG
AX-94397743	1A	CC	CC	CC	CC	CC	TT	TT	CC	CC	CC	TT	TT	CC	CC	CC	CC	TT	CC	CC	CC	CC	CC	CC	TT	CC	CC	CC	CC	TT	CC	CC	CC	CC	CC	CC	CC	CC	CC	CC	CC	CC	CC	CC	CC	CC	CC	CC	CC
IAAV6919	1A	CC	CC	CC	CC	CC	CC	CC	CC	CC	CC	CC	CC	CC	CC	CC	CC	CC	CC	CC	CC	CC	CC	CC	CC	CC	CC	CC	CC	CC	CC	CC	CC	CC	CC	CC	CC	TT	CC	CC	CC	CC	CC	CC	CC	CC	CC	CC	CC
wsnp_Ex_rep_c105541_89932598	1A	GG	GG	GG	GG	GG	AA	AA	GG	GG	GG	AA	AA	GG	GG	GG	GG	AA	GG	GG	GG	GG	GG	GG	AA	GG	GG	GG	GG	AA	GG	GG	GG	GG	GG	GG	GG	GG	GG	GG	GG	GG	GG	GG	GG	GG	GG	GG	GG
BS00062715_51	1A	CC	TT	TT	TT	TT	CC	CC	TT	TT	TT	CC	CC	CC	TT	TT	TT	CC	TT	CC	TT	CC	TT	TT	CC	TT	CC	TT	TT	CC	TT	TT	TT	TT	TT	TT	TT	TT	TT	TT	TT	TT	TT	TT	TT	TT	TT	TT	TT
wsnp_Ex_c1427_2736441	1A	GG	GG	AA	GG	GG	GG	GG	GG	GG	GG	GG	GG	GG	AA	GG	GG	GG	AA	GG	GG	GG	GG	AA	GG	GG	GG	GG	GG	GG	GG	GG	AA	GG	AA	GG	GG	GG	GG	AA	AA	GG	GG	GG	GG	GG	-	AA	AA
wsnp_Ku_c17726_26872129	1A	TT	TT	TT	TT	TT	GG	GG	TT	TT	TT	GG	GG	TT	TT	TT	TT	GG	TT	TT	TT	TT	TT	TT	GG	TT	TT	TT	TT	GG	TT	TT	TT	TT	TT	TT	TT	TT	TT	TT	TT	TT	TT	TT	TT	TT	TT	TT	TT
wsnp_Ex_c44049_50205457	1A	TT	TT	TT	TT	TT	CC	CC	TT	TT	TT	-	-	TT	TT	TT	TT	CC	TT	TT	TT	TT	TT	TT	CC	TT	TT	TT	TT	-	TT	TT	TT	TT	TT	TT	TT	TT	TT	TT	TT	TT	TT	TT	TT	TT	TT	TT	TT
wsnp_Ex_c44049_50205904	1A	CC	CC	CC	CC	CC	TT	TT	CC	CC	CC	CC	CC	CC	CC	CC	CC	TT	CC	CC	CC	CC	CC	CC	TT	CC	CC	CC	CC	CC	CC	CC	CC	CC	CC	CC	CC	CC	CC	CC	CC	CC	CC	CC	CC	CC	CC	CC	CC
wsnp_Ex_c8364_14095508	1A	CC	TT	TT	TT	TT	CC	CC	TT	TT	TT	CC	CC	CC	TT	TT	TT	CC	TT	CC	TT	CC	TT	TT	CC	TT	CC	TT	TT	CC	TT	TT	TT	TT	TT	TT	TT	TT	TT	TT	TT	TT	TT	TT	TT	TT	TT	TT	TT
wsnp_Ex_c14866_22995097	1A	GG	AA	AA	AA	AA	GG	GG	AA	AA	AA	GG	GG	GG	AA	AA	AA	GG	AA	GG	AA	GG	AA	AA	GG	AA	GG	AA	AA	GG	AA	AA	AA	AA	AA	AA	AA	AA	AA	AA	AA	AA	AA	AA	AA	AA	AA	AA	AA
IAAV5730	1A	AA	GG	GG	GG	GG	AA	AA	GG	GG	GG	AA	AA	AA	GG	GG	GG	AA	GG	AA	GG	AA	GG	GG	AA	GG	AA	GG	GG	AA	GG	-	GG	GG	GG	GG	GG	GG	GG	GG	GG	GG	GG	GG	GG	GG	GG	GG	GG
wsnp_Ex_c33831_42253707	1A	CC	CC	CC	CC	CC	TT	TT	CC	CC	CC	TT	TT	CC	CC	CC	CC	TT	CC	CC	CC	CC	CC	CC	TT	CC	CC	CC	CC	TT	CC	CC	CC	CC	CC	CC	CC	CC	CC	CC	CC	CC	CC	CC	CC	CC	CC	CC	CC
GENE-1214_288	1A	TT	-	-	CC	CC	TT	TT	-	CC	CC	TT	TT	TT	CC	CC	CC	TT	CC	TT	CC	TT	CC	CC	TT	CC	TT	CC	CC	TT	CC	-	-	-	CC	CC	CC	CC	CC	-	CC	CC	CC	CC	CC	CC	CC	CC	CC
wsnp_Ex_c13564_21327699	1A	AA	AA	AA	AA	AA	-	GG	AA	AA	AA	GG	-	AA	AA	AA	AA	GG	AA	AA	AA	AA	AA	AA	GG	AA	AA	AA	AA	-	AA	AA	AA	AA	AA	AA	AA	AA	AA	AA	AA	AA	AA	AA	AA	AA	AA	AA	AA
Ex_c12763_662	1A	CC	CC	CC	CC	CC	TT	TT	CC	CC	CC	TT	TT	CC	CC	CC	CC	TT	CC	CC	CC	CC	CC	CC	TT	CC	CC	CC	CC	TT	CC	CC	CC	CC	CC	CC	CC	CC	CC	CC	CC	CC	CC	CC	CC	CC	CC	CC	CC
wsnp_Ex_c1374_2630879	1A	AA	AA	AA	AA	AA	GG	GG	AA	AA	AA	GG	GG	AA	AA	AA	AA	GG	AA	AA	AA	AA	AA	AA	GG	AA	AA	AA	AA	GG	AA	AA	AA	AA	AA	AA	AA	AA	AA	AA	AA	AA	AA	AA	AA	AA	AA	AA	AA
wsnp_Ex_c8885_14842394	1A	TT	TT	TT	TT	TT	CC	CC	TT	TT	TT	CC	CC	TT	TT	TT	TT	CC	TT	TT	TT	TT	TT	TT	CC	TT	TT	TT	TT	CC	TT	TT	TT	TT	TT	TT	TT	TT	TT	TT	TT	TT	TT	TT	TT	TT	TT	TT	TT
wsnp_Ex_c21592_30743513	1A	GG	GG	GG	GG	GG	AA	AA	GG	GG	GG	AA	AA	GG	GG	GG	GG	AA	GG	GG	GG	GG	GG	GG	AA	GG	GG	GG	GG	AA	GG	GG	GG	GG	GG	GG	GG	GG	GG	GG	GG	GG	GG	GG	GG	GG	GG	GG	GG
wsnp_Ex_c3572_6531810	1A	GG	GG	GG	GG	GG	TT	TT	GG	GG	GG	TT	TT	GG	GG	GG	GG	TT	GG	GG	GG	GG	GG	GG	TT	GG	GG	GG	GG	TT	GG	GG	GG	GG	GG	GG	GG	GG	GG	GG	GG	GG	GG	GG	GG	GG	GG	GG	GG
RFL_Contig5001_1099	1A	CC	-	-	CC	CC	TT	TT	CC	CC	CC	TT	TT	CC	CC	CC	CC	TT	CC	CC	CC	CC	CC	CC	TT	CC	CC	CC	CC	TT	CC	-	CC	-	CC	CC	CC	-	-	CC	CC	CC	CC	CC	CC	CC	CC	CC	CC
RAC875_c33300_141	1A	GG	GG	GG	GG	GG	AA	AA	GG	GG	GG	AA	AA	GG	GG	GG	GG	AA	GG	GG	GG	GG	GG	GG	AA	GG	GG	GG	GG	AA	GG	GG	GG	GG	GG	GG	GG	GG	GG	GG	GG	GG	GG	GG	GG	GG	GG	GG	GG
CAP12_c6266_339	1A	GG	GG	GG	GG	GG	TT	TT	GG	GG	GG	TT	TT	GG	GG	GG	GG	TT	GG	GG	GG	GG	GG	GG	TT	GG	GG	GG	GG	TT	GG	GG	GG	GG	GG	GG	GG	GG	GG	GG	GG	GG	GG	GG	GG	GG	GG	GG	GG
wsnp_JD_c40990_29127031	1A	GG	GG	GG	GG	GG	AA	AA	GG	GG	GG	AA	AA	GG	GG	GG	GG	AA	GG	GG	GG	GG	GG	GG	AA	GG	GG	GG	GG	AA	GG	GG	GG	GG	GG	GG	GG	GG	GG	GG	GG	GG	GG	GG	GG	GG	GG	GG	GG
BobWhite_c46349_402	1A	TT	TT	TT	TT	CC	CC	CC	TT	TT	TT	CC	CC	TT	TT	TT	TT	CC	TT	TT	TT	TT	TT	TT	CC	CC	TT	TT	CC	CC	TT	TT	TT	TT	TT	TT	TT	TT	TT	TT	TT	TT	TT	TT	TT	TT	TT	TT	TT
Excalibur_c17872_137	1A	TT	TT	TT	TT	TT	GG	GG	TT	TT	TT	GG	GG	TT	TT	TT	TT	GG	TT	TT	TT	TT	TT	TT	GG	TT	TT	TT	TT	GG	TT	TT	TT	TT	TT	TT	TT	TT	TT	TT	TT	TT	TT	TT	TT	TT	TT	TT	TT
Kukri_rep_c103147_745	1A	GG	GG	GG	GG	GG	AA	AA	GG	GG	GG	AA	AA	GG	GG	GG	GG	GG	GG	GG	GG	GG	GG	GG	AA	GG	GG	GG	GG	AA	GG	GG	GG	GG	GG	GG	GG	GG	GG	GG	GG	GG	GG	GG	GG	GG	GG	GG	GG
RAC875_c38417_246	1A	GG	GG	GG	GG	GG	TT	TT	GG	GG	GG	TT	TT	GG	GG	GG	GG	GG	GG	GG	GG	GG	GG	GG	TT	GG	GG	GG	GG	TT	GG	GG	GG	GG	GG	GG	GG	GG	GG	GG	GG	GG	GG	GG	GG	GG	GG	GG	GG
RAC875_c8515_653	1A	TT	TT	TT	TT	TT	CC	CC	TT	TT	TT	CC	CC	TT	TT	TT	TT	TT	TT	TT	TT	TT	TT	TT	CC	TT	TT	TT	TT	CC	TT	TT	TT	TT	TT	TT	TT	TT	TT	TT	TT	TT	TT	TT	TT	TT	TT	TT	TT
wsnp_Ex_c3906_7086162	1A	TT	TT	TT	TT	TT	CC	CC	TT	TT	TT	CC	CC	TT	TT	TT	TT	TT	TT	TT	TT	TT	TT	TT	CC	TT	TT	TT	TT	CC	TT	TT	TT	TT	TT	TT	TT	TT	TT	TT	TT	TT	TT	TT	TT	TT	TT	TT	TT
wsnp_Ex_c3906_7086294	1A	CC	CC	CC	CC	CC	TT	TT	CC	CC	CC	TT	TT	CC	CC	CC	CC	CC	CC	CC	CC	CC	CC	CC	TT	CC	CC	CC	CC	TT	CC	CC	CC	CC	CC	CC	CC	CC	CC	CC	CC	CC	CC	CC	CC	CC	CC	CC	CC
Tdurum_contig48416_335	1A	GG	GG	GG	GG	GG	AA	AA	GG	GG	GG	AA	AA	GG	GG	GG	GG	GG	GG	GG	GG	GG	GG	GG	AA	GG	GG	GG	GG	AA	GG	AA	GG	GG	GG	GG	AA	GG	AA	GG	GG	AA	-	AA	GG	AA	-	GG	GG
wsnp_Ex_rep_c103087_88123733	1A	CC	TT	CC	TT	CC	TT	TT	CC	TT	TT	TT	TT	TT	TT	TT	TT	CC	CC	TT	TT	CC	TT	CC	TT	CC	TT	TT	CC	TT	TT	TT	CC	TT	TT	TT	TT	TT	TT	TT	CC	TT	TT	TT	TT	TT	TT	TT	TT
wsnp_Ex_rep_c103087_88124573	1A	AA	-	AA	GG	AA	GG	GG	AA	GG	GG	GG	GG	GG	GG	GG	GG	-	AA	GG	GG	AA	GG	AA	GG	AA	GG	GG	AA	GG	GG	GG	AA	GG	GG	GG	GG	GG	GG	GG	AA	GG	GG	GG	GG	GG	GG	GG	GG
GENE-0053_224	1A	AA	CC	AA	CC	AA	CC	CC	AA	CC	CC	CC	CC	CC	CC	CC	CC	AA	AA	CC	CC	AA	CC	AA	CC	AA	CC	CC	AA	CC	CC	-	AA	CC	CC	CC	CC	CC	CC	CC	AA	CC	CC	CC	CC	CC	CC	CC	CC
wsnp_Ex_c4605_8241260	1A	AA	CC	AA	CC	AA	CC	CC	AA	CC	CC	CC	CC	CC	CC	CC	CC	CC	CC	CC	CC	AA	CC	CC	CC	AA	CC	CC	AA	CC	CC	CC	CC	CC	CC	CC	CC	CC	CC	CC	AA	CC	CC	CC	CC	CC	CC	CC	CC
wsnp_Ex_c4605_8240189	1A	GG	AA	GG	AA	GG	AA	AA	GG	AA	AA	AA	AA	AA	AA	AA	AA	AA	AA	AA	AA	GG	AA	AA	AA	GG	AA	AA	GG	AA	AA	AA	AA	AA	AA	AA	AA	AA	AA	AA	GG	AA	AA	AA	AA	AA	AA	AA	AA
wsnp_Ex_rep_c101414_86781128	1A	CC	TT	CC	TT	CC	TT	TT	CC	TT	TT	TT	TT	TT	TT	TT	TT	TT	TT	TT	TT	CC	TT	TT	TT	CC	TT	TT	CC	TT	TT	TT	TT	TT	TT	TT	TT	TT	TT	TT	CC	TT	TT	TT	TT	TT	TT	TT	TT
TA001772-0625	1A	TT	CC	TT	CC	TT	CC	CC	TT	CC	CC	CC	CC	CC	CC	CC	CC	CC	CC	CC	CC	TT	CC	CC	CC	TT	CC	CC	TT	CC	CC	CC	CC	CC	CC	CC	CC	CC	CC	CC	TT	CC	CC	CC	CC	CC	CC	CC	CC
BS00094681_51	1A	CC	TT	CC	TT	CC	TT	TT	CC	TT	TT	TT	TT	TT	TT	TT	TT	TT	TT	TT	TT	CC	TT	TT	TT	CC	TT	TT	CC	TT	TT	TT	TT	TT	TT	TT	TT	TT	TT	TT	CC	TT	TT	TT	TT	TT	TT	TT	TT
wsnp_BE403956A_Ta_2_3	1A	CC	TT	CC	TT	CC	TT	TT	-	TT	TT	TT	TT	TT	TT	TT	TT	TT	TT	TT	TT	CC	TT	TT	TT	CC	TT	TT	CC	TT	TT	TT	TT	TT	TT	TT	TT	TT	TT	TT	CC	TT	TT	TT	TT	TT	TT	TT	TT
IACX293	1A	CC	TT	-	TT	CC	TT	TT	-	TT	TT	TT	TT	TT	TT	TT	TT	TT	TT	TT	TT	CC	TT	TT	TT	CC	TT	TT	CC	TT	TT	TT	TT	TT	TT	TT	TT	TT	TT	TT	CC	TT	TT	TT	TT	TT	TT	TT	TT
wsnp_Ex_rep_c69738_68695568	1A	GG	GG	AA	GG	AA	GG	GG	GG	GG	GG	GG	GG	GG	GG	GG	GG	GG	GG	GG	GG	GG	GG	GG	GG	AA	GG	GG	AA	GG	GG	GG	GG	GG	GG	GG	GG	GG	GG	GG	AA	GG	GG	GG	GG	GG	GG	GG	GG
wsnp_Ex_c35563_43690084	1A	GG	TT	GG	TT	GG	TT	TT	GG	TT	TT	TT	TT	TT	TT	TT	TT	TT	TT	TT	TT	GG	TT	TT	TT	GG	TT	TT	GG	TT	TT	TT	TT	TT	TT	TT	TT	TT	TT	TT	GG	TT	TT	TT	TT	TT	TT	TT	TT
wsnp_Ex_c25628_34888439	1A	TT	CC	TT	CC	TT	CC	CC	TT	CC	CC	CC	CC	CC	CC	CC	CC	CC	CC	CC	CC	TT	CC	CC	CC	TT	CC	CC	TT	CC	CC	CC	CC	CC	CC	CC	CC	CC	CC	CC	TT	CC	CC	CC	CC	CC	CC	CC	CC
wsnp_Ku_c37925_46679146	1A	CC	TT	CC	TT	CC	TT	TT	CC	TT	TT	TT	TT	TT	TT	TT	TT	TT	TT	TT	TT	CC	TT	TT	TT	CC	TT	TT	CC	TT	TT	TT	TT	TT	TT	TT	TT	TT	TT	TT	CC	TT	TT	TT	TT	TT	TT	TT	TT
BS00065146_51	1A	AA	GG	AA	GG	AA	GG	GG	AA	GG	GG	GG	GG	GG	GG	GG	GG	GG	GG	GG	GG	AA	GG	GG	GG	AA	GG	GG	AA	GG	GG	GG	GG	GG	GG	GG	GG	GG	GG	GG	AA	GG	GG	GG	GG	GG	GG	GG	GG
wsnp_Ex_c6817_11761300	1A	TT	CC	TT	CC	TT	CC	CC	TT	CC	CC	CC	CC	CC	CC	CC	CC	CC	CC	CC	CC	TT	CC	CC	CC	TT	CC	CC	TT	CC	CC	CC	CC	CC	CC	CC	CC	CC	CC	CC	TT	CC	CC	CC	CC	CC	CC	CC	CC
wsnp_Ex_c6817_11762714	1A	TT	CC	TT	CC	TT	CC	CC	TT	CC	CC	CC	CC	CC	CC	CC	CC	CC	CC	CC	CC	TT	CC	CC	CC	TT	CC	CC	TT	CC	CC	CC	CC	CC	CC	CC	CC	CC	CC	CC	TT	CC	CC	CC	CC	CC	CC	CC	CC
AX-94465382	1A	CC	AA	CC	AA	CC	AA	AA	CC	AA	AA	AA	AA	AA	AA	AA	AA	AA	AA	AA	AA	CC	AA	AA	AA	CC	AA	AA	CC	AA	AA	AA	AA	AA	AA	AA	AA	AA	AA	AA	CC	AA	AA	AA	AA	AA	AA	AA	AA
AX-94558187	1A	AA	AA	AA	AA	AA	AA	AA	AA	AA	AA	AA	AA	AA	AA	AA	AA	AA	AA	AA	AA	AA	AA	AA	AA	AA	AA	AA	AA	GG	AA	AA	AA	AA	AA	AA	AA	AA	AA	AA	AA	AA	AA	AA	AA	AA	GG	AA	AA
AX-94550611	1A	GG	AA	GG	AA	AA	AA	AA	AA	AA	AA	AA	GG	GG	GG	AA	GG	AA	AA	GG	GG	GG	AA	GG	GG	AA	GG	AA	AA	GG	AA	GG	AA	GG	GG	GG	GG	AA	GG	AA	AA	GG	GG	GG	GG	GG	AA	GG	AA
tplb0041a22_935	1A	GG	GG	GG	GG	AA	GG	GG	GG	GG	GG	GG	GG	GG	GG	GG	GG	GG	GG	GG	GG	GG	GG	GG	GG	AA	GG	GG	GG	GG	GG	GG	GG	GG	GG	GG	GG	GG	GG	GG	GG	GG	GG	GG	GG	GG	GG	GG	GG
wsnp_Ku_c4018_7333828	1A	GG	TT	TT	TT	GG	TT	GG	GG	TT	TT	TT	GG	GG	GG	TT	TT	TT	TT	TT	TT	GG	TT	TT	TT	GG	TT	TT	TT	TT	TT	TT	TT	TT	GG	TT	TT	TT	TT	GG	TT	TT	TT	TT	TT	TT	-	TT	GG
wsnp_Ex_c572_1138770	1A	TT	CC	CC	CC	TT	CC	TT	TT	CC	CC	CC	TT	TT	TT	CC	CC	CC	CC	CC	CC	TT	CC	CC	CC	TT	CC	CC	CC	CC	CC	-	CC	CC	TT	CC	CC	CC	CC	TT	CC	CC	CC	CC	CC	CC	-	CC	TT
wsnp_Ex_c572_1138503	1A	AA	GG	GG	GG	AA	GG	AA	AA	GG	GG	GG	AA	AA	AA	GG	GG	GG	GG	GG	GG	AA	GG	GG	GG	AA	GG	GG	GG	GG	GG	GG	GG	GG	AA	GG	GG	GG	GG	AA	GG	GG	GG	GG	GG	GG	-	GG	AA
wsnp_Ex_c572_1138339	1A	TT	CC	CC	CC	TT	CC	TT	TT	CC	CC	CC	TT	TT	TT	CC	CC	CC	CC	CC	CC	TT	CC	CC	CC	TT	CC	CC	CC	CC	CC	-	-	CC	TT	CC	CC	CC	CC	TT	-	CC	CC	CC	CC	CC	-	CC	TT
Ra_c2895_591	1A	TT	GG	GG	GG	TT	GG	TT	TT	GG	GG	GG	TT	TT	TT	GG	GG	GG	GG	GG	GG	TT	GG	GG	GG	TT	GG	GG	GG	GG	GG	GG	GG	GG	TT	GG	GG	GG	GG	TT	GG	GG	GG	GG	GG	GG	-	GG	TT
AX-94702400	1A	AA	-	AA	GG	GG	GG	GG	GG	GG	GG	GG	GG	GG	GG	GG	GG	AA	GG	GG	GG	GG	AA	GG	AA	GG	AA	GG	GG	GG	GG	AA	GG	AA	AA	GG	GG	AA	AA	AA	AA	AA	AA	AA	AA	AA	AA	AA	AA
BS00016654_51	1A	AA	GG	GG	GG	GG	AA	GG	GG	GG	GG	GG	AA	AA	AA	GG	GG	GG	GG	GG	GG	AA	GG	GG	AA	GG	GG	GG	GG	GG	GG	GG	GG	GG	AA	GG	GG	GG	GG	AA	GG	GG	GG	GG	GG	GG	-	GG	AA
Excalibur_c59894_97	1A	AA	CC	CC	CC	AA	CC	CC	AA	CC	CC	AA	AA	CC	CC	CC	CC	AA	AA	CC	CC	AA	CC	AA	CC	AA	CC	CC	AA	AA	CC	AA	AA	AA	CC	CC	AA	CC	AA	CC	CC	AA	CC	AA	AA	AA	-	AA	CC
AX-94478919	1A	CC	AA	AA	AA	CC	AA	AA	CC	AA	AA	CC	CC	AA	AA	AA	AA	CC	CC	AA	AA	CC	AA	CC	AA	CC	AA	AA	CC	CC	AA	AA	CC	AA	AA	AA	AA	AA	AA	AA	AA	AA	AA	AA	AA	AA	AA	AA	AA
AX-94550326	1A	GG	AA	AA	AA	GG	AA	AA	-	AA	AA	GG	GG	AA	AA	AA	AA	GG	GG	AA	AA	GG	AA	GG	AA	GG	AA	AA	GG	-	AA	AA	-	AA	AA	AA	AA	AA	AA	AA	AA	AA	AA	AA	AA	AA	AA	AA	AA
AX-94600055	1A	CC	TT	TT	TT	CC	CC	TT	CC	TT	TT	CC	CC	CC	CC	TT	TT	CC	CC	TT	TT	CC	TT	CC	CC	CC	TT	TT	CC	CC	TT	TT	CC	TT	CC	TT	TT	TT	TT	CC	TT	TT	TT	TT	TT	TT	-	TT	CC
RAC875_c86680_391	1A	GG	AA	AA	AA	GG	AA	AA	GG	AA	AA	GG	GG	AA	AA	AA	AA	GG	GG	AA	GG	GG	AA	GG	AA	GG	AA	AA	GG	GG	AA	AA	GG	AA	AA	AA	AA	AA	AA	AA	GG	AA	AA	AA	AA	AA	AA	AA	AA
Kukri_c88698_296	1A	AA	GG	GG	GG	AA	AA	GG	AA	GG	GG	AA	AA	AA	GG	GG	GG	AA	AA	GG	AA	AA	GG	AA	AA	AA	GG	GG	AA	AA	GG	GG	AA	GG	GG	GG	GG	GG	GG	GG	AA	GG	GG	GG	GG	GG	GG	GG	GG
wsnp_JD_c9291_10157217	1A	TT	TT	TT	TT	TT	CC	TT	TT	TT	TT	TT	TT	CC	TT	TT	TT	TT	TT	TT	TT	TT	TT	TT	CC	TT	TT	TT	TT	TT	TT	TT	TT	TT	TT	TT	TT	TT	TT	TT	TT	TT	TT	TT	TT	TT	TT	TT	TT
IACX3496	1A	CC	CC	AA	CC	AA	AA	AA	AA	CC	CC	CC	CC	AA	CC	CC	CC	CC	CC	AA	AA	CC	AA	CC	AA	AA	AA	AA	CC	CC	AA	AA	CC	AA	CC	CC	AA	CC	AA	CC	CC	AA	CC	AA	AA	AA	-	AA	CC
wsnp_Ku_c557_1166684	1A	TT	TT	CC	TT	CC	CC	CC	TT	TT	TT	TT	TT	CC	TT	TT	TT	TT	TT	CC	CC	TT	CC	TT	CC	CC	CC	TT	TT	TT	CC	CC	TT	CC	TT	TT	CC	TT	CC	TT	TT	CC	TT	CC	CC	CC	-	CC	TT
wsnp_Ex_c25734_34995416	1A	TT	TT	CC	TT	CC	CC	CC	TT	TT	TT	TT	TT	CC	TT	TT	TT	TT	TT	CC	CC	TT	CC	TT	CC	CC	CC	TT	TT	TT	CC	CC	TT	CC	TT	TT	CC	TT	CC	TT	TT	CC	TT	CC	CC	CC	-	CC	TT
Ra_c58315_265	1A	GG	AA	GG	AA	GG	GG	GG	AA	AA	AA	AA	GG	GG	AA	AA	AA	AA	AA	GG	GG	GG	GG	AA	GG	GG	GG	AA	AA	AA	GG	GG	AA	GG	AA	AA	GG	AA	GG	AA	AA	GG	AA	GG	GG	GG	-	GG	AA
AX-95110122	1A	AA	GG	AA	GG	AA	GG	AA	AA	GG	GG	GG	AA	GG	GG	GG	GG	GG	GG	AA	GG	AA	AA	GG	GG	AA	AA	AA	GG	GG	AA	AA	GG	AA	GG	GG	AA	GG	AA	GG	GG	AA	GG	AA	AA	AA	-	AA	GG
AX-94731227	1A	TT	TT	TT	TT	TT	CC	TT	TT	TT	TT	TT	TT	CC	TT	TT	TT	TT	TT	TT	TT	TT	TT	TT	CC	TT	TT	TT	TT	TT	TT	TT	TT	TT	TT	TT	TT	TT	TT	TT	TT	TT	TT	TT	TT	TT	TT	TT	TT
Kukri_c3582_87	1A	GG	GG	GG	GG	GG	GG	GG	GG	GG	GG	GG	GG	GG	AA	GG	GG	AA	AA	GG	GG	GG	GG	AA	GG	GG	GG	GG	AA	GG	GG	GG	AA	GG	AA	GG	GG	GG	GG	AA	GG	GG	GG	GG	GG	GG	-	GG	AA
Kukri_c10239_2186	1A	TT	TT	TT	TT	TT	TT	TT	GG	TT	TT	TT	TT	TT	TT	TT	TT	TT	TT	TT	TT	TT	TT	TT	TT	TT	TT	GG	TT	TT	TT	TT	TT	TT	TT	TT	TT	TT	TT	TT	GG	TT	TT	TT	TT	TT	TT	TT	TT
BS00023126_51	1A	GG	GG	AA	GG	GG	AA	AA	AA	GG	GG	AA	GG	AA	GG	GG	GG	AA	AA	GG	GG	GG	GG	AA	AA	GG	GG	AA	AA	AA	GG	GG	AA	GG	GG	GG	GG	AA	GG	GG	AA	GG	GG	GG	GG	GG	GG	GG	GG
BS00067421_51	1A	AA	AA	AA	AA	AA	AA	CC	AA	AA	AA	CC	AA	AA	AA	AA	AA	CC	CC	AA	AA	AA	AA	CC	AA	AA	AA	AA	CC	CC	AA	AA	CC	AA	AA	AA	AA	CC	AA	AA	AA	AA	AA	AA	AA	AA	AA	AA	AA
BS00067420_51	1A	CC	-	-	-	CC	TT	CC	TT	CC	CC	CC	CC	TT	CC	CC	CC	-	CC	CC	CC	CC	CC	-	TT	CC	CC	TT	CC	-	-	-	-	-	CC	CC	CC	CC	CC	CC	CC	CC	CC	CC	CC	CC	CC	CC	CC
wsnp_JD_c13903_13781269	1A	GG	GG	GG	GG	GG	GG	AA	GG	GG	GG	AA	GG	GG	GG	GG	GG	AA	AA	GG	GG	GG	GG	AA	GG	GG	GG	GG	AA	AA	GG	GG	AA	GG	GG	GG	GG	AA	GG	GG	GG	GG	GG	GG	GG	GG	GG	GG	GG
IAAV2072	1A	TT	TT	TT	TT	TT	TT	GG	TT	TT	GG	GG	TT	TT	GG	GG	GG	GG	GG	TT	TT	TT	TT	GG	TT	TT	TT	TT	GG	GG	TT	TT	GG	TT	GG	GG	TT	GG	TT	GG	GG	TT	TT	GG	TT	TT	GG	GG	GG
BS00022698_51	1A	CC	CC	CC	CC	CC	CC	TT	CC	CC	CC	CC	CC	CC	CC	CC	CC	TT	TT	CC	CC	CC	CC	TT	CC	CC	CC	CC	TT	CC	CC	CC	TT	CC	CC	CC	CC	TT	CC	CC	CC	CC	CC	CC	CC	CC	CC	CC	CC
BS00002216_51	1A	CC	CC	CC	CC	CC	CC	TT	CC	CC	TT	TT	CC	CC	TT	TT	TT	TT	TT	CC	CC	CC	CC	TT	CC	CC	CC	CC	TT	TT	CC	CC	TT	CC	TT	TT	CC	TT	CC	TT	TT	CC	CC	TT	CC	CC	TT	-	TT
IACX4378	1A	CC	CC	CC	CC	CC	CC	CC	CC	CC	TT	TT	CC	CC	TT	TT	TT	CC	CC	CC	CC	CC	CC	CC	CC	CC	CC	CC	CC	TT	CC	CC	CC	CC	TT	TT	CC	CC	CC	TT	TT	CC	CC	TT	CC	CC	TT	TT	TT
RAC875_c94534_75	1A	TT	TT	TT	TT	TT	TT	CC	TT	TT	TT	TT	TT	TT	TT	TT	TT	CC	CC	TT	TT	TT	TT	CC	TT	TT	TT	TT	CC	TT	TT	TT	-	TT	TT	TT	TT	CC	TT	TT	TT	TT	TT	TT	TT	TT	TT	TT	TT
RFL_Contig3203_1971	1A	TT	TT	TT	TT	TT	TT	TT	TT	TT	GG	GG	TT	TT	GG	GG	GG	TT	TT	TT	TT	TT	TT	TT	TT	TT	TT	TT	TT	GG	TT	TT	TT	TT	GG	GG	TT	TT	TT	GG	GG	TT	TT	GG	TT	TT	GG	-	GG
IACX742	1A	TT	TT	TT	TT	TT	TT	CC	CC	TT	CC	CC	TT	TT	CC	CC	CC	CC	CC	TT	TT	TT	TT	CC	TT	TT	TT	CC	CC	CC	TT	TT	CC	TT	CC	CC	TT	CC	TT	CC	CC	TT	TT	CC	TT	TT	CC	CC	CC
AX-94513107	1A	AA	AA	AA	AA	AA	AA	AA	GG	AA	GG	GG	AA	AA	GG	GG	GG	AA	AA	AA	AA	AA	AA	AA	AA	AA	AA	GG	AA	GG	AA	AA	AA	AA	GG	GG	AA	AA	AA	GG	GG	AA	AA	GG	AA	AA	GG	GG	GG
wsnp_Ra_c12148_19539667	1A	AA	AA	AA	AA	AA	GG	AA	AA	AA	GG	GG	AA	GG	GG	GG	GG	AA	AA	AA	AA	AA	AA	AA	GG	AA	AA	AA	AA	GG	AA	AA	AA	AA	GG	GG	AA	AA	AA	GG	GG	AA	AA	GG	AA	AA	GG	GG	GG
wsnp_Ex_c5192_9203682	1A	GG	-	GG	GG	GG	GG	GG	GG	GG	AA	AA	-	GG	AA	AA	AA	GG	GG	GG	GG	GG	GG	GG	GG	GG	GG	GG	GG	AA	GG	GG	GG	GG	AA	AA	GG	GG	GG	AA	AA	GG	GG	AA	GG	GG	AA	AA	AA
wsnp_Ra_c37745_45806931	1A	CC	CC	CC	CC	CC	CC	CC	CC	CC	AA	AA	CC	CC	AA	AA	AA	CC	CC	CC	CC	CC	CC	CC	CC	CC	CC	CC	CC	AA	CC	CC	CC	CC	AA	AA	CC	CC	CC	AA	AA	CC	CC	AA	CC	CC	AA	AA	AA
wsnp_Ex_rep_c66628_64934660	1A	AA	AA	AA	AA	AA	AA	AA	AA	AA	GG	GG	AA	AA	GG	GG	GG	AA	AA	AA	AA	AA	AA	AA	AA	AA	AA	AA	AA	GG	AA	AA	AA	AA	GG	GG	AA	AA	AA	GG	GG	AA	AA	GG	AA	AA	GG	GG	GG
Excalibur_c49421_443	1A	CC	CC	CC	CC	CC	CC	CC	CC	CC	TT	TT	CC	CC	TT	TT	TT	CC	CC	CC	CC	CC	CC	CC	CC	CC	CC	CC	CC	TT	CC	CC	CC	CC	TT	TT	CC	CC	CC	TT	TT	CC	CC	TT	CC	CC	TT	-	TT
IAAV5406	1A	TT	TT	TT	TT	TT	TT	TT	TT	TT	CC	CC	TT	TT	CC	CC	CC	TT	TT	TT	TT	TT	TT	TT	TT	TT	TT	TT	TT	CC	TT	TT	TT	TT	CC	CC	TT	TT	TT	CC	CC	TT	TT	CC	TT	TT	CC	CC	CC
wsnp_Ra_c16080_24638622	1A	TT	TT	TT	TT	TT	CC	CC	CC	TT	TT	TT	TT	CC	TT	TT	TT	CC	CC	TT	TT	TT	TT	CC	CC	TT	TT	CC	CC	TT	TT	TT	-	TT	TT	TT	TT	CC	TT	TT	TT	TT	TT	TT	TT	TT	TT	TT	TT
BS00021714_51	1A	TT	TT	CC	TT	TT	-	CC	CC	TT	TT	CC	TT	-	TT	CC	CC	-	CC	TT	TT	TT	TT	CC	-	TT	TT	CC	CC	CC	TT	TT	CC	TT	TT	CC	TT	CC	TT	TT	CC	TT	TT	CC	TT	TT	TT	TT	TT
AX-94583334	1A	AA	AA	GG	AA	AA	AA	GG	GG	AA	AA	GG	AA	AA	AA	GG	GG	GG	GG	AA	AA	AA	AA	GG	AA	AA	AA	GG	GG	GG	AA	AA	GG	AA	AA	GG	AA	GG	AA	AA	GG	AA	AA	GG	AA	AA	-	AA	AA
RAC875_c23081_141	1A	AA	AA	GG	AA	AA	AA	GG	GG	AA	AA	GG	AA	AA	AA	GG	GG	GG	GG	AA	AA	AA	AA	GG	AA	AA	AA	GG	GG	GG	AA	AA	GG	AA	AA	GG	AA	GG	AA	AA	GG	AA	AA	GG	AA	AA	-	AA	AA
AX-94796020	1A	GG	AA	GG	AA	AA	GG	GG	GG	AA	GG	GG	GG	GG	GG	GG	GG	GG	GG	AA	AA	GG	AA	GG	GG	AA	AA	GG	GG	GG	AA	AA	GG	AA	GG	GG	AA	GG	AA	GG	GG	AA	AA	GG	AA	AA	GG	GG	GG
wsnp_Ex_c21193_30320134	1A	GG	GG	AA	GG	GG	GG	AA	AA	GG	GG	AA	GG	GG	GG	AA	AA	AA	AA	GG	GG	GG	GG	AA	GG	GG	GG	AA	AA	AA	GG	GG	AA	GG	GG	AA	GG	AA	GG	GG	AA	GG	GG	AA	GG	GG	-	GG	GG
AX-94638030	1A	GG	GG	GG	GG	GG	GG	AA	GG	GG	GG	GG	GG	GG	GG	GG	GG	GG	GG	GG	GG	GG	GG	GG	GG	GG	GG	GG	GG	GG	GG	GG	GG	GG	GG	GG	GG	GG	GG	GG	GG	GG	GG	GG	GG	GG	GG	GG	GG
wsnp_Ex_c21336_30465618	1A	GG	GG	AA	GG	GG	AA	AA	AA	GG	GG	AA	GG	AA	GG	AA	AA	AA	AA	GG	GG	GG	GG	AA	AA	GG	GG	AA	AA	AA	GG	GG	AA	GG	GG	AA	GG	AA	GG	GG	AA	GG	GG	AA	GG	GG	-	GG	GG
BS00032112_51	1A	TT	TT	-	TT	TT	CC	CC	CC	TT	TT	CC	TT	CC	TT	CC	CC	-	CC	TT	TT	TT	CC	CC	CC	TT	TT	CC	CC	CC	TT	TT	-	TT	TT	TT	TT	CC	TT	TT	CC	TT	TT	CC	TT	TT	-	TT	TT
AX-94504536	1A	AA	AA	CC	AA	AA	AA	AA	CC	AA	AA	CC	AA	AA	AA	CC	AA	AA	AA	AA	AA	AA	CC	CC	AA	AA	AA	AA	AA	CC	AA	AA	AA	AA	AA	CC	AA	CC	AA	AA	CC	AA	AA	CC	AA	AA	-	AA	AA
IAAV5535	1A	AA	AA	CC	AA	AA	AA	AA	CC	AA	AA	CC	AA	AA	AA	CC	AA	AA	AA	AA	AA	AA	CC	CC	AA	AA	AA	AA	AA	CC	AA	AA	AA	AA	AA	CC	AA	CC	AA	AA	CC	AA	AA	CC	AA	AA	-	AA	AA
IACX3047	1A	AA	AA	GG	AA	AA	AA	AA	GG	AA	AA	GG	AA	AA	AA	GG	AA	AA	AA	AA	AA	AA	GG	GG	AA	AA	AA	AA	AA	GG	AA	AA	AA	AA	AA	GG	AA	GG	AA	AA	GG	AA	AA	GG	AA	AA	-	AA	AA
Ra_c105707_788	1A	CC	TT	CC	TT	CC	CC	TT	TT	TT	CC	CC	CC	TT	CC	CC	TT	TT	TT	TT	TT	CC	TT	CC	CC	TT	TT	TT	TT	CC	TT	TT	TT	TT	CC	CC	TT	CC	TT	CC	TT	TT	TT	CC	TT	TT	CC	CC	CC
BS00089894_51	1A	TT	CC	TT	CC	TT	TT	CC	CC	CC	TT	TT	TT	CC	TT	TT	CC	CC	CC	CC	CC	TT	CC	TT	TT	CC	CC	CC	CC	TT	CC	CC	CC	CC	TT	TT	CC	TT	CC	TT	CC	CC	CC	TT	CC	CC	TT	TT	TT
AX-94462123	1A	CC	TT	CC	TT	CC	CC	TT	TT	TT	CC	CC	CC	CC	CC	CC	CC	CC	TT	CC	TT	CC	TT	CC	CC	CC	CC	TT	TT	CC	CC	CC	TT	CC	CC	CC	CC	CC	CC	CC	TT	CC	CC	CC	CC	CC	CC	CC	CC
wsnp_Ex_rep_c109742_92411838	1A	AA	CC	CC	CC	AA	AA	CC	CC	CC	AA	AA	AA	AA	AA	AA	AA	AA	CC	AA	CC	CC	CC	AA	AA	AA	AA	CC	CC	AA	AA	AA	CC	AA	AA	AA	AA	AA	AA	AA	CC	AA	AA	AA	AA	AA	AA	AA	AA
wsnp_Ku_c21316_31053745	1A	CC	TT	TT	TT	CC	CC	CC	TT	TT	CC	CC	CC	CC	CC	CC	CC	CC	CC	CC	TT	TT	TT	CC	CC	CC	CC	TT	CC	CC	CC	CC	CC	CC	CC	CC	CC	CC	CC	CC	CC	CC	CC	CC	CC	CC	CC	CC	CC
RAC875_rep_c112044_340	1A	TT	CC	TT	CC	TT	TT	TT	CC	CC	TT	TT	TT	TT	TT	TT	TT	TT	TT	TT	CC	TT	TT	TT	TT	TT	TT	CC	TT	TT	TT	TT	TT	TT	TT	TT	TT	TT	TT	TT	TT	TT	TT	TT	TT	TT	TT	TT	TT
AX-95235178	1A	TT	TT	GG	TT	GG	GG	TT	TT	TT	TT	GG	TT	GG	GG	GG	GG	GG	TT	GG	TT	GG	GG	GG	GG	GG	GG	TT	TT	GG	GG	TT	TT	TT	GG	GG	TT	TT	TT	GG	GG	TT	GG	GG	TT	TT	GG	GG	GG
IACX5921	1A	AA	AA	AA	AA	AA	AA	AA	AA	AA	AA	AA	AA	AA	AA	AA	AA	AA	AA	AA	AA	AA	AA	AA	AA	AA	AA	CC	AA	AA	AA	AA	AA	AA	AA	AA	AA	AA	AA	AA	CC	AA	AA	AA	AA	AA	AA	AA	AA
wsnp_Ra_c3270_6136601	1A	GG	AA	GG	AA	GG	GG	AA	AA	AA	GG	GG	GG	GG	GG	GG	GG	GG	AA	GG	AA	GG	GG	GG	GG	GG	GG	AA	AA	GG	GG	AA	AA	AA	GG	GG	AA	AA	AA	AA	GG	AA	GG	GG	AA	AA	GG	GG	GG
wsnp_BE445113A_Ta_2_2	1A	GG	-	AA	GG	AA	AA	GG	AA	GG	GG	AA	GG	AA	AA	AA	AA	AA	GG	AA	GG	AA	AA	AA	AA	AA	AA	GG	GG	AA	AA	-	-	-	AA	AA	GG	GG	-	-	AA	GG	AA	AA	GG	GG	AA	AA	AA
AX-95188181	1A	GG	CC	CC	CC	CC	CC	CC	CC	CC	GG	CC	GG	GG	CC	CC	GG	GG	CC	GG	CC	GG	GG	CC	CC	CC	GG	GG	CC	CC	GG	GG	CC	GG	CC	CC	GG	GG	GG	GG	CC	GG	GG	CC	GG	GG	CC	CC	CC
wsnp_Ku_c15214_23756800	1A	CC	TT	TT	TT	TT	TT	TT	TT	TT	CC	TT	CC	CC	TT	TT	CC	CC	TT	CC	TT	CC	CC	TT	TT	TT	CC	TT	TT	TT	CC	CC	TT	CC	TT	TT	CC	CC	CC	CC	TT	CC	CC	TT	CC	CC	TT	TT	TT
Ku_c67089_214	1A	GG	AA	GG	AA	GG	GG	AA	GG	AA	GG	GG	GG	GG	GG	GG	GG	GG	AA	GG	AA	GG	GG	GG	GG	GG	GG	GG	AA	GG	GG	GG	AA	GG	GG	GG	GG	GG	GG	GG	GG	GG	GG	GG	GG	GG	GG	GG	GG
wsnp_BG314157A_Ta_2_1	1A	TT	TT	CC	TT	TT	TT	TT	CC	TT	TT	TT	TT	TT	TT	TT	TT	TT	TT	TT	TT	TT	TT	TT	TT	TT	TT	TT	TT	TT	TT	TT	TT	TT	TT	TT	TT	TT	TT	TT	CC	TT	TT	TT	TT	TT	TT	TT	TT
RFL_Contig22_617	1A	GG	GG	AA	GG	GG	GG	GG	AA	GG	GG	GG	GG	AA	GG	GG	AA	AA	GG	AA	GG	AA	AA	GG	GG	GG	AA	GG	GG	GG	AA	GG	GG	GG	GG	GG	GG	GG	GG	GG	AA	GG	AA	GG	GG	GG	GG	GG	GG
AX-94631158	1A	CC	CC	CC	CC	CC	CC	CC	CC	CC	CC	CC	CC	CC	CC	CC	CC	CC	CC	CC	CC	CC	CC	CC	CC	CC	CC	CC	CC	CC	CC	TT	CC	TT	CC	CC	TT	TT	TT	TT	CC	TT	CC	CC	TT	TT	CC	CC	CC
RAC875_c29540_1109	1A	AA	-	AA	GG	GG	GG	GG	AA	GG	AA	GG	AA	GG	AA	GG	GG	-	GG	GG	GG	GG	GG	GG	GG	GG	GG	AA	GG	GG	GG	-	-	-	AA	AA	GG	GG	-	-	AA	GG	GG	GG	GG	GG	-	AA	AA
RAC875_c29540_413	1A	TT	GG	GG	GG	GG	GG	GG	GG	GG	TT	GG	TT	GG	TT	GG	GG	GG	GG	GG	GG	GG	GG	GG	GG	GG	GG	TT	GG	GG	GG	GG	GG	GG	TT	TT	GG	GG	GG	GG	GG	GG	GG	GG	GG	GG	TT	TT	TT
wsnp_Ra_c33025_41968284	1A	GG	TT	GG	TT	TT	TT	TT	GG	TT	GG	TT	GG	TT	GG	TT	TT	TT	TT	TT	TT	TT	TT	TT	TT	TT	TT	GG	TT	TT	TT	GG	TT	GG	GG	GG	GG	GG	GG	GG	GG	GG	TT	TT	GG	GG	-	GG	GG
wsnp_Ex_rep_c108951_91954190	1A	-	AA	AA	AA	AA	AA	AA	AA	AA	-	AA	-	AA	-	AA	AA	AA	AA	AA	AA	AA	AA	AA	AA	AA	AA	-	AA	AA	AA	AA	AA	AA	-	GG	AA	AA	AA	AA	AA	AA	AA	AA	AA	AA	-	GG	GG
AX-94644377	1A	GG	-	TT	GG	GG	GG	GG	TT	GG	GG	GG	-	TT	GG	GG	TT	TT	GG	TT	GG	TT	TT	GG	GG	GG	TT	GG	GG	GG	TT	-	-	GG	-	GG	GG	GG	GG	-	TT	GG	TT	GG	GG	GG	GG	GG	-
BS00021728_51	1A	CC	CC	TT	CC	CC	CC	CC	TT	CC	CC	CC	CC	TT	CC	CC	TT	TT	CC	TT	CC	TT	TT	CC	CC	CC	TT	CC	CC	CC	TT	TT	CC	TT	CC	CC	TT	TT	TT	TT	TT	TT	TT	CC	TT	TT	CC	CC	CC
AX-95088854	1A	CC	CC	TT	CC	CC	CC	CC	TT	CC	CC	CC	CC	CC	CC	CC	CC	CC	CC	CC	CC	CC	CC	CC	CC	CC	CC	CC	CC	CC	CC	TT	CC	TT	CC	CC	TT	TT	TT	TT	TT	TT	CC	CC	TT	TT	CC	CC	CC
Kukri_c58155_786	1A	AA	GG	AA	GG	GG	GG	GG	AA	AA	AA	GG	AA	AA	AA	GG	AA	AA	GG	AA	AA	AA	AA	GG	GG	GG	AA	GG	GG	GG	AA	AA	GG	AA	AA	AA	AA	AA	AA	AA	AA	AA	AA	GG	AA	AA	AA	AA	AA
RAC875_c37545_289	1A	GG	GG	AA	GG	GG	GG	GG	GG	AA	GG	GG	GG	GG	GG	GG	GG	GG	GG	GG	AA	GG	GG	GG	GG	GG	GG	AA	GG	GG	GG	AA	GG	AA	GG	GG	AA	AA	AA	AA	AA	AA	GG	GG	AA	AA	GG	GG	GG
BS00064638_51	1A	AA	GG	GG	GG	GG	GG	GG	GG	GG	AA	AA	AA	AA	AA	GG	AA	AA	GG	AA	GG	GG	AA	AA	GG	GG	AA	GG	GG	AA	AA	GG	GG	GG	AA	AA	GG	GG	GG	GG	GG	GG	AA	GG	GG	GG	AA	AA	AA
wsnp_Ku_c10292_17066821	1A	TT	TT	TT	TT	TT	TT	TT	TT	TT	TT	TT	TT	TT	TT	TT	TT	TT	TT	CC	TT	CC	CC	CC	TT	TT	CC	TT	TT	TT	TT	CC	TT	CC	TT	TT	CC	CC	TT	CC	TT	CC	TT	TT	-	TT	TT	TT	TT
wsnp_Ku_c1642_3232242	1A	TT	TT	TT	TT	TT	TT	TT	CC	TT	TT	TT	TT	TT	TT	TT	TT	TT	TT	CC	TT	CC	CC	CC	TT	TT	CC	TT	TT	TT	TT	CC	TT	CC	TT	TT	CC	CC	CC	CC	TT	CC	TT	TT	CC	CC	TT	TT	TT
wsnp_BM140362A_Ta_2_2	1A	CC	TT	TT	CC	CC	CC	CC	TT	TT	CC	CC	CC	CC	TT	CC	CC	CC	CC	TT	TT	TT	TT	TT	CC	CC	TT	TT	CC	CC	CC	TT	CC	TT	TT	TT	TT	TT	TT	TT	TT	TT	CC	CC	TT	TT	TT	TT	TT
wsnp_CAP12_c1960_972031	1A	AA	-	GG	AA	AA	AA	AA	AA	GG	AA	AA	AA	AA	GG	AA	AA	AA	AA	AA	GG	AA	AA	AA	AA	AA	AA	GG	AA	AA	AA	AA	AA	AA	GG	GG	AA	AA	AA	AA	GG	AA	AA	AA	AA	AA	-	GG	GG
AX-95194961	1A	CC	CC	CC	CC	CC	CC	CC	CC	CC	CC	CC	CC	CC	CC	CC	CC	CC	CC	TT	CC	TT	TT	TT	CC	CC	TT	CC	CC	CC	CC	TT	CC	TT	CC	CC	TT	TT	TT	TT	CC	TT	CC	CC	TT	TT	CC	CC	CC
RAC875_c16391_426	1A	AA	AA	AA	AA	AA	AA	AA	AA	GG	GG	AA	AA	AA	AA	AA	AA	AA	AA	AA	AA	AA	AA	AA	AA	AA	AA	GG	AA	GG	AA	AA	AA	AA	AA	AA	AA	AA	AA	AA	GG	AA	AA	AA	AA	AA	AA	AA	GG
AX-94519549	1A	AA	AA	AA	AA	CC	CC	CC	CC	AA	AA	CC	AA	CC	CC	CC	CC	CC	CC	CC	AA	CC	CC	CC	CC	CC	CC	CC	CC	CC	CC	CC	CC	CC	CC	CC	CC	CC	CC	CC	AA	CC	CC	CC	CC	CC	CC	CC	CC
TG0045	1A	AA	AA	AA	AA	GG	GG	GG	AA	AA	AA	GG	AA	GG	AA	GG	GG	GG	GG	AA	AA	AA	AA	AA	GG	GG	AA	AA	GG	GG	-	AA	GG	AA	AA	AA	AA	AA	AA	AA	AA	AA	GG	GG	AA	AA	AA	AA	AA
GENE-0511_161	1A	AA	GG	AA	AA	AA	GG	GG	-	AA	AA	AA	GG	AA	AA	GG	AA	GG	AA	GG	GG	AA	AA	GG	GG	GG	AA	AA	GG	AA	GG	AA	AA	AA	GG	AA	AA	AA	AA	GG	AA	AA	AA	GG	AA	AA	GG	GG	GG
AX-94618537	1A	GG	CC	CC	CC	-	-	GG	CC	CC	GG	GG	GG	GG	CC	GG	GG	GG	GG	GG	CC	CC	CC	-	GG	GG	GG	CC	GG	-	GG	CC	-	CC	CC	CC	CC	CC	CC	CC	CC	CC	GG	GG	CC	CC	CC	CC	CC
BS00077432_51	1A	TT	TT	TT	TT	CC	CC	CC	TT	TT	TT	TT	TT	TT	TT	CC	TT	TT	TT	CC	TT	TT	TT	CC	TT	CC	CC	TT	CC	TT	TT	TT	CC	TT	TT	TT	TT	TT	TT	TT	TT	TT	TT	CC	TT	TT	TT	TT	TT
CAP11_c3464_68	1A	TT	CC	TT	TT	TT	CC	CC	CC	TT	TT	TT	CC	TT	TT	CC	TT	CC	TT	CC	CC	TT	TT	CC	CC	CC	TT	TT	CC	TT	CC	TT	TT	TT	CC	TT	TT	TT	TT	CC	TT	TT	TT	CC	TT	TT	CC	CC	CC
wsnp_Ex_c32590_41222878	1A	TT	TT	TT	TT	CC	CC	CC	CC	TT	TT	CC	TT	TT	CC	CC	TT	TT	TT	CC	TT	CC	CC	CC	TT	CC	CC	CC	CC	TT	TT	CC	CC	CC	CC	CC	CC	CC	CC	CC	TT	CC	TT	CC	CC	CC	CC	CC	CC
Kukri_c54678_88	1A	CC	CC	CC	CC	TT	TT	TT	TT	CC	CC	TT	CC	CC	TT	TT	CC	CC	CC	CC	CC	TT	TT	CC	CC	TT	CC	TT	TT	CC	CC	TT	TT	TT	TT	TT	TT	TT	TT	TT	CC	TT	CC	TT	TT	TT	TT	TT	TT
Ku_c1313_1673	1A	CC	TT	TT	TT	CC	CC	CC	CC	TT	CC	TT	CC	CC	TT	CC	CC	CC	CC	TT	TT	CC	TT	TT	CC	CC	TT	TT	TT	CC	CC	CC	TT	CC	TT	TT	CC	CC	CC	CC	TT	CC	CC	CC	CC	CC	TT	TT	TT
Ku_c10813_1122	1A	CC	TT	TT	TT	CC	CC	CC	CC	TT	CC	TT	CC	CC	TT	CC	CC	CC	CC	TT	TT	CC	TT	TT	CC	CC	TT	TT	TT	CC	CC	-	TT	CC	TT	TT	CC	CC	CC	CC	TT	CC	CC	CC	CC	CC	TT	TT	TT
Ra_c64515_242	1A	AA	CC	CC	CC	AA	AA	AA	AA	CC	AA	CC	AA	AA	CC	AA	AA	AA	AA	CC	CC	AA	CC	CC	AA	AA	CC	CC	CC	AA	AA	AA	CC	AA	CC	CC	AA	AA	AA	AA	CC	AA	AA	AA	AA	AA	CC	CC	CC
wsnp_Ex_c1997_3757721	1A	TT	CC	CC	CC	TT	TT	TT	TT	CC	TT	CC	TT	TT	CC	TT	TT	TT	TT	TT	CC	TT	CC	TT	TT	TT	TT	CC	CC	TT	TT	TT	CC	TT	CC	CC	TT	TT	TT	TT	CC	TT	TT	TT	TT	TT	CC	CC	CC
wsnp_Ex_c1997_3755945	1A	CC	AA	AA	AA	CC	CC	CC	CC	AA	CC	CC	CC	CC	CC	CC	CC	CC	CC	CC	AA	CC	CC	CC	CC	CC	CC	AA	CC	CC	CC	CC	CC	CC	CC	CC	CC	CC	CC	CC	AA	CC	CC	CC	CC	CC	CC	CC	CC
wsnp_JD_c6544_7697578	1A	AA	GG	GG	GG	AA	AA	AA	AA	GG	AA	GG	AA	AA	GG	AA	AA	AA	AA	AA	GG	AA	GG	AA	AA	AA	AA	GG	GG	AA	AA	AA	GG	AA	GG	GG	AA	AA	AA	AA	GG	AA	AA	AA	AA	AA	GG	GG	GG
Jagger_c5280_407	1A	CC	TT	TT	TT	CC	CC	CC	CC	TT	CC	TT	CC	CC	TT	CC	CC	CC	CC	CC	TT	CC	TT	CC	CC	CC	CC	TT	TT	CC	CC	-	TT	CC	TT	TT	CC	CC	CC	CC	TT	CC	CC	CC	CC	CC	TT	TT	TT
RAC875_c32452_55	1A	CC	CC	TT	CC	TT	CC	CC	CC	CC	CC	TT	CC	CC	TT	CC	CC	TT	TT	CC	CC	CC	TT	CC	CC	CC	TT	CC	CC	CC	CC	TT	CC	-	CC	TT	TT	-	-	-	TT	CC	TT	CC	CC	CC	CC	CC	CC
wsnp_Ku_c23012_32893918	1A	AA	GG	GG	GG	GG	GG	AA	AA	GG	AA	GG	AA	AA	GG	GG	AA	AA	AA	AA	GG	GG	AA	GG	AA	GG	AA	AA	GG	AA	AA	GG	GG	GG	GG	GG	GG	GG	GG	GG	GG	GG	GG	GG	GG	GG	GG	GG	GG
BS00022158_51	1A	TT	TT	TT	TT	TT	TT	TT	CC	TT	TT	TT	TT	TT	TT	TT	TT	TT	TT	CC	TT	TT	CC	TT	TT	TT	CC	TT	TT	TT	TT	TT	TT	TT	TT	TT	TT	TT	TT	TT	TT	TT	TT	TT	TT	TT	TT	TT	TT
Excalibur_c44668_382	1A	AA	AA	GG	AA	GG	GG	GG	GG	AA	GG	GG	AA	GG	GG	GG	GG	GG	GG	GG	AA	GG	GG	GG	GG	GG	GG	AA	GG	GG	GG	GG	GG	GG	GG	GG	GG	GG	GG	GG	GG	GG	GG	GG	GG	GG	GG	GG	GG
BobWhite_c11946_277	1A	TT	TT	TT	TT	TT	TT	GG	TT	TT	GG	TT	TT	GG	TT	TT	GG	GG	GG	TT	TT	TT	GG	TT	GG	TT	TT	TT	TT	GG	GG	TT	TT	TT	TT	TT	TT	TT	TT	TT	TT	TT	TT	TT	TT	TT	TT	TT	TT
BS00022788_51	1A	AA	AA	AA	AA	AA	AA	CC	AA	AA	CC	AA	AA	CC	AA	AA	CC	CC	CC	AA	AA	AA	CC	AA	CC	AA	AA	AA	AA	CC	CC	AA	AA	AA	AA	AA	AA	AA	AA	AA	AA	AA	AA	AA	AA	AA	AA	AA	AA
wsnp_Ex_c9722_16062937	1A	GG	GG	AA	GG	GG	GG	AA	GG	GG	GG	GG	GG	AA	GG	GG	AA	AA	GG	GG	GG	GG	GG	GG	AA	GG	GG	GG	GG	AA	AA	GG	GG	GG	GG	GG	GG	GG	GG	GG	AA	GG	GG	GG	GG	GG	GG	GG	GG
wsnp_Ku_c5210_9289260	1A	CC	TT	TT	TT	TT	TT	TT	TT	TT	TT	TT	CC	TT	TT	TT	TT	TT	TT	CC	TT	TT	TT	TT	TT	CC	CC	TT	TT	TT	TT	TT	TT	TT	TT	TT	TT	TT	TT	TT	TT	TT	TT	TT	TT	TT	TT	TT	TT
wsnp_Ku_c17322_26392311	1A	CC	TT	TT	TT	CC	TT	TT	TT	TT	TT	TT	CC	TT	TT	TT	TT	TT	TT	CC	TT	TT	CC	TT	TT	CC	CC	TT	TT	TT	TT	TT	TT	TT	TT	TT	TT	TT	TT	TT	TT	TT	TT	TT	TT	TT	TT	TT	TT
GENE-0392_97	1A	TT	-	-	-	TT	-	CC	-	-	CC	CC	TT	CC	CC	CC	CC	-	CC	TT	CC	CC	TT	CC	CC	TT	TT	CC	CC	-	CC	-	-	-	CC	-	-	CC	CC	-	-	CC	CC	CC	CC	CC	CC	CC	CC
wsnp_Ex_c5060_8985678	1A	GG	GG	TT	GG	GG	TT	GG	GG	GG	GG	GG	GG	GG	TT	GG	GG	GG	GG	GG	GG	TT	GG	GG	GG	GG	GG	GG	GG	GG	GG	GG	GG	GG	TT	TT	GG	GG	GG	GG	TT	GG	GG	GG	GG	GG	TT	TT	TT
BobWhite_c96_170	1A	CC	CC	AA	CC	CC	AA	CC	CC	CC	CC	CC	CC	CC	-	CC	CC	CC	CC	CC	CC	AA	CC	CC	CC	CC	CC	CC	CC	CC	CC	CC	CC	CC	AA	AA	CC	CC	CC	CC	AA	CC	CC	CC	CC	CC	AA	AA	AA
AX-94440483	1A	TT	AA	TT	AA	TT	TT	TT	AA	TT	TT	AA	TT	TT	AA	AA	TT	TT	TT	AA	AA	TT	TT	AA	TT	AA	AA	AA	AA	TT	TT	AA	AA	AA	AA	AA	AA	AA	AA	AA	TT	AA	AA	AA	AA	AA	AA	AA	AA
RAC875_c32848_578	1A	TT	CC	TT	CC	TT	TT	TT	TT	CC	CC	TT	TT	TT	TT	TT	TT	TT	TT	TT	CC	TT	TT	TT	TT	CC	TT	TT	TT	TT	TT	TT	TT	TT	TT	TT	TT	TT	TT	TT	TT	TT	TT	TT	TT	TT	TT	TT	CC
wsnp_Ku_c33917_43336069	1A	TT	TT	CC	TT	CC	CC	CC	TT	CC	CC	TT	TT	CC	CC	TT	CC	CC	CC	TT	TT	CC	CC	TT	CC	TT	CC	TT	TT	CC	CC	TT	TT	TT	TT	CC	TT	TT	TT	TT	CC	TT	TT	TT	TT	TT	CC	CC	CC
BobWhite_c26122_129	1A	TT	TT	CC	TT	CC	CC	CC	TT	CC	CC	TT	TT	CC	CC	TT	CC	CC	CC	TT	TT	CC	CC	TT	CC	TT	CC	TT	TT	CC	CC	TT	TT	TT	TT	CC	TT	TT	TT	TT	CC	TT	TT	TT	TT	TT	CC	CC	CC
AX-94681397	1A	GG	GG	CC	GG	CC	CC	CC	GG	CC	CC	GG	GG	CC	CC	GG	CC	CC	CC	GG	GG	CC	CC	GG	CC	GG	CC	GG	GG	CC	CC	GG	GG	GG	GG	CC	GG	GG	GG	GG	CC	GG	GG	GG	GG	GG	CC	CC	CC
wsnp_Ex_c6563_11378915	1A	AA	AA	CC	AA	CC	AA	AA	AA	CC	CC	AA	AA	AA	CC	AA	AA	CC	CC	AA	AA	CC	CC	AA	AA	AA	AA	AA	AA	CC	AA	AA	AA	AA	AA	CC	AA	AA	AA	AA	AA	AA	AA	AA	AA	AA	CC	CC	CC
Kukri_c45512_193	1A	CC	TT	CC	TT	CC	TT	TT	TT	CC	CC	TT	CC	TT	CC	TT	TT	CC	CC	TT	TT	CC	CC	TT	TT	TT	TT	TT	TT	CC	TT	TT	TT	TT	TT	CC	TT	TT	TT	TT	TT	TT	TT	TT	TT	TT	CC	CC	CC
RAC875_c15975_1208	1A	GG	AA	GG	AA	GG	AA	AA	AA	GG	GG	AA	GG	AA	GG	AA	AA	GG	GG	AA	AA	GG	GG	AA	AA	AA	AA	AA	AA	GG	AA	AA	AA	AA	AA	GG	AA	AA	AA	AA	AA	AA	AA	AA	AA	AA	GG	GG	GG
AX-95218032	1A	AA	GG	AA	GG	GG	GG	GG	GG	AA	AA	GG	AA	GG	AA	GG	GG	AA	AA	GG	GG	AA	GG	GG	GG	GG	GG	GG	GG	AA	GG	GG	GG	GG	GG	AA	GG	GG	GG	GG	GG	GG	GG	GG	GG	GG	AA	GG	AA
wsnp_CAP7_c3472_1623955	1A	GG	AA	GG	AA	GG	AA	AA	AA	GG	GG	AA	GG	AA	GG	GG	AA	GG	GG	AA	AA	GG	GG	GG	AA	GG	AA	AA	AA	GG	AA	AA	AA	AA	AA	GG	AA	AA	AA	AA	AA	AA	AA	AA	AA	AA	GG	GG	GG
AX-94502624	1A	CC	TT	CC	TT	CC	TT	TT	TT	CC	CC	TT	CC	TT	CC	CC	TT	CC	CC	CC	TT	CC	CC	CC	TT	CC	TT	TT	TT	CC	TT	TT	TT	TT	TT	CC	TT	TT	TT	TT	TT	TT	TT	TT	TT	TT	CC	CC	CC
AX-95159844	1A	CC	TT	CC	TT	TT	TT	TT	TT	CC	CC	TT	CC	TT	CC	TT	TT	CC	CC	TT	TT	CC	TT	TT	TT	TT	TT	TT	TT	CC	TT	TT	TT	TT	TT	TT	TT	TT	TT	TT	TT	TT	TT	TT	TT	TT	CC	TT	CC
BS00110130_51	1A	AA	GG	GG	GG	AA	GG	GG	GG	AA	GG	GG	AA	GG	AA	GG	GG	AA	AA	GG	GG	GG	GG	GG	GG	GG	GG	GG	GG	AA	GG	GG	GG	GG	GG	AA	GG	GG	GG	GG	GG	GG	GG	GG	GG	GG	AA	GG	AA
wsnp_BG606986A_Ta_2_1	1A	CC	AA	CC	AA	CC	AA	AA	AA	CC	CC	AA	CC	AA	CC	CC	AA	CC	CC	AA	-	CC	AA	AA	AA	AA	AA	AA	AA	CC	AA	AA	AA	AA	AA	AA	AA	AA	AA	AA	AA	AA	AA	AA	AA	AA	CC	AA	CC
RAC875_c25814_361	1A	GG	GG	AA	GG	GG	GG	GG	GG	GG	AA	GG	GG	GG	AA	GG	GG	GG	GG	GG	GG	AA	GG	GG	GG	GG	GG	GG	GG	GG	GG	GG	GG	GG	GG	GG	GG	GG	GG	GG	GG	GG	GG	GG	GG	GG	AA	GG	AA
BS00022396_51	1A	TT	-	TT	CC	TT	CC	CC	-	TT	TT	CC	TT	CC	TT	TT	CC	TT	TT	CC	CC	TT	CC	CC	CC	CC	CC	CC	CC	TT	CC	-	CC	-	CC	CC	CC	CC	CC	CC	CC	CC	CC	CC	CC	CC	TT	CC	TT
BS00109991_51	1A	CC	TT	CC	TT	TT	CC	CC	CC	TT	TT	TT	CC	CC	CC	TT	CC	CC	TT	CC	TT	TT	CC	CC	CC	TT	TT	CC	CC	CC	CC	TT	TT	TT	TT	TT	TT	TT	TT	TT	TT	TT	TT	TT	TT	TT	CC	TT	CC
BS00110627_51	1A	TT	GG	TT	GG	GG	TT	TT	TT	GG	GG	GG	TT	TT	TT	GG	TT	TT	GG	TT	GG	GG	TT	TT	TT	GG	GG	TT	TT	TT	TT	GG	GG	GG	GG	GG	GG	GG	GG	GG	GG	GG	GG	GG	GG	GG	TT	GG	TT
GENE-0262_431	1A	AA	GG	AA	GG	GG	AA	AA	AA	GG	GG	GG	AA	AA	AA	AA	AA	AA	GG	AA	GG	GG	AA	AA	AA	GG	GG	AA	AA	AA	AA	GG	GG	GG	GG	GG	GG	GG	GG	GG	GG	GG	GG	GG	GG	GG	AA	GG	AA
AX-95146857	1A	GG	GG	GG	GG	GG	AA	AA	AA	GG	GG	GG	GG	AA	AA	AA	AA	GG	GG	AA	GG	GG	GG	AA	AA	GG	GG	AA	AA	GG	AA	GG	GG	GG	GG	GG	GG	GG	GG	GG	GG	GG	GG	GG	GG	GG	AA	GG	AA
Excalibur_c47013_1503	1A	TT	GG	GG	GG	GG	TT	TT	TT	GG	GG	GG	TT	TT	TT	TT	TT	GG	GG	TT	GG	TT	GG	TT	TT	GG	GG	TT	TT	GG	TT	GG	GG	GG	GG	GG	GG	GG	GG	GG	GG	GG	GG	GG	GG	GG	TT	GG	TT
BS00073413_51	1A	GG	GG	GG	GG	GG	GG	GG	GG	GG	GG	GG	GG	GG	TT	GG	GG	GG	GG	GG	GG	TT	GG	GG	GG	GG	GG	GG	GG	GG	GG	GG	GG	GG	GG	GG	GG	GG	GG	GG	GG	GG	GG	GG	GG	GG	TT	GG	TT
GENE-0069_468	1A	GG	AA	AA	AA	AA	AA	AA	AA	AA	AA	AA	GG	AA	GG	AA	AA	AA	AA	AA	AA	GG	AA	AA	AA	AA	AA	AA	AA	AA	AA	AA	AA	AA	AA	AA	AA	AA	AA	AA	AA	AA	AA	AA	AA	AA	GG	AA	GG
Excalibur_c97157_65	1A	TT	CC	CC	CC	CC	CC	CC	CC	CC	CC	CC	TT	CC	TT	CC	CC	CC	CC	CC	CC	TT	CC	CC	CC	CC	CC	CC	CC	CC	CC	CC	CC	CC	CC	CC	CC	CC	CC	CC	CC	CC	CC	CC	CC	CC	TT	CC	TT
BobWhite_c23632_322	1A	TT	TT	TT	TT	TT	TT	TT	TT	TT	TT	TT	TT	TT	CC	TT	TT	TT	TT	TT	TT	CC	TT	TT	TT	TT	TT	TT	TT	TT	TT	TT	TT	TT	TT	TT	TT	TT	TT	TT	TT	TT	TT	TT	TT	TT	CC	TT	CC
Kukri_c7119_392	1A	TT	TT	TT	TT	TT	CC	CC	CC	TT	TT	TT	TT	CC	TT	CC	CC	TT	TT	CC	TT	CC	TT	TT	CC	TT	TT	CC	CC	TT	CC	TT	TT	TT	TT	TT	TT	TT	TT	TT	TT	TT	TT	TT	TT	TT	TT	TT	TT
IACX5994	1A	TT	TT	TT	TT	TT	CC	CC	-	TT	TT	TT	TT	CC	TT	CC	CC	TT	TT	CC	TT	CC	TT	TT	CC	TT	TT	CC	CC	TT	CC	TT	TT	TT	TT	TT	TT	TT	TT	TT	TT	TT	TT	TT	TT	TT	TT	TT	TT
wsnp_JD_c3973_5044238	1A	GG	AA	GG	AA	GG	GG	GG	GG	GG	AA	GG	AA	GG	GG	GG	GG	GG	AA	GG	AA	AA	GG	AA	GG	AA	AA	GG	GG	GG	GG	AA	GG	AA	AA	GG	AA	AA	AA	AA	AA	AA	AA	AA	AA	AA	GG	AA	GG
wsnp_Ex_c41953_48658353	1A	GG	AA	GG	AA	GG	GG	GG	GG	GG	AA	GG	GG	GG	GG	GG	GG	GG	AA	GG	AA	AA	GG	AA	GG	AA	AA	GG	GG	GG	GG	AA	GG	AA	AA	GG	AA	AA	AA	AA	AA	AA	AA	AA	AA	AA	GG	AA	GG
Ra_c110766_321	1A	GG	AA	AA	AA	AA	GG	GG	GG	AA	AA	AA	AA	GG	AA	GG	GG	AA	AA	GG	AA	AA	AA	AA	GG	AA	GG	GG	GG	AA	GG	AA	AA	AA	AA	AA	AA	AA	AA	AA	GG	AA	AA	AA	AA	AA	GG	AA	GG
wsnp_Ex_rep_c102067_87314043	1A	CC	AA	AA	-	AA	CC	CC	CC	AA	-	AA	CC	CC	CC	CC	CC	-	-	CC	-	CC	AA	AA	CC	-	CC	CC	CC	-	CC	AA	AA	AA	AA	AA	AA	AA	AA	AA	CC	AA	AA	AA	AA	AA	CC	AA	CC
RAC875_rep_c105766_652	1A	AA	GG	GG	GG	GG	AA	AA	AA	GG	GG	GG	AA	AA	AA	AA	AA	GG	GG	AA	GG	AA	GG	GG	AA	GG	AA	AA	AA	GG	AA	GG	GG	GG	GG	GG	GG	GG	GG	GG	AA	GG	GG	GG	GG	GG	AA	GG	AA
RAC875_c12348_720	1A	GG	AA	AA	AA	AA	AA	AA	AA	AA	AA	AA	GG	AA	GG	AA	AA	AA	AA	AA	AA	GG	AA	AA	AA	AA	GG	AA	AA	AA	AA	AA	AA	AA	AA	AA	AA	AA	AA	AA	GG	AA	AA	AA	AA	AA	GG	AA	GG
AX-94585050	1A	GG	AA	AA	AA	AA	GG	GG	GG	AA	AA	AA	GG	GG	GG	GG	GG	AA	AA	GG	AA	GG	AA	AA	GG	AA	GG	GG	GG	AA	GG	AA	AA	AA	AA	AA	AA	AA	AA	AA	GG	AA	AA	AA	AA	AA	GG	AA	GG
wsnp_Ex_c28900_37982485	1A	GG	AA	AA	AA	AA	GG	GG	GG	AA	AA	AA	GG	GG	GG	GG	GG	AA	AA	GG	AA	GG	AA	AA	GG	AA	GG	GG	GG	AA	GG	AA	AA	AA	AA	AA	AA	AA	AA	AA	GG	AA	AA	AA	AA	AA	GG	AA	GG
GENE-0033_233	1A	TT	-	-	-	-	TT	TT	TT	-	CC	CC	TT	TT	TT	TT	TT	-	-	TT	CC	TT	CC	-	TT	CC	TT	TT	TT	-	TT	CC	CC	-	CC	CC	CC	CC	CC	CC	TT	CC	CC	CC	CC	CC	TT	CC	TT
wsnp_BE443588A_Ta_2_2	1A	TT	GG	GG	GG	GG	TT	TT	TT	GG	GG	GG	TT	TT	TT	TT	TT	GG	GG	TT	GG	TT	GG	GG	TT	GG	TT	TT	TT	GG	TT	GG	GG	GG	GG	GG	GG	GG	GG	GG	TT	GG	GG	GG	GG	GG	TT	GG	TT
wsnp_Ex_c4612_8254533	1A	GG	AA	AA	AA	AA	GG	GG	GG	GG	AA	AA	GG	GG	GG	GG	GG	AA	AA	GG	AA	AA	AA	AA	GG	AA	GG	GG	GG	AA	GG	AA	GG	AA	AA	AA	AA	AA	AA	AA	GG	AA	AA	AA	AA	AA	GG	AA	GG
Tdurum_contig96086_74	1A	CC	TT	TT	TT	TT	CC	CC	CC	CC	TT	TT	CC	CC	CC	CC	CC	TT	TT	CC	TT	CC	TT	TT	CC	TT	CC	CC	CC	TT	CC	TT	-	TT	TT	TT	TT	TT	TT	TT	CC	TT	TT	TT	TT	TT	CC	TT	CC
BobWhite_c41272_159	1A	AA	GG	GG	GG	GG	AA	AA	AA	AA	GG	GG	AA	AA	AA	AA	AA	GG	GG	AA	GG	AA	GG	GG	AA	GG	AA	AA	AA	GG	AA	GG	AA	-	GG	GG	GG	GG	GG	GG	AA	GG	GG	GG	GG	GG	AA	GG	AA
AX-94480220	1A	GG	AA	AA	AA	AA	GG	GG	GG	GG	AA	AA	GG	GG	GG	GG	GG	-	AA	GG	AA	GG	AA	AA	GG	AA	GG	GG	GG	AA	GG	AA	GG	AA	AA	AA	AA	AA	AA	AA	GG	AA	AA	AA	AA	AA	GG	AA	GG
Kukri_s117372_152	1A	AA	AA	AA	AA	AA	AA	GG	AA	AA	AA	AA	AA	AA	AA	AA	AA	AA	AA	AA	AA	AA	AA	AA	AA	AA	AA	AA	AA	AA	AA	GG	AA	GG	AA	AA	GG	AA	AA	AA	AA	AA	AA	AA	-	AA	AA	AA	AA
BS00095510_51	1A	CC	CC	CC	CC	TT	TT	TT	TT	TT	CC	TT	TT	TT	TT	TT	TT	TT	CC	TT	TT	TT	TT	TT	TT	CC	TT	TT	TT	TT	TT	TT	TT	CC	TT	CC	CC	CC	CC	CC	TT	CC	CC	CC	TT	CC	TT	TT	TT
wsnp_CAP11_c1815_982483	1A	GG	-	GG	GG	AA	AA	AA	AA	AA	GG	AA	AA	AA	AA	AA	AA	AA	GG	AA	AA	AA	AA	AA	AA	GG	AA	AA	AA	AA	AA	AA	AA	GG	AA	GG	GG	GG	GG	GG	AA	GG	GG	GG	AA	GG	AA	AA	AA
wsnp_CAP8_c4785_2322876	1A	CC	CC	CC	CC	TT	TT	TT	TT	CC	CC	CC	TT	TT	TT	TT	TT	CC	CC	TT	CC	TT	CC	CC	TT	CC	CC	TT	TT	CC	TT	TT	TT	CC	TT	CC	CC	CC	CC	CC	CC	CC	CC	CC	TT	CC	TT	TT	TT
AX-94467726	1A	AA	AA	AA	AA	GG	GG	GG	GG	AA	AA	AA	GG	GG	GG	GG	GG	AA	AA	GG	AA	GG	AA	AA	GG	AA	AA	GG	GG	AA	GG	GG	GG	AA	GG	AA	AA	AA	AA	AA	AA	AA	AA	AA	GG	AA	GG	GG	GG
BS00078085_51	1A	CC	CC	CC	CC	TT	TT	TT	TT	TT	CC	TT	TT	TT	TT	TT	TT	TT	CC	TT	TT	TT	TT	TT	TT	CC	TT	TT	TT	TT	TT	TT	TT	CC	TT	CC	CC	CC	CC	CC	TT	CC	CC	CC	TT	CC	TT	TT	TT
AX-94400729	1A	GG	GG	GG	GG	CC	CC	CC	CC	GG	GG	GG	CC	CC	CC	CC	CC	GG	GG	CC	GG	CC	GG	GG	CC	GG	GG	CC	CC	GG	CC	CC	GG	GG	CC	CC	GG	GG	GG	GG	GG	GG	GG	GG	CC	GG	CC	CC	CC
RAC875_c32379_216	1A	CC	CC	CC	CC	CC	CC	CC	CC	AA	CC	AA	CC	CC	CC	CC	CC	AA	CC	CC	AA	CC	AA	AA	CC	CC	AA	CC	CC	AA	CC	CC	AA	CC	CC	CC	CC	CC	CC	CC	AA	CC	CC	CC	CC	CC	CC	CC	CC
BS00070580_51	1A	GG	GG	GG	GG	AA	AA	AA	AA	GG	GG	GG	GG	AA	AA	AA	AA	GG	GG	AA	GG	AA	GG	GG	AA	GG	GG	AA	AA	GG	AA	AA	GG	GG	AA	AA	GG	GG	GG	GG	GG	GG	GG	GG	AA	GG	AA	AA	AA
AX-94532291	1A	TT	TT	TT	TT	GG	GG	GG	GG	GG	TT	GG	TT	GG	GG	GG	GG	GG	TT	GG	GG	GG	GG	GG	GG	TT	GG	GG	GG	GG	GG	GG	GG	TT	GG	GG	TT	TT	TT	TT	GG	TT	TT	TT	GG	TT	GG	GG	GG
BS00023203_51	1A	CC	CC	CC	CC	TT	TT	TT	TT	TT	CC	CC	CC	TT	TT	TT	CC	CC	CC	TT	TT	TT	CC	TT	TT	CC	TT	TT	TT	CC	TT	TT	TT	CC	TT	TT	CC	CC	CC	CC	TT	CC	CC	CC	TT	CC	TT	TT	TT
BS00066278_51	1A	AA	AA	AA	GG	GG	AA	AA	AA	GG	GG	GG	AA	AA	AA	GG	GG	AA	GG	AA	GG	AA	AA	AA	GG	GG	AA	GG	AA	GG	AA	AA	AA	AA	AA	AA	AA	AA	AA	GG	AA	AA	AA	AA	AA	AA	GG	AA	GG
BS00064349_51	1A	TT	TT	TT	-	-	TT	TT	TT	CC	CC	CC	TT	TT	TT	CC	CC	TT	CC	TT	CC	TT	TT	TT	CC	CC	TT	CC	TT	-	TT	TT	TT	TT	TT	TT	TT	TT	TT	-	TT	TT	TT	TT	TT	TT	-	TT	-
IACX14	1A	TT	TT	GG	GG	GG	GG	GG	GG	GG	TT	TT	TT	GG	GG	GG	TT	TT	TT	GG	GG	TT	TT	GG	GG	TT	TT	GG	GG	TT	GG	GG	TT	TT	GG	TT	TT	TT	TT	TT	TT	TT	TT	TT	GG	TT	GG	GG	GG
AX-95162673	1A	TT	CC	TT	TT	TT	TT	TT	TT	TT	CC	TT	CC	TT	TT	TT	CC	TT	CC	TT	TT	TT	TT	TT	TT	CC	TT	TT	TT	TT	TT	TT	CC	CC	TT	TT	CC	CC	CC	CC	TT	CC	CC	CC	TT	CC	TT	TT	TT
Ra_c29200_300	1A	AA	AA	AA	AA	AA	AA	AA	AA	AA	AA	AA	AA	AA	CC	AA	AA	AA	AA	AA	AA	CC	AA	AA	AA	AA	AA	AA	AA	AA	AA	AA	AA	AA	AA	CC	AA	AA	AA	AA	AA	AA	AA	AA	AA	AA	AA	AA	AA
AX-94969179	1A	GG	AA	GG	GG	AA	AA	AA	AA	GG	AA	GG	AA	AA	GG	AA	AA	GG	AA	GG	GG	GG	GG	GG	AA	AA	GG	AA	AA	GG	AA	AA	AA	AA	AA	GG	AA	AA	AA	AA	GG	AA	AA	AA	AA	AA	AA	AA	AA
wsnp_Ex_rep_c81556_76277906	1A	TT	CC	CC	CC	CC	CC	CC	CC	CC	CC	TT	CC	CC	CC	CC	CC	TT	CC	CC	CC	TT	TT	CC	CC	CC	TT	CC	CC	TT	CC	CC	CC	CC	CC	CC	CC	CC	CC	CC	TT	CC	CC	CC	CC	CC	CC	CC	CC
Ku_c3523_1959	1A	CC	TT	CC	CC	TT	TT	TT	TT	CC	TT	CC	TT	TT	CC	TT	TT	CC	TT	CC	CC	TT	CC	CC	TT	TT	TT	TT	TT	CC	TT	TT	TT	TT	TT	TT	TT	TT	TT	TT	TT	TT	TT	TT	TT	TT	TT	TT	TT
wsnp_Ex_c28149_37293173	1A	CC	TT	TT	TT	TT	TT	TT	TT	TT	TT	CC	TT	TT	TT	TT	TT	CC	TT	TT	TT	TT	CC	TT	TT	TT	TT	TT	TT	CC	TT	TT	TT	TT	TT	TT	TT	TT	TT	TT	TT	TT	TT	TT	TT	TT	TT	TT	TT
AX-94682772	1A	GG	GG	AA	AA	GG	GG	GG	GG	AA	GG	GG	GG	GG	AA	GG	GG	GG	GG	AA	-	GG	GG	AA	GG	GG	GG	GG	GG	GG	GG	GG	GG	GG	GG	GG	GG	GG	GG	GG	GG	GG	GG	GG	GG	GG	GG	GG	GG
BobWhite_rep_c49755_131	1A	CC	TT	CC	CC	CC	TT	TT	TT	CC	TT	CC	TT	TT	CC	TT	TT	CC	TT	CC	CC	CC	CC	CC	TT	TT	CC	TT	TT	CC	TT	CC	TT	TT	CC	TT	TT	TT	TT	TT	CC	TT	TT	TT	CC	TT	TT	CC	TT
Jagger_c468_53	1A	AA	GG	AA	AA	AA	GG	GG	GG	AA	GG	AA	GG	GG	AA	GG	GG	AA	GG	AA	AA	AA	AA	AA	GG	GG	AA	GG	GG	AA	GG	AA	GG	GG	AA	GG	GG	GG	GG	GG	AA	GG	GG	GG	AA	GG	GG	AA	GG
BS00030043_51	1A	AA	CC	AA	AA	AA	CC	CC	CC	AA	CC	AA	CC	CC	AA	CC	CC	AA	CC	AA	AA	AA	AA	AA	CC	CC	AA	CC	CC	AA	CC	AA	CC	CC	AA	CC	CC	CC	AA	CC	AA	CC	CC	CC	AA	CC	CC	AA	CC
wsnp_Ex_c6488_11266589	1A	AA	-	AA	AA	AA	GG	GG	GG	AA	GG	AA	GG	GG	AA	GG	GG	AA	GG	AA	AA	AA	AA	AA	GG	GG	AA	GG	GG	AA	GG	AA	-	-	AA	GG	GG	GG	GG	-	AA	GG	GG	GG	AA	GG	GG	AA	GG
JD_c285_1438	1A	AA	GG	AA	AA	GG	GG	GG	GG	AA	GG	AA	GG	GG	AA	GG	GG	AA	GG	AA	AA	GG	AA	AA	GG	GG	AA	GG	GG	AA	GG	GG	GG	GG	GG	GG	GG	GG	GG	GG	AA	GG	GG	GG	GG	GG	GG	GG	GG
wsnp_BF474340A_Ta_2_1	1A	CC	-	-	TT	-	CC	CC	CC	TT	CC	TT	CC	-	CC	CC	CC	TT	CC	TT	TT	CC	TT	TT	CC	CC	CC	CC	CC	TT	CC	CC	CC	CC	CC	CC	CC	CC	CC	CC	CC	CC	CC	CC	CC	CC	CC	CC	CC
RAC875_c15593_1421	1A	GG	AA	GG	AA	GG	AA	AA	AA	AA	AA	AA	AA	GG	AA	GG	AA	AA	AA	AA	AA	AA	AA	AA	AA	GG	AA	AA	AA	AA	AA	AA	AA	AA	AA	AA	AA	AA	AA	GG	GG	AA	AA	GG	AA	AA	AA	AA	AA
AX-94948241	1A	AA	CC	AA	CC	AA	CC	CC	CC	CC	CC	CC	CC	CC	CC	AA	CC	CC	CC	CC	CC	CC	CC	CC	CC	AA	CC	CC	CC	CC	CC	CC	CC	CC	CC	CC	CC	CC	CC	AA	AA	CC	CC	CC	CC	CC	CC	CC	CC
Tdurum_contig56662_54	1A	AA	GG	AA	AA	AA	GG	GG	GG	AA	GG	AA	GG	GG	AA	GG	GG	AA	GG	AA	AA	AA	AA	AA	GG	GG	GG	GG	GG	AA	GG	AA	GG	GG	AA	GG	GG	GG	GG	GG	GG	GG	GG	GG	AA	GG	GG	AA	GG
AX-94618000	1A	TT	CC	CC	CC	TT	TT	CC	CC	TT	TT	TT	CC	CC	CC	TT	TT	TT	TT	CC	CC	TT	TT	TT	CC	CC	TT	TT	CC	CC	CC	CC	CC	CC	CC	CC	CC	TT	CC	TT	TT	CC	CC	TT	CC	CC	CC	CC	CC
AX-94761084	1A	CC	-	-	CC	AA	AA	AA	-	AA	AA	CC	CC	CC	AA	CC	AA	CC	CC	CC	CC	CC	CC	AA	CC	AA	CC	CC	CC	CC	CC	-	AA	-	CC	CC	CC	AA	-	CC	CC	CC	CC	CC	CC	CC	AA	AA	AA
wsnp_Ku_rep_c109724_94227136	1A	GG	AA	GG	GG	GG	AA	AA	AA	GG	AA	GG	AA	AA	AA	AA	AA	GG	AA	GG	GG	GG	GG	GG	AA	AA	AA	AA	AA	GG	AA	GG	AA	AA	GG	AA	AA	AA	AA	-	GG	AA	AA	AA	GG	AA	AA	GG	AA
Kukri_rep_c102102_273	1A	TT	CC	TT	CC	CC	CC	TT	TT	TT	CC	CC	CC	TT	CC	CC	CC	CC	CC	TT	TT	TT	CC	CC	CC	CC	TT	CC	TT	CC	CC	TT	CC	CC	TT	TT	TT	CC	CC	TT	CC	CC	TT	TT	-	TT	CC	TT	CC
wsnp_Ex_c23598_32826926	1A	AA	GG	AA	AA	AA	GG	GG	GG	AA	GG	AA	GG	GG	AA	GG	GG	AA	GG	AA	AA	AA	AA	AA	GG	GG	AA	GG	GG	AA	GG	AA	-	GG	AA	GG	GG	GG	GG	GG	AA	GG	GG	GG	AA	GG	GG	AA	GG
Kukri_c51781_199	1A	AA	-	AA	AA	AA	CC	CC	CC	AA	CC	AA	CC	CC	AA	CC	CC	AA	CC	AA	AA	AA	AA	AA	CC	CC	AA	CC	CC	AA	CC	AA	CC	CC	AA	CC	CC	CC	-	CC	AA	CC	CC	CC	AA	CC	CC	AA	CC
Kukri_c8757_107	1A	AA	AA	-	AA	-	AA	AA	AA	GG	AA	GG	AA	AA	AA	AA	AA	-	AA	GG	GG	GG	GG	GG	AA	AA	AA	AA	AA	GG	AA	-	AA	AA	GG	AA	AA	AA	AA	AA	GG	AA	AA	AA	GG	AA	AA	GG	AA
CAP12_c8163_118	1A	GG	GG	AA	GG	AA	GG	GG	GG	AA	GG	AA	GG	GG	GG	GG	GG	AA	GG	AA	AA	AA	AA	AA	GG	GG	GG	GG	GG	AA	GG	AA	GG	GG	AA	GG	GG	GG	GG	GG	AA	GG	GG	GG	AA	GG	GG	AA	GG
AX-95077803	1A	CC	AA	CC	CC	CC	AA	AA	AA	CC	AA	CC	AA	AA	AA	AA	AA	CC	AA	CC	CC	CC	CC	CC	AA	AA	AA	AA	AA	CC	AA	CC	AA	AA	CC	AA	AA	AA	AA	AA	CC	AA	AA	AA	CC	AA	AA	CC	AA
Kukri_c50467_1017	1A	AA	AA	AA	AA	AA	AA	AA	AA	AA	AA	AA	AA	AA	AA	AA	AA	AA	AA	AA	AA	AA	AA	GG	AA	AA	AA	AA	AA	AA	AA	AA	AA	AA	AA	AA	AA	AA	AA	AA	AA	AA	AA	AA	AA	AA	AA	AA	AA
BobWhite_c9091_160	1A	AA	CC	CC	CC	CC	AA	CC	CC	CC	CC	AA	CC	CC	CC	CC	CC	AA	AA	AA	CC	AA	AA	CC	CC	AA	AA	CC	AA	CC	AA	CC	CC	CC	CC	CC	CC	CC	CC	AA	AA	CC	CC	CC	CC	CC	AA	CC	AA
BobWhite_c37358_208	1A	TT	CC	TT	CC	TT	CC	CC	CC	TT	CC	TT	CC	CC	TT	CC	CC	TT	CC	TT	TT	TT	TT	TT	CC	CC	TT	CC	CC	TT	CC	TT	CC	CC	TT	CC	CC	CC	CC	CC	TT	CC	CC	CC	TT	CC	CC	TT	CC
Excalibur_c66_147	1A	AA	GG	AA	AA	AA	GG	GG	GG	AA	GG	AA	GG	GG	AA	GG	GG	AA	GG	AA	AA	AA	AA	AA	GG	GG	GG	GG	GG	AA	GG	AA	GG	GG	AA	GG	GG	GG	GG	GG	AA	GG	GG	GG	AA	GG	GG	AA	GG
Tdurum_contig81011_244	1A	TT	CC	TT	TT	TT	CC	CC	CC	TT	CC	TT	CC	CC	TT	CC	CC	TT	CC	TT	TT	TT	TT	TT	CC	CC	CC	CC	CC	TT	CC	TT	CC	CC	TT	CC	CC	CC	CC	CC	TT	CC	CC	CC	TT	CC	CC	TT	CC
wsnp_CAP11_c146_160903	1A	AA	GG	AA	AA	AA	GG	GG	GG	AA	GG	AA	GG	GG	AA	GG	GG	AA	GG	AA	AA	AA	AA	AA	GG	GG	GG	GG	GG	AA	GG	AA	GG	GG	AA	GG	GG	GG	GG	GG	AA	GG	GG	GG	AA	GG	GG	AA	GG
AX-94463854	1A	TT	TT	TT	TT	CC	TT	TT	TT	TT	TT	CC	TT	TT	TT	CC	TT	CC	TT	CC	CC	CC	CC	CC	TT	TT	TT	TT	TT	CC	TT	CC	TT	TT	CC	TT	TT	TT	TT	TT	TT	TT	TT	TT	CC	TT	TT	CC	TT
wsnp_Ex_c10631_17340809	1A	GG	GG	GG	AA	GG	GG	GG	GG	AA	GG	GG	GG	GG	GG	GG	GG	GG	AA	GG	GG	GG	GG	GG	GG	GG	GG	GG	GG	GG	GG	GG	GG	GG	GG	GG	GG	GG	GG	GG	GG	GG	GG	GG	GG	GG	GG	GG	GG
AX-94465963	1A	AA	AA	AA	AA	GG	AA	AA	AA	GG	AA	GG	AA	AA	AA	GG	AA	AA	GG	GG	GG	GG	AA	GG	AA	AA	AA	AA	AA	GG	AA	-	AA	AA	GG	AA	AA	AA	AA	AA	-	AA	AA	AA	GG	AA	AA	GG	AA
GENE-0115_375	1A	GG	TT	-	GG	GG	GG	GG	GG	GG	GG	GG	GG	GG	GG	GG	GG	GG	GG	GG	GG	GG	GG	GG	GG	GG	GG	GG	GG	TT	GG	-	-	TT	TT	GG	-	-	-	GG	GG	GG	TT	GG	-	TT	GG	GG	GG
AX-95139868	1A	GG	AA	GG	-	AA	GG	GG	-	-	GG	GG	GG	GG	GG	AA	GG	GG	GG	GG	-	GG	GG	AA	-	-	-	-	-	AA	-	AA	AA	AA	AA	AA	AA	GG	AA	AA	AA	AA	AA	AA	AA	AA	GG	AA	GG
AX-95137931	1A	CC	TT	CC	CC	CC	CC	CC	CC	CC	TT	CC	CC	TT	CC	CC	TT	CC	CC	TT	CC	CC	CC	TT	TT	TT	CC	TT	TT	CC	CC	TT	TT	TT	TT	CC	TT	TT	TT	TT	CC	TT	TT	TT	TT	CC	CC	CC	TT
wsnp_Ex_c18499_27344859	1A	CC	TT	CC	CC	CC	CC	TT	TT	CC	TT	TT	CC	TT	CC	CC	TT	CC	CC	TT	CC	CC	CC	TT	TT	TT	CC	TT	TT	TT	TT	TT	TT	TT	TT	TT	TT	TT	TT	TT	CC	TT	TT	TT	TT	CC	TT	TT	TT
BS00023114_51	1A	CC	TT	CC	CC	CC	CC	TT	TT	CC	TT	TT	CC	TT	CC	CC	TT	CC	CC	TT	CC	CC	CC	TT	TT	TT	CC	TT	TT	TT	TT	TT	TT	TT	TT	TT	TT	TT	TT	TT	CC	TT	TT	TT	TT	CC	TT	TT	TT
BS00106641_51	1A	TT	CC	TT	TT	TT	TT	CC	CC	TT	CC	CC	TT	CC	TT	TT	CC	TT	TT	CC	TT	TT	TT	CC	CC	CC	TT	CC	CC	CC	CC	CC	CC	CC	CC	CC	CC	CC	CC	CC	TT	CC	CC	CC	CC	TT	CC	CC	CC
AX-94503114	1A	AA	AA	GG	GG	GG	GG	GG	GG	GG	AA	GG	GG	AA	GG	GG	AA	GG	GG	AA	GG	GG	GG	AA	AA	AA	AA	AA	AA	GG	GG	AA	AA	AA	AA	AA	AA	AA	AA	AA	GG	AA	AA	AA	AA	GG	GG	GG	AA
BS00022824_51	1A	CC	CC	TT	TT	TT	TT	CC	CC	CC	CC	CC	TT	CC	TT	TT	CC	TT	CC	CC	TT	TT	TT	CC	CC	CC	CC	CC	CC	CC	CC	CC	CC	CC	CC	CC	CC	CC	CC	CC	TT	CC	CC	CC	CC	TT	CC	CC	CC
wsnp_Ex_c9343_15514687	1A	GG	GG	GG	TT	TT	GG	GG	GG	TT	GG	GG	TT	GG	TT	GG	TT	TT	TT	GG	TT	TT	TT	GG	GG	GG	GG	GG	GG	GG	GG	GG	GG	GG	GG	GG	GG	GG	GG	GG	TT	GG	GG	TT	GG	TT	GG	GG	GG
wsnp_Ex_c9343_15514531	1A	AA	AA	AA	GG	GG	AA	AA	AA	GG	AA	AA	GG	AA	GG	AA	GG	GG	GG	AA	GG	GG	GG	AA	AA	AA	AA	AA	AA	AA	AA	AA	AA	AA	AA	AA	AA	AA	AA	AA	GG	AA	AA	GG	AA	GG	AA	AA	AA
AX-94430594	1A	TT	TT	TT	CC	TT	TT	TT	TT	CC	TT	TT	CC	TT	TT	CC	TT	CC	CC	TT	TT	TT	CC	TT	TT	TT	TT	TT	TT	TT	TT	TT	TT	TT	TT	TT	TT	TT	TT	TT	CC	TT	TT	TT	TT	CC	TT	TT	TT
wsnp_Ex_c3201_5910642	1A	AA	AA	AA	GG	AA	AA	AA	-	GG	GG	AA	GG	GG	GG	GG	AA	GG	GG	AA	AA	AA	GG	AA	AA	GG	AA	GG	GG	AA	AA	-	GG	GG	GG	GG	GG	GG	-	GG	GG	GG	GG	AA	GG	GG	GG	GG	GG
IAAV3040	1A	AA	AA	GG	AA	GG	AA	GG	GG	GG	GG	GG	AA	GG	GG	AA	GG	-	GG	GG	GG	AA	GG	GG	GG	GG	AA	GG	AA	AA	GG	GG	GG	GG	GG	GG	GG	GG	GG	AA	GG	GG	GG	GG	GG	GG	AA	GG	GG
GENE-0514_210	1A	GG	GG	TT	GG	TT	GG	TT	TT	TT	TT	TT	GG	TT	TT	GG	TT	TT	TT	TT	TT	GG	TT	TT	TT	TT	GG	TT	GG	GG	TT	TT	TT	TT	TT	TT	TT	TT	TT	GG	TT	TT	TT	TT	TT	TT	GG	TT	TT
AX-95160390	1A	GG	GG	CC	GG	CC	GG	CC	CC	CC	CC	GG	GG	CC	CC	GG	CC	GG	CC	CC	CC	GG	CC	CC	CC	CC	GG	CC	GG	GG	CC	CC	CC	CC	CC	CC	CC	CC	CC	GG	CC	CC	CC	CC	CC	CC	GG	CC	CC
AX-94945293	1A	CC	-	CC	CC	TT	CC	TT	TT	TT	CC	TT	CC	TT	TT	CC	TT	TT	TT	TT	CC	CC	TT	TT	TT	TT	TT	CC	CC	CC	TT	TT	TT	TT	TT	TT	TT	TT	TT	TT	CC	CC	TT	TT	TT	TT	CC	TT	TT
BS00065170_51	1A	TT	-	TT	CC	TT	CC	TT	CC	TT	CC	TT	CC	CC	CC	TT	TT	TT	CC	CC	TT	TT	CC	TT	TT	TT	TT	TT	CC	TT	TT	-	CC	CC	CC	CC	CC	CC	-	CC	CC	CC	CC	TT	CC	CC	CC	CC	CC
BS00011892_51	1A	AA	AA	GG	AA	GG	AA	AA	AA	GG	GG	AA	AA	AA	GG	AA	AA	AA	AA	AA	GG	AA	AA	AA	AA	AA	AA	GG	AA	AA	AA	AA	AA	GG	AA	AA	-	AA	GG	GG	GG	GG	GG	AA	AA	AA	AA	AA	GG
wsnp_Ex_c15377_23637176	1A	CC	CC	CC	TT	CC	CC	CC	CC	CC	CC	CC	CC	CC	CC	CC	TT	CC	CC	CC	CC	CC	CC	CC	CC	TT	CC	TT	CC	CC	CC	CC	CC	CC	CC	CC	CC	CC	CC	CC	TT	CC	CC	TT	CC	TT	CC	CC	CC
RAC875_c62550_470	1A	TT	TT	TT	CC	TT	TT	CC	TT	TT	TT	CC	TT	TT	TT	TT	CC	TT	TT	TT	CC	CC	TT	TT	CC	CC	TT	CC	TT	CC	CC	-	CC	TT	CC	TT	CC	CC	TT	TT	CC	CC	CC	CC	CC	CC	TT	TT	TT
AX-94521760	1A	AA	CC	CC	CC	CC	CC	CC	CC	CC	CC	CC	CC	CC	-	CC	CC	AA	CC	CC	CC	CC	CC	CC	CC	CC	AA	CC	CC	CC	-	CC	CC	CC	CC	CC	CC	CC	CC	CC	CC	CC	CC	CC	CC	CC	CC	CC	CC
BS00056823_51	1A	CC	AA	AA	AA	AA	AA	AA	AA	AA	AA	AA	AA	CC	AA	AA	AA	CC	AA	AA	AA	AA	AA	AA	AA	AA	CC	AA	AA	AA	AA	AA	AA	AA	AA	AA	AA	AA	AA	AA	AA	AA	AA	AA	AA	AA	AA	AA	CC
BobWhite_c20073_382	1A	TT	TT	TT	TT	GG	TT	TT	TT	GG	GG	TT	TT	TT	GG	TT	TT	TT	TT	TT	TT	TT	TT	TT	TT	TT	GG	GG	GG	TT	TT	GG	TT	GG	TT	TT	GG	TT	GG	GG	TT	GG	GG	TT	TT	TT	GG	TT	GG
AX-94664571	1A	CC	TT	TT	TT	TT	TT	TT	TT	TT	CC	TT	TT	TT	CC	TT	CC	CC	TT	TT	TT	TT	TT	TT	CC	CC	CC	CC	TT	TT	TT	CC	CC	TT	CC	TT	CC	TT	TT	TT	TT	CC	CC	CC	CC	TT	TT	TT	TT
AX-94592638	1A	AA	AA	AA	AA	GG	AA	AA	AA	GG	GG	GG	AA	AA	GG	AA	AA	AA	GG	AA	AA	AA	GG	AA	AA	AA	GG	GG	GG	AA	AA	GG	GG	GG	GG	GG	GG	AA	GG	GG	AA	GG	GG	GG	GG	GG	GG	GG	GG
BS00062759_51	1A	TT	CC	CC	CC	CC	CC	CC	CC	CC	TT	CC	CC	CC	TT	CC	TT	TT	CC	CC	CC	CC	CC	CC	TT	TT	TT	TT	CC	CC	CC	TT	TT	CC	TT	CC	TT	CC	CC	CC	CC	TT	TT	TT	TT	CC	CC	CC	CC
BS00070991_51	1A	GG	AA	AA	AA	AA	AA	AA	AA	AA	GG	AA	AA	AA	GG	AA	AA	AA	AA	AA	AA	AA	AA	AA	AA	AA	GG	AA	GG	AA	AA	AA	AA	GG	AA	GG	AA	AA	GG	GG	AA	AA	AA	AA	AA	AA	GG	GG	AA
AX-95151237	1A	CC	CC	CC	CC	CC	CC	CC	CC	CC	CC	CC	CC	CC	CC	CC	CC	CC	CC	CC	CC	CC	CC	CC	CC	CC	CC	CC	TT	CC	CC	CC	CC	TT	CC	TT	CC	CC	TT	TT	CC	CC	CC	CC	CC	CC	TT	TT	CC
BS00070695_51	1A	GG	AA	AA	AA	AA	AA	AA	AA	AA	GG	AA	AA	AA	GG	AA	AA	AA	AA	AA	AA	AA	AA	AA	AA	AA	GG	AA	GG	AA	AA	AA	AA	GG	AA	GG	AA	AA	GG	GG	AA	AA	AA	AA	AA	AA	GG	GG	AA
BS00035273_51	1A	TT	TT	CC	CC	TT	CC	TT	CC	TT	TT	CC	TT	TT	TT	TT	TT	CC	TT	CC	TT	TT	CC	CC	TT	TT	TT	TT	CC	CC	CC	CC	CC	CC	CC	CC	CC	TT	CC	CC	TT	CC	CC	TT	CC	TT	CC	CC	TT
IAAV4435	1A	AA	GG	GG	GG	AA	GG	GG	GG	GG	AA	AA	GG	AA	AA	AA	AA	-	GG	GG	AA	AA	GG	GG	AA	AA	AA	GG	GG	AA	AA	GG	GG	GG	GG	GG	GG	AA	GG	GG	GG	GG	GG	AA	GG	AA	GG	GG	AA
BobWhite_c44947_277	1A	TT	TT	TT	TT	TT	CC	TT	CC	TT	TT	TT	TT	TT	TT	TT	TT	TT	TT	CC	TT	TT	CC	CC	TT	TT	TT	CC	CC	TT	TT	TT	TT	CC	TT	CC	TT	TT	CC	CC	TT	TT	TT	TT	TT	TT	CC	CC	TT
wsnp_Ex_c1255_2411550	1A	TT	TT	GG	TT	TT	TT	TT	TT	TT	GG	TT	TT	TT	GG	TT	GG	GG	TT	TT	GG	GG	TT	TT	TT	GG	TT	TT	TT	TT	TT	TT	TT	TT	TT	TT	TT	GG	TT	TT	TT	TT	TT	GG	TT	GG	TT	TT	TT
wsnp_Ku_c330_683203	1A	TT	TT	CC	TT	TT	TT	TT	TT	TT	CC	TT	TT	TT	CC	TT	CC	CC	TT	TT	CC	CC	TT	TT	TT	CC	TT	TT	TT	TT	TT	TT	TT	TT	TT	TT	TT	CC	TT	TT	TT	TT	TT	CC	TT	CC	TT	TT	TT
AX-94450565	1A	TT	TT	GG	TT	TT	TT	TT	TT	TT	GG	TT	TT	TT	TT	TT	GG	GG	TT	TT	GG	GG	TT	TT	TT	GG	TT	TT	TT	TT	TT	TT	TT	TT	TT	TT	TT	TT	TT	TT	TT	TT	TT	GG	TT	GG	TT	TT	TT
RAC875_c85550_73	1A	CC	TT	CC	TT	CC	CC	CC	CC	TT	TT	CC	TT	CC	TT	CC	TT	CC	TT	CC	TT	TT	CC	CC	CC	TT	CC	CC	CC	CC	CC	CC	CC	CC	CC	CC	CC	CC	CC	CC	CC	CC	CC	TT	CC	TT	CC	CC	CC
CAP11_c1115_150	1A	CC	CC	CC	CC	TT	CC	TT	CC	CC	CC	-	CC	TT	CC	TT	CC	CC	CC	CC	CC	CC	CC	CC	TT	CC	CC	CC	CC	TT	TT	TT	TT	CC	TT	CC	CC	TT	CC	CC	TT	CC	CC	CC	TT	CC	CC	CC	TT
BS00021780_51	1A	GG	AA	GG	AA	AA	GG	GG	GG	AA	AA	GG	AA	GG	AA	AA	AA	GG	AA	GG	AA	AA	GG	GG	GG	AA	GG	GG	GG	GG	GG	GG	GG	GG	GG	GG	GG	GG	GG	GG	GG	GG	GG	AA	GG	AA	GG	GG	GG
wsnp_Ex_c46670_52108070	1A	AA	-	AA	GG	GG	AA	GG	AA	GG	GG	AA	-	AA	AA	GG	-	AA	GG	AA	GG	GG	AA	AA	AA	GG	AA	AA	AA	AA	AA	-	-	AA	GG	AA	AA	GG	AA	AA	-	AA	AA	GG	GG	GG	AA	AA	AA
BobWhite_c66315_505	1A	CC	TT	CC	TT	TT	CC	TT	CC	TT	TT	CC	TT	CC	CC	TT	TT	CC	TT	CC	TT	TT	CC	CC	CC	TT	CC	CC	CC	CC	CC	TT	TT	CC	TT	CC	CC	TT	CC	CC	TT	CC	CC	TT	TT	TT	CC	CC	CC
AX-94788925	1A	AA	AA	AA	AA	AA	AA	AA	AA	AA	GG	AA	AA	AA	GG	AA	GG	AA	AA	AA	GG	GG	AA	AA	AA	GG	AA	AA	AA	AA	AA	AA	AA	AA	AA	AA	AA	AA	AA	AA	AA	AA	AA	GG	AA	AA	AA	AA	AA
wsnp_Ex_c2918_5381441	1A	GG	GG	GG	GG	GG	GG	GG	GG	GG	AA	GG	GG	GG	AA	GG	AA	GG	GG	GG	GG	GG	GG	GG	GG	AA	GG	GG	GG	GG	GG	GG	GG	GG	GG	GG	GG	GG	GG	GG	GG	GG	GG	AA	GG	GG	GG	GG	GG
wsnp_JD_c12333_12595897	1A	GG	GG	GG	GG	GG	GG	GG	GG	GG	AA	GG	GG	GG	GG	GG	AA	GG	GG	GG	AA	AA	GG	GG	GG	AA	GG	GG	GG	GG	GG	GG	GG	GG	GG	GG	GG	GG	GG	GG	GG	GG	GG	AA	GG	GG	GG	GG	GG
wsnp_Ex_rep_c72011_70562321	1A	AA	AA	AA	AA	AA	AA	AA	AA	AA	CC	AA	AA	AA	CC	AA	CC	AA	AA	AA	CC	CC	AA	AA	AA	CC	AA	AA	AA	AA	AA	AA	AA	AA	AA	AA	AA	AA	AA	AA	AA	AA	AA	CC	AA	AA	AA	AA	AA
tplb0059i08_441	1A	TT	TT	TT	TT	TT	TT	TT	TT	TT	CC	TT	TT	TT	CC	TT	CC	TT	TT	TT	-	CC	TT	TT	TT	CC	TT	TT	TT	TT	TT	TT	TT	TT	TT	TT	TT	TT	TT	TT	TT	TT	TT	CC	TT	TT	TT	TT	TT
Tdurum_contig47006_2711	1A	GG	GG	GG	GG	GG	GG	GG	GG	GG	AA	GG	GG	GG	AA	GG	AA	GG	GG	GG	AA	AA	GG	GG	GG	AA	GG	GG	GG	GG	GG	GG	GG	GG	GG	GG	GG	GG	GG	GG	GG	GG	GG	AA	GG	GG	GG	GG	GG
BS00022180_51	1B	CC	CC	CC	CC	CC	TT	CC	CC	CC	CC	TT	CC	CC	CC	CC	CC	CC	TT	TT	CC	CC	CC	TT	CC	CC	CC	CC	CC	CC	CC	CC	CC	CC	CC	CC	CC	CC	CC	CC	CC	CC	CC	CC	CC	CC	CC	CC	CC
BS00093078_51	1B	TT	TT	-	TT	TT	TT	TT	TT	TT	TT	TT	CC	TT	TT	TT	TT	TT	TT	TT	TT	TT	TT	TT	TT	TT	TT	TT	TT	TT	TT	TT	TT	TT	TT	TT	TT	TT	TT	CC	TT	TT	TT	TT	TT	TT	TT	TT	TT
Excalibur_c12376_569	1B	CC	CC	CC	CC	CC	TT	TT	CC	CC	CC	TT	CC	CC	CC	CC	CC	CC	TT	TT	CC	CC	CC	TT	CC	CC	CC	CC	CC	CC	CC	-	CC	CC	CC	CC	CC	CC	CC	CC	CC	CC	CC	CC	CC	CC	CC	CC	CC
Kukri_c44369_131	1B	TT	TT	GG	TT	TT	GG	GG	TT	TT	TT	GG	GG	TT	TT	TT	TT	TT	GG	GG	TT	TT	TT	GG	TT	TT	TT	TT	TT	TT	TT	TT	TT	TT	TT	TT	TT	TT	TT	GG	TT	TT	TT	TT	TT	TT	TT	TT	TT
AX-94647324	1B	TT	TT	TT	TT	TT	CC	CC	CC	TT	CC	CC	TT	TT	TT	TT	TT	TT	CC	CC	TT	CC	TT	CC	TT	TT	TT	TT	CC	TT	TT	TT	TT	TT	TT	TT	TT	TT	TT	CC	TT	CC	TT	TT	TT	TT	TT	TT	TT
BS00050522_51	1B	CC	CC	CC	CC	CC	CC	CC	TT	CC	TT	CC	CC	CC	CC	CC	CC	CC	CC	CC	CC	TT	CC	CC	CC	CC	CC	CC	TT	CC	CC	CC	CC	CC	CC	CC	CC	CC	CC	TT	CC	TT	CC	CC	CC	CC	CC	CC	CC
BS00071161_51	1B	TT	TT	TT	TT	TT	CC	CC	TT	TT	TT	CC	TT	TT	TT	TT	TT	TT	CC	CC	TT	TT	TT	CC	TT	TT	TT	TT	TT	TT	TT	TT	TT	TT	TT	TT	TT	TT	TT	TT	TT	CC	TT	TT	TT	TT	TT	TT	TT
AX-95132370	1B	CC	CC	-	CC	CC	AA	CC	CC	CC	-	AA	-	CC	CC	CC	CC	CC	AA	AA	CC	-	CC	AA	CC	CC	CC	CC	CC	CC	CC	CC	CC	CC	CC	CC	CC	CC	CC	CC	CC	-	CC	CC	CC	CC	CC	CC	CC
BS00022504_51	1B	AA	AA	GG	AA	AA	GG	AA	AA	AA	GG	GG	GG	AA	AA	AA	AA	AA	GG	GG	AA	GG	AA	GG	AA	AA	AA	AA	AA	AA	AA	AA	AA	AA	AA	AA	AA	AA	AA	AA	AA	GG	AA	AA	AA	AA	AA	AA	AA
TG0005	1B	AA	GG	AA	AA	GG	AA	AA	GG	AA	AA	AA	AA	GG	AA	AA	AA	AA	AA	GG	AA	AA	AA	GG	GG	AA	AA	AA	AA	GG	AA	AA	AA	AA	GG	GG	GG	AA	-	AA	AA	AA	GG	GG	-	AA	GG	GG	AA
TG0047	1B	CC	CC	TT	CC	CC	TT	TT	CC	CC	TT	TT	TT	CC	CC	CC	CC	CC	TT	TT	CC	TT	CC	TT	CC	CC	CC	CC	CC	CC	CC	TT	CC	CC	CC	CC	TT	CC	CC	CC	CC	TT	CC	TT	CC	CC	CC	CC	CC
AX-95259195	1B	AA	AA	AA	AA	AA	GG	AA	AA	AA	GG	GG	GG	AA	AA	AA	AA	AA	GG	GG	AA	AA	AA	GG	AA	AA	AA	AA	AA	AA	AA	GG	AA	AA	AA	AA	GG	AA	AA	AA	AA	AA	AA	AA	AA	AA	AA	AA	AA
Excalibur_c43567_850	1B	CC	TT	CC	TT	CC	CC	TT	TT	CC	TT	CC	TT	TT	TT	TT	TT	CC	CC	CC	CC	CC	TT	CC	CC	CC	CC	TT	TT	TT	TT	TT	CC	TT	TT	CC	TT	CC	CC	CC	TT	CC	CC	CC	TT	TT	CC	TT	CC
BS00005004_51	1B	TT	TT	TT	TT	TT	GG	TT	TT	TT	TT	GG	TT	TT	TT	TT	TT	TT	GG	GG	TT	TT	TT	GG	TT	TT	TT	TT	TT	TT	TT	TT	TT	TT	TT	TT	TT	TT	TT	TT	TT	TT	TT	TT	TT	TT	TT	TT	TT
AX-94668775	1B	GG	GG	GG	GG	GG	AA	GG	GG	GG	GG	AA	GG	GG	GG	GG	GG	GG	AA	AA	GG	GG	GG	AA	GG	GG	GG	GG	GG	GG	GG	GG	GG	GG	GG	GG	GG	GG	GG	GG	GG	GG	GG	GG	GG	GG	GG	GG	GG
wsnp_BE405749B_Ta_2_1	1B	TT	TT	CC	TT	TT	CC	CC	CC	TT	CC	CC	CC	CC	TT	CC	TT	TT	CC	CC	TT	CC	TT	CC	TT	CC	TT	TT	CC	TT	CC	TT	CC	TT	TT	CC	TT	CC	CC	TT	CC	CC	CC	TT	-	CC	-	CC	TT
Kukri_c36151_170	1B	GG	GG	AA	GG	GG	GG	AA	GG	GG	AA	GG	AA	GG	GG	AA	GG	GG	GG	GG	GG	AA	GG	GG	GG	GG	GG	GG	GG	GG	GG	GG	GG	GG	GG	GG	GG	AA	GG	GG	GG	GG	GG	GG	GG	GG	GG	GG	GG
Kukri_c92979_195	1B	CC	CC	TT	CC	CC	CC	TT	TT	CC	TT	CC	TT	TT	CC	TT	CC	-	CC	CC	CC	TT	CC	CC	CC	TT	CC	CC	TT	CC	TT	CC	TT	CC	CC	TT	CC	TT	TT	CC	TT	CC	TT	CC	TT	TT	TT	TT	CC
AX-94997422	1B	GG	GG	GG	GG	GG	GG	TT	TT	GG	GG	GG	GG	TT	GG	TT	GG	GG	GG	GG	GG	GG	GG	GG	GG	TT	GG	GG	TT	GG	TT	GG	TT	GG	GG	TT	GG	GG	TT	GG	TT	GG	TT	GG	-	TT	-	TT	GG
Tdurum_contig47083_278	1B	AA	GG	AA	GG	AA	GG	AA	AA	AA	AA	GG	AA	AA	AA	AA	GG	AA	GG	GG	AA	AA	GG	GG	AA	AA	AA	GG	AA	AA	AA	AA	AA	GG	GG	AA	AA	AA	AA	GG	AA	GG	AA	GG	GG	GG	-	GG	GG
TA004380-0460	1B	TT	TT	TT	TT	TT	GG	TT	TT	TT	TT	GG	TT	TT	TT	TT	TT	TT	GG	GG	TT	TT	TT	GG	TT	TT	TT	TT	TT	TT	TT	TT	TT	TT	TT	TT	TT	TT	TT	TT	TT	TT	TT	TT	TT	TT	TT	TT	TT
AX-94692514	1B	GG	GG	GG	GG	GG	CC	GG	CC	GG	GG	CC	GG	CC	GG	GG	GG	GG	CC	CC	GG	GG	GG	CC	GG	CC	GG	GG	CC	GG	CC	GG	CC	GG	GG	CC	GG	GG	CC	CC	CC	GG	CC	GG	GG	GG	GG	GG	GG
BS00004903_51	1B	AA	AA	AA	AA	AA	CC	AA	AA	AA	AA	CC	AA	AA	AA	AA	AA	AA	CC	CC	AA	AA	AA	CC	AA	AA	AA	AA	AA	AA	AA	AA	AA	AA	AA	AA	AA	AA	AA	AA	AA	AA	AA	AA	AA	AA	AA	AA	AA
BS00064829_51	1B	CC	CC	TT	CC	CC	CC	TT	CC	CC	CC	CC	CC	CC	CC	CC	CC	CC	CC	CC	CC	CC	CC	CC	CC	CC	CC	CC	CC	CC	CC	CC	TT	CC	CC	CC	CC	CC	CC	CC	CC	CC	CC	CC	CC	TT	CC	CC	CC
AX-94759371	1B	CC	CC	CC	CC	CC	CC	GG	CC	CC	GG	CC	GG	CC	CC	GG	CC	CC	CC	CC	CC	CC	CC	CC	CC	CC	CC	CC	CC	CC	CC	CC	CC	CC	CC	CC	CC	GG	CC	CC	CC	CC	CC	CC	CC	CC	CC	CC	CC
IAAV2147	1B	GG	GG	AA	GG	GG	GG	AA	AA	GG	GG	GG	GG	GG	GG	GG	GG	GG	GG	GG	GG	GG	GG	GG	GG	GG	GG	GG	GG	GG	GG	GG	AA	GG	GG	GG	GG	GG	GG	GG	GG	GG	GG	GG	GG	AA	GG	GG	GG
Excalibur_rep_c67198_530	1B	GG	-	-	-	-	AA	GG	-	GG	GG	AA	-	GG	GG	GG	GG	-	AA	AA	GG	GG	GG	AA	GG	GG	GG	GG	GG	-	-	-	-	-	GG	-	GG	GG	-	AA	GG	GG	GG	GG	GG	GG	GG	GG	GG
BS00105846_51	1B	CC	TT	TT	TT	CC	TT	TT	CC	CC	CC	TT	CC	CC	CC	CC	TT	TT	TT	TT	CC	CC	TT	TT	CC	CC	CC	TT	CC	CC	CC	CC	CC	TT	CC	TT	CC	TT	CC	CC	CC	TT	CC	TT	TT	TT	CC	TT	TT
BS00108058_51	1B	CC	CC	CC	CC	CC	CC	CC	CC	CC	TT	CC	CC	CC	CC	CC	CC	CC	CC	CC	CC	CC	TT	CC	CC	CC	CC	TT	CC	CC	CC	CC	CC	TT	CC	CC	CC	TT	CC	CC	CC	TT	CC	TT	TT	TT	CC	TT	TT
BS00089524_51	1B	AA	AA	AA	AA	AA	AA	AA	AA	AA	CC	AA	AA	AA	AA	AA	AA	AA	AA	AA	AA	AA	CC	AA	AA	AA	AA	CC	AA	AA	AA	AA	AA	-	AA	AA	AA	CC	AA	CC	AA	CC	AA	CC	CC	CC	AA	CC	CC
AX-94602901	1B	TT	TT	TT	TT	TT	CC	TT	TT	TT	CC	CC	TT	TT	TT	TT	TT	TT	CC	CC	TT	TT	CC	CC	TT	TT	TT	CC	TT	TT	TT	TT	TT	CC	TT	TT	TT	CC	TT	CC	TT	CC	TT	CC	CC	CC	TT	CC	CC
BS00074962_51	1B	TT	TT	TT	TT	TT	CC	TT	TT	TT	TT	CC	TT	TT	TT	TT	TT	TT	CC	CC	TT	TT	TT	CC	TT	TT	TT	TT	TT	TT	TT	TT	TT	TT	TT	TT	TT	TT	TT	-	TT	TT	TT	TT	TT	TT	TT	TT	TT
BS00011695_51	1B	GG	GG	GG	GG	GG	AA	GG	GG	GG	AA	AA	GG	GG	GG	AA	GG	GG	AA	AA	GG	GG	AA	AA	GG	GG	GG	AA	GG	GG	GG	GG	GG	AA	GG	GG	GG	AA	GG	AA	GG	AA	GG	AA	AA	AA	GG	AA	AA
AX-94570104	1B	GG	GG	AA	GG	GG	GG	GG	AA	GG	AA	GG	GG	AA	GG	GG	GG	AA	GG	GG	GG	GG	GG	GG	GG	GG	GG	GG	AA	GG	AA	-	GG	GG	AA	AA	GG	GG	GG	GG	AA	GG	GG	GG	GG	GG	AA	GG	GG
BS00105833_51	1B	CC	CC	TT	CC	TT	CC	TT	TT	CC	TT	CC	TT	TT	TT	TT	CC	TT	CC	CC	CC	CC	TT	CC	TT	CC	CC	TT	TT	CC	TT	CC	CC	TT	TT	TT	CC	CC	CC	CC	TT	CC	CC	CC	TT	TT	TT	TT	TT
RAC875_c15942_571	1B	TT	TT	TT	TT	TT	CC	TT	TT	TT	TT	CC	TT	TT	TT	TT	TT	TT	CC	CC	-	TT	TT	CC	TT	CC	TT	TT	TT	CC	TT	TT	TT	TT	TT	TT	TT	CC	TT	CC	TT	TT	TT	TT	TT	TT	TT	TT	TT
IAAV4194	1B	TT	TT	TT	TT	TT	CC	CC	CC	TT	TT	CC	TT	TT	TT	TT	TT	TT	CC	CC	CC	TT	CC	CC	TT	CC	TT	CC	TT	CC	TT	TT	TT	-	CC	TT	TT	CC	TT	TT	TT	TT	TT	TT	CC	-	CC	CC	CC
Tdurum_contig78972_316	1B	GG	GG	GG	GG	AA	GG	GG	GG	GG	AA	GG	AA	AA	AA	AA	GG	AA	GG	GG	AA	GG	GG	GG	AA	GG	GG	GG	AA	GG	AA	GG	GG	GG	GG	GG	GG	GG	GG	GG	AA	GG	GG	GG	GG	GG	GG	GG	GG
Tdurum_contig50667_306	1B	CC	CC	TT	CC	CC	CC	CC	CC	CC	CC	CC	CC	TT	CC	CC	CC	CC	CC	CC	CC	CC	CC	CC	CC	CC	CC	CC	CC	CC	TT	CC	CC	CC	CC	TT	CC	CC	CC	CC	TT	CC	CC	CC	CC	CC	CC	CC	CC
Tdurum_contig29484_628	1B	TT	TT	CC	TT	CC	TT	CC	CC	CC	CC	CC	CC	CC	CC	TT	TT	TT	CC	TT	CC	TT	CC	TT	TT	CC	TT	TT	CC	CC	CC	CC	CC	CC	TT	CC	CC	TT	TT	TT	TT	CC	TT	CC	CC	CC	CC	TT	TT
BS00110121_51	1B	AA	GG	AA	GG	AA	GG	AA	AA	AA	AA	GG	AA	AA	AA	AA	GG	AA	GG	GG	AA	AA	AA	GG	AA	GG	AA	AA	AA	GG	AA	AA	AA	AA	AA	AA	AA	GG	AA	GG	AA	AA	AA	AA	AA	AA	AA	AA	AA
AX-95234532	1B	CC	GG	CC	GG	CC	CC	CC	CC	CC	CC	GG	CC	CC	CC	GG	GG	CC	GG	GG	CC	CC	CC	GG	CC	GG	CC	CC	CC	GG	CC	CC	CC	CC	CC	CC	CC	CC	CC	GG	CC	CC	CC	CC	CC	CC	CC	CC	CC
Excalibur_c3270_1566	1B	AA	AA	AA	AA	AA	AA	AA	AA	AA	AA	AA	AA	AA	AA	AA	AA	AA	AA	AA	AA	AA	AA	AA	AA	CC	AA	AA	AA	CC	AA	AA	AA	AA	AA	AA	AA	CC	AA	CC	AA	AA	AA	AA	AA	AA	AA	AA	AA
wsnp_Ex_c5780_10153638	1B	GG	AA	AA	AA	AA	AA	AA	GG	AA	GG	AA	GG	GG	AA	AA	AA	GG	AA	AA	AA	GG	GG	AA	GG	GG	GG	GG	GG	GG	AA	GG	GG	GG	GG	GG	GG	GG	GG	-	GG	GG	GG	GG	GG	GG	GG	GG	GG
Tdurum_contig44861_1253	1B	AA	AA	AA	AA	AA	CC	AA	AA	AA	AA	CC	AA	AA	AA	AA	AA	AA	CC	CC	AA	AA	AA	CC	AA	AA	AA	AA	AA	AA	AA	AA	AA	AA	AA	AA	AA	AA	AA	CC	AA	AA	AA	AA	AA	AA	AA	AA	AA
Kukri_c19251_579	1B	TT	CC	CC	CC	CC	TT	TT	CC	CC	TT	TT	TT	CC	CC	TT	CC	CC	TT	TT	CC	TT	TT	CC	CC	TT	TT	CC	CC	CC	CC	TT	CC	CC	TT	CC	TT	CC	CC	TT	CC	TT	TT	TT	TT	TT	CC	TT	CC
Tdurum_contig56188_569	1B	TT	TT	TT	TT	TT	CC	TT	TT	TT	TT	CC	TT	TT	TT	TT	TT	TT	CC	CC	TT	TT	TT	CC	TT	TT	TT	TT	TT	TT	TT	TT	TT	TT	TT	TT	TT	TT	TT	TT	TT	TT	TT	TT	TT	TT	TT	TT	TT
BS00004789_51	1B	AA	AA	AA	AA	AA	GG	AA	AA	AA	AA	GG	AA	AA	AA	AA	AA	AA	GG	GG	AA	AA	AA	GG	AA	AA	AA	AA	AA	AA	AA	AA	AA	AA	AA	AA	AA	AA	AA	-	AA	AA	AA	AA	AA	AA	AA	AA	AA
Tdurum_contig9874_547	1B	CC	CC	CC	CC	CC	TT	CC	CC	CC	CC	TT	CC	CC	CC	CC	CC	CC	TT	TT	CC	CC	CC	TT	CC	CC	CC	CC	CC	CC	CC	CC	CC	CC	CC	CC	CC	CC	CC	CC	CC	CC	CC	CC	CC	CC	CC	CC	CC
Tdurum_contig9874_391	1B	GG	GG	GG	GG	GG	TT	GG	GG	GG	GG	TT	GG	GG	GG	GG	GG	GG	TT	TT	GG	GG	GG	TT	GG	GG	GG	GG	GG	GG	GG	GG	GG	GG	GG	GG	GG	GG	GG	GG	GG	GG	GG	GG	GG	GG	GG	GG	GG
AX-94484295	1B	AA	AA	AA	AA	AA	GG	AA	AA	AA	AA	GG	AA	AA	AA	AA	AA	AA	GG	GG	AA	AA	AA	GG	AA	AA	AA	AA	AA	AA	AA	AA	AA	AA	AA	AA	AA	AA	AA	AA	AA	AA	AA	AA	AA	AA	AA	AA	AA
AX-94796921	1B	GG	CC	CC	CC	CC	GG	CC	CC	CC	CC	GG	CC	CC	CC	CC	CC	CC	GG	GG	GG	CC	GG	GG	GG	CC	GG	CC	CC	CC	CC	CC	GG	CC	CC	CC	GG	CC	GG	GG	CC	GG	GG	GG	CC	CC	CC	CC	GG
BS00065053_51	1B	CC	CC	CC	CC	CC	CC	CC	CC	CC	CC	CC	CC	CC	CC	CC	CC	CC	CC	CC	TT	CC	TT	CC	TT	CC	CC	CC	CC	CC	CC	CC	TT	CC	CC	CC	TT	CC	TT	CC	CC	TT	TT	TT	CC	CC	CC	CC	TT
BS00004418_51	1B	TT	TT	TT	TT	TT	GG	TT	TT	TT	TT	GG	TT	TT	TT	TT	TT	TT	GG	GG	TT	TT	TT	GG	TT	TT	TT	TT	TT	TT	TT	TT	TT	TT	TT	TT	TT	TT	TT	TT	TT	TT	TT	TT	TT	TT	TT	TT	TT
BS00022590_51	1B	AA	AA	AA	AA	AA	GG	AA	AA	AA	AA	GG	AA	AA	AA	AA	AA	AA	GG	GG	GG	AA	GG	GG	GG	AA	AA	AA	AA	AA	AA	AA	GG	AA	AA	AA	GG	AA	GG	AA	AA	GG	GG	GG	AA	AA	AA	AA	GG
BS00067003_51	1B	CC	TT	CC	TT	CC	CC	CC	CC	CC	CC	CC	CC	CC	CC	CC	CC	CC	CC	CC	TT	CC	TT	CC	TT	CC	CC	CC	CC	CC	CC	CC	TT	CC	CC	CC	TT	CC	TT	CC	CC	TT	TT	TT	CC	CC	CC	CC	TT
IAAV7611	1B	GG	-	GG	GG	GG	TT	GG	GG	GG	GG	TT	GG	GG	GG	GG	GG	GG	TT	TT	GG	GG	GG	TT	GG	GG	GG	GG	GG	GG	GG	GG	GG	GG	GG	GG	GG	GG	GG	GG	GG	GG	GG	GG	GG	GG	GG	GG	GG
Kukri_rep_c100936_449	1B	CC	CC	CC	CC	CC	TT	CC	-	CC	CC	TT	CC	CC	CC	CC	CC	CC	TT	TT	CC	CC	CC	TT	CC	CC	CC	CC	CC	CC	CC	CC	CC	CC	CC	CC	CC	CC	CC	CC	CC	CC	CC	CC	CC	CC	CC	CC	CC
GENE-0427_442	1B	GG	GG	GG	GG	GG	AA	GG	GG	GG	GG	AA	GG	GG	GG	GG	GG	GG	AA	AA	GG	GG	GG	AA	GG	GG	GG	GG	GG	GG	GG	-	GG	GG	GG	GG	GG	GG	GG	GG	GG	GG	GG	GG	GG	GG	GG	GG	GG
IAAV2838	1B	CC	-	CC	CC	CC	TT	CC	CC	CC	CC	TT	CC	CC	CC	CC	CC	CC	TT	TT	CC	CC	CC	TT	CC	CC	CC	CC	CC	CC	CC	-	-	CC	CC	CC	CC	CC	CC	CC	CC	CC	CC	CC	CC	CC	CC	CC	CC
Tdurum_contig9762_314	1B	AA	AA	AA	AA	AA	GG	AA	AA	AA	AA	GG	AA	AA	AA	AA	AA	AA	GG	GG	AA	AA	AA	GG	AA	AA	AA	GG	AA	AA	AA	AA	AA	AA	AA	AA	AA	AA	AA	AA	AA	AA	AA	AA	AA	AA	AA	AA	AA
Tdurum_contig11334_554	1B	TT	TT	TT	TT	TT	CC	TT	TT	TT	TT	CC	TT	TT	TT	TT	TT	TT	CC	CC	TT	TT	TT	CC	TT	TT	TT	TT	TT	TT	TT	TT	TT	TT	TT	TT	TT	TT	TT	TT	TT	TT	TT	TT	TT	TT	TT	TT	TT
Excalibur_c95656_129	1B	TT	TT	TT	TT	TT	-	CC	TT	CC	TT	-	TT	TT	TT	TT	CC	CC	-	-	TT	CC	TT	-	TT	CC	TT	CC	TT	CC	TT	TT	TT	TT	TT	TT	TT	TT	TT	CC	CC	TT	TT	TT	TT	TT	CC	TT	TT
wsnp_Ra_c19335_28504388	1B	TT	TT	TT	TT	TT	GG	GG	TT	TT	TT	GG	TT	TT	TT	TT	TT	GG	GG	GG	TT	GG	TT	GG	TT	GG	TT	GG	TT	TT	TT	TT	TT	TT	TT	TT	TT	TT	TT	GG	GG	TT	TT	TT	TT	TT	GG	TT	TT
RFL_Contig2160_617	1B	GG	GG	GG	GG	GG	GG	AA	GG	GG	GG	GG	GG	GG	GG	GG	GG	AA	GG	GG	GG	AA	GG	GG	GG	AA	GG	GG	GG	GG	GG	GG	GG	GG	GG	GG	GG	GG	GG	AA	AA	GG	GG	GG	GG	GG	AA	GG	GG
RAC875_c90169_393	1B	TT	TT	TT	TT	TT	CC	CC	TT	TT	TT	CC	TT	TT	TT	TT	TT	CC	CC	CC	TT	CC	TT	CC	TT	CC	TT	CC	TT	TT	TT	TT	TT	TT	TT	TT	TT	TT	TT	CC	CC	TT	TT	TT	TT	TT	CC	TT	TT
IAAV8952	1B	AA	-	GG	GG	GG	AA	AA	GG	AA	GG	AA	AA	GG	GG	GG	AA	GG	AA	AA	AA	AA	GG	AA	GG	AA	AA	AA	GG	AA	GG	-	GG	GG	GG	AA	GG	GG	GG	AA	AA	GG	GG	GG	GG	GG	GG	GG	GG
BS00087784_51	1B	TT	TT	TT	TT	TT	CC	TT	TT	TT	CC	CC	TT	TT	CC	CC	TT	TT	CC	CC	TT	TT	TT	CC	TT	TT	TT	CC	CC	TT	CC	TT	TT	TT	TT	CC	TT	TT	TT	TT	CC	TT	TT	TT	TT	TT	TT	TT	TT
BS00087787_51	1B	CC	CC	CC	CC	CC	TT	CC	CC	CC	CC	TT	CC	CC	CC	CC	CC	CC	TT	TT	CC	CC	CC	TT	CC	CC	CC	TT	CC	CC	CC	CC	CC	CC	CC	CC	CC	CC	CC	CC	CC	CC	CC	CC	CC	CC	CC	CC	CC
wsnp_Ex_c12063_19310114	1B	AA	GG	GG	GG	AA	AA	AA	AA	AA	AA	AA	AA	AA	AA	AA	AA	AA	AA	AA	AA	AA	AA	AA	AA	AA	AA	GG	GG	AA	AA	AA	AA	AA	AA	GG	AA	AA	AA	AA	GG	AA	AA	AA	AA	AA	AA	AA	AA
AX-94413562	1B	TT	CC	CC	CC	TT	CC	TT	TT	CC	TT	CC	TT	TT	TT	TT	CC	TT	CC	CC	CC	TT	TT	CC	CC	TT	TT	CC	CC	CC	TT	CC	CC	CC	CC	CC	-	TT	CC	TT	CC	CC	CC	TT	CC	CC	TT	CC	CC
wsnp_Ku_c11987_19473636	1B	AA	-	GG	GG	AA	GG	AA	AA	AA	AA	GG	AA	AA	AA	AA	AA	AA	GG	GG	AA	AA	AA	GG	AA	AA	AA	AA	AA	AA	AA	AA	AA	AA	AA	GG	AA	AA	AA	AA	GG	AA	AA	AA	AA	AA	AA	AA	AA
wsnp_Ex_c6417_11155739	1B	TT	CC	CC	CC	TT	TT	TT	TT	TT	TT	TT	TT	TT	TT	TT	TT	TT	TT	TT	TT	TT	TT	TT	TT	TT	TT	TT	TT	TT	TT	TT	TT	TT	TT	CC	TT	TT	TT	TT	CC	TT	TT	TT	TT	TT	TT	TT	TT
BS00105606_51	1B	GG	GG	GG	GG	GG	AA	GG	GG	GG	GG	AA	GG	GG	GG	GG	GG	GG	AA	AA	GG	GG	GG	AA	GG	GG	GG	GG	GG	GG	GG	GG	GG	GG	GG	GG	GG	GG	GG	GG	GG	GG	GG	GG	GG	GG	GG	GG	GG
Tdurum_contig75938_1546	1B	GG	AA	AA	AA	GG	GG	GG	GG	GG	GG	GG	GG	GG	GG	GG	GG	GG	GG	GG	GG	GG	GG	GG	GG	GG	GG	GG	AA	GG	GG	GG	GG	GG	GG	AA	GG	GG	GG	GG	AA	GG	GG	GG	GG	GG	GG	GG	GG
AX-94648555	1B	AA	AA	AA	AA	AA	GG	AA	AA	AA	AA	GG	AA	AA	AA	AA	AA	AA	GG	GG	AA	AA	AA	GG	AA	AA	AA	GG	AA	AA	AA	AA	AA	AA	AA	AA	AA	AA	AA	AA	GG	AA	AA	AA	AA	AA	AA	AA	AA
RAC875_rep_c109416_191	1B	CC	CC	CC	CC	CC	CC	CC	CC	CC	CC	CC	CC	CC	CC	CC	CC	CC	CC	CC	CC	CC	CC	CC	CC	CC	CC	TT	TT	CC	CC	CC	CC	CC	CC	TT	CC	CC	CC	CC	CC	CC	CC	CC	CC	CC	CC	CC	CC
CAP8_rep_c9642_82	1B	AA	AA	AA	AA	AA	GG	AA	AA	AA	AA	GG	AA	AA	AA	AA	AA	AA	GG	GG	AA	AA	AA	GG	AA	AA	AA	GG	GG	AA	AA	AA	AA	AA	AA	GG	AA	AA	AA	AA	AA	AA	AA	AA	AA	AA	AA	AA	AA
Excalibur_c17202_1833	1B	AA	AA	AA	AA	AA	GG	AA	AA	AA	AA	GG	AA	AA	AA	AA	AA	AA	GG	GG	AA	AA	AA	GG	AA	AA	AA	GG	GG	AA	AA	AA	AA	AA	AA	GG	AA	AA	AA	AA	AA	AA	AA	AA	AA	AA	AA	AA	AA
AX-94835306	1B	TT	TT	TT	TT	TT	TT	TT	TT	TT	TT	TT	TT	TT	TT	TT	TT	TT	TT	TT	TT	TT	TT	TT	TT	TT	TT	CC	CC	TT	TT	TT	TT	TT	TT	TT	TT	TT	TT	TT	TT	TT	TT	TT	TT	TT	TT	TT	TT
wsnp_Ex_c2111_3963161	1B	GG	GG	GG	GG	GG	-	AA	GG	GG	GG	-	GG	GG	GG	GG	GG	GG	-	-	GG	GG	AA	-	GG	GG	GG	AA	AA	GG	GG	GG	GG	GG	GG	GG	GG	GG	GG	GG	GG	GG	GG	GG	GG	GG	GG	GG	GG
AX-94990715	1B	AA	AA	AA	AA	AA	GG	GG	AA	AA	AA	GG	AA	AA	AA	AA	AA	AA	GG	GG	AA	AA	GG	GG	AA	AA	AA	GG	GG	AA	AA	AA	AA	AA	AA	AA	AA	AA	AA	AA	AA	AA	AA	AA	AA	AA	AA	AA	AA
wsnp_Ex_c25782_35041189	1B	GG	GG	GG	GG	AA	GG	GG	AA	GG	GG	GG	GG	AA	GG	GG	AA	GG	GG	GG	AA	GG	GG	GG	GG	GG	GG	GG	GG	AA	GG	GG	GG	GG	GG	GG	-	AA	GG	GG	GG	GG	GG	AA	GG	GG	GG	GG	GG
BS00022902_51	1B	AA	AA	AA	AA	GG	GG	AA	GG	AA	AA	GG	AA	GG	AA	AA	GG	AA	GG	GG	GG	GG	AA	GG	AA	GG	AA	GG	AA	GG	AA	AA	AA	AA	AA	AA	AA	GG	AA	-	AA	AA	AA	GG	AA	AA	AA	AA	AA
BS00083533_51	1B	CC	CC	CC	CC	CC	TT	CC	CC	CC	CC	TT	CC	CC	CC	CC	CC	CC	TT	TT	CC	CC	CC	TT	CC	CC	CC	CC	CC	CC	CC	CC	-	CC	CC	CC	CC	CC	CC	CC	CC	CC	CC	CC	CC	CC	CC	CC	CC
Kukri_c5861_360	1B	CC	-	CC	CC	TT	TT	CC	TT	CC	CC	TT	CC	TT	CC	CC	TT	CC	TT	TT	TT	CC	CC	TT	CC	CC	CC	TT	CC	TT	CC	-	-	-	CC	CC	-	TT	CC	-	CC	CC	CC	TT	CC	CC	CC	CC	CC
RFL_Contig529_963	1B	AA	AA	AA	AA	GG	GG	AA	GG	AA	AA	GG	AA	GG	AA	AA	GG	AA	GG	GG	GG	AA	AA	GG	AA	AA	AA	GG	AA	GG	AA	AA	AA	AA	AA	AA	-	GG	AA	AA	AA	AA	AA	GG	AA	AA	AA	AA	AA
Tdurum_contig100344_160	1B	TT	TT	TT	TT	TT	GG	TT	TT	TT	TT	GG	TT	TT	TT	TT	TT	TT	GG	GG	TT	TT	TT	GG	TT	TT	TT	TT	TT	TT	TT	TT	TT	TT	TT	TT	TT	TT	TT	TT	TT	TT	TT	TT	TT	TT	TT	TT	TT
TA004123-0331	1B	GG	GG	GG	GG	TT	GG	GG	TT	GG	GG	GG	GG	TT	GG	GG	TT	GG	GG	GG	TT	GG	GG	GG	GG	GG	GG	TT	GG	TT	GG	GG	GG	GG	GG	GG	-	TT	GG	GG	GG	GG	GG	TT	GG	GG	GG	GG	GG
BS00022916_51	1B	TT	TT	TT	TT	CC	TT	TT	-	TT	TT	TT	TT	CC	TT	TT	CC	TT	TT	TT	CC	TT	TT	TT	TT	TT	TT	TT	TT	CC	TT	TT	TT	TT	TT	TT	-	CC	TT	TT	TT	TT	TT	CC	TT	TT	TT	TT	TT
RAC875_c82888_83	1B	AA	AA	AA	AA	GG	AA	AA	AA	AA	AA	AA	AA	AA	AA	GG	AA	AA	AA	AA	GG	GG	AA	AA	AA	AA	AA	AA	AA	AA	AA	AA	AA	AA	AA	GG	AA	GG	AA	AA	GG	AA	AA	AA	AA	AA	AA	AA	AA
BS00084305_51	1B	GG	GG	GG	GG	GG	TT	-	GG	GG	GG	TT	GG	GG	GG	GG	-	GG	TT	TT	-	GG	GG	TT	GG	GG	GG	GG	GG	-	GG	GG	GG	GG	GG	GG	GG	GG	GG	GG	GG	GG	GG	GG	GG	GG	GG	GG	GG
AX-94839474	1B	TT	TT	TT	TT	TT	TT	TT	TT	TT	TT	TT	TT	TT	TT	TT	TT	TT	TT	TT	TT	TT	TT	TT	TT	TT	TT	TT	TT	TT	TT	TT	TT	TT	CC	TT	TT	CC	TT	TT	TT	TT	TT	CC	CC	CC	CC	CC	TT
IAAV9176	1B	TT	TT	TT	TT	TT	GG	TT	TT	TT	TT	GG	TT	TT	TT	TT	TT	TT	GG	GG	TT	TT	TT	GG	TT	TT	TT	GG	TT	TT	TT	TT	TT	TT	TT	TT	TT	TT	TT	TT	TT	TT	TT	TT	TT	TT	TT	TT	TT
RAC875_rep_c77710_180	1B	CC	CC	CC	CC	CC	TT	CC	CC	CC	CC	TT	CC	CC	CC	CC	CC	CC	TT	TT	CC	CC	CC	TT	CC	CC	CC	CC	CC	CC	CC	-	CC	CC	CC	CC	CC	CC	CC	CC	CC	CC	CC	CC	CC	CC	CC	CC	CC
wsnp_Ex_c27136_36355033	1B	TT	TT	TT	TT	TT	CC	TT	TT	TT	TT	CC	TT	TT	TT	TT	CC	TT	CC	CC	CC	TT	TT	CC	TT	TT	TT	CC	TT	CC	TT	TT	TT	TT	TT	CC	TT	CC	TT	TT	TT	TT	TT	TT	TT	TT	TT	TT	TT
RAC875_c63067_283	1B	TT	TT	TT	TT	TT	CC	TT	TT	TT	TT	CC	TT	TT	TT	TT	TT	TT	CC	CC	TT	TT	TT	CC	TT	TT	TT	TT	TT	TT	TT	TT	TT	TT	TT	TT	TT	TT	TT	TT	TT	TT	TT	TT	TT	TT	TT	TT	TT
Kukri_c43552_443	1B	CC	CC	CC	CC	CC	-	CC	CC	CC	CC	-	CC	CC	CC	CC	TT	CC	-	-	TT	CC	CC	-	CC	CC	CC	TT	CC	TT	CC	CC	CC	CC	CC	TT	CC	TT	CC	CC	CC	CC	CC	CC	CC	CC	CC	CC	CC
IAAV2324	1B	AA	AA	AA	AA	AA	GG	AA	AA	AA	AA	GG	AA	AA	AA	AA	AA	AA	GG	GG	AA	AA	AA	GG	AA	AA	AA	GG	AA	AA	AA	AA	AA	AA	AA	AA	AA	AA	AA	AA	AA	AA	AA	AA	AA	AA	AA	AA	AA
AX-95162694	1B	CC	CC	CC	CC	CC	TT	CC	CC	CC	CC	TT	CC	CC	CC	CC	CC	CC	TT	TT	CC	CC	CC	TT	CC	CC	CC	TT	CC	CC	CC	CC	CC	CC	CC	TT	CC	TT	CC	CC	CC	CC	CC	CC	CC	CC	CC	CC	CC
wsnp_Ku_c16938_25916260	1B	TT	TT	TT	TT	TT	CC	TT	TT	TT	TT	CC	TT	TT	TT	TT	TT	TT	CC	CC	TT	TT	TT	CC	TT	TT	TT	TT	TT	TT	TT	TT	TT	TT	TT	CC	TT	CC	TT	TT	TT	TT	TT	TT	TT	TT	TT	TT	TT
TG0126	1B	TT	TT	TT	TT	TT	CC	TT	TT	TT	TT	CC	TT	TT	TT	TT	TT	TT	CC	CC	TT	TT	TT	CC	TT	TT	TT	TT	TT	TT	TT	TT	TT	TT	TT	CC	TT	CC	TT	TT	TT	TT	TT	TT	TT	TT	TT	TT	TT
wsnp_Ex_c11976_19193550	1B	GG	-	GG	GG	GG	AA	GG	GG	GG	GG	AA	GG	GG	GG	GG	GG	GG	AA	AA	GG	GG	GG	AA	GG	GG	GG	GG	GG	GG	GG	-	-	-	GG	AA	GG	AA	-	-	GG	GG	GG	GG	GG	GG	GG	GG	GG
Ku_c5960_496	1B	TT	TT	TT	TT	TT	CC	TT	TT	TT	TT	CC	TT	TT	TT	TT	TT	TT	CC	CC	TT	TT	TT	CC	TT	TT	TT	TT	TT	TT	TT	TT	TT	TT	TT	CC	TT	CC	TT	TT	TT	TT	TT	TT	TT	TT	TT	TT	TT
BS00022473_51	1B	CC	CC	TT	CC	TT	CC	CC	CC	CC	CC	CC	CC	CC	CC	CC	CC	CC	CC	CC	CC	CC	CC	CC	CC	CC	CC	TT	CC	CC	CC	CC	CC	CC	CC	CC	CC	CC	CC	CC	CC	CC	CC	CC	CC	CC	CC	CC	CC
AX-94490145	1B	GG	GG	GG	GG	GG	AA	AA	GG	AA	GG	AA	GG	GG	AA	AA	AA	AA	AA	AA	AA	GG	AA	AA	AA	GG	GG	GG	GG	AA	AA	GG	GG	GG	GG	AA	GG	AA	GG	GG	AA	GG	GG	GG	GG	GG	GG	GG	GG
Ku_c3695_1696	1B	GG	-	-	GG	GG	AA	GG	GG	GG	GG	AA	GG	GG	GG	GG	GG	GG	AA	AA	GG	GG	GG	AA	GG	GG	GG	GG	GG	GG	GG	-	-	-	GG	-	GG	GG	-	-	GG	GG	GG	GG	GG	GG	GG	GG	GG
wsnp_Ku_c3695_6810121	1B	AA	AA	AA	AA	AA	GG	AA	AA	AA	AA	-	AA	AA	AA	AA	AA	AA	GG	GG	AA	AA	AA	-	AA	AA	AA	AA	AA	AA	AA	AA	AA	AA	AA	GG	AA	GG	AA	AA	AA	AA	AA	AA	AA	AA	AA	AA	AA
Kukri_c29582_126	1B	CC	CC	CC	CC	CC	TT	CC	CC	CC	CC	TT	CC	CC	CC	CC	CC	CC	TT	TT	CC	CC	CC	TT	CC	CC	CC	CC	CC	CC	CC	CC	CC	CC	CC	CC	CC	CC	CC	CC	CC	CC	CC	CC	CC	CC	CC	CC	CC
Ex_c40520_1484	1B	CC	CC	CC	CC	CC	TT	CC	CC	CC	CC	TT	CC	CC	CC	CC	CC	CC	TT	TT	CC	CC	CC	TT	CC	CC	CC	CC	CC	CC	CC	CC	CC	CC	CC	TT	CC	TT	CC	CC	CC	CC	CC	CC	CC	CC	CC	CC	CC
RAC875_c60360_389	1B	CC	CC	CC	CC	CC	TT	CC	CC	CC	CC	TT	CC	CC	CC	CC	CC	CC	TT	TT	CC	CC	CC	TT	CC	CC	CC	CC	CC	CC	CC	-	-	CC	CC	TT	CC	TT	CC	CC	CC	CC	CC	CC	CC	CC	CC	CC	CC
BS00093740_51	1B	GG	GG	GG	GG	GG	AA	GG	GG	GG	GG	AA	GG	-	-	GG	GG	-	AA	AA	GG	GG	GG	AA	GG	-	GG	GG	GG	GG	-	GG	GG	GG	GG	GG	GG	GG	GG	GG	GG	GG	GG	GG	GG	GG	GG	GG	GG
BS00093736_51	1B	GG	GG	GG	GG	GG	TT	GG	GG	GG	GG	TT	GG	GG	GG	GG	GG	GG	TT	TT	GG	GG	GG	TT	GG	GG	GG	GG	GG	GG	GG	GG	GG	GG	GG	GG	GG	GG	GG	GG	GG	GG	GG	GG	GG	GG	GG	GG	GG
AX-94923277	1B	CC	CC	TT	CC	CC	-	CC	CC	CC	CC	-	CC	CC	CC	CC	CC	TT	-	-	CC	CC	CC	-	TT	CC	CC	CC	CC	CC	CC	CC	CC	CC	CC	CC	CC	CC	CC	CC	TT	CC	CC	CC	CC	CC	CC	CC	CC
BS00010992_51	1B	TT	TT	TT	TT	TT	CC	TT	TT	TT	TT	CC	TT	TT	TT	TT	TT	TT	CC	CC	TT	TT	TT	CC	TT	TT	TT	TT	TT	TT	TT	TT	TT	TT	TT	CC	TT	CC	TT	TT	TT	TT	TT	TT	TT	TT	TT	TT	TT
AX-94549074	1B	AA	AA	AA	AA	AA	GG	AA	AA	AA	AA	GG	AA	AA	AA	AA	AA	AA	GG	GG	AA	AA	AA	GG	AA	AA	AA	AA	AA	AA	AA	AA	AA	AA	AA	AA	AA	GG	AA	AA	AA	AA	AA	AA	AA	AA	AA	AA	AA
wsnp_BE399980B_Ta_2_1	1B	GG	GG	AA	GG	GG	-	GG	GG	GG	AA	-	GG	GG	AA	AA	AA	AA	-	-	AA	GG	AA	-	AA	AA	GG	GG	GG	AA	AA	GG	GG	GG	GG	AA	GG	GG	GG	GG	AA	GG	GG	GG	GG	GG	GG	GG	GG
wsnp_Ra_c8506_14401408	1B	TT	TT	CC	TT	TT	CC	TT	TT	TT	CC	CC	TT	TT	CC	CC	CC	CC	CC	CC	CC	TT	CC	CC	CC	CC	TT	TT	TT	CC	CC	TT	TT	TT	TT	CC	TT	CC	TT	TT	CC	TT	TT	TT	TT	TT	TT	TT	TT
Kukri_c42522_155	1B	GG	GG	GG	GG	GG	AA	GG	GG	GG	GG	AA	GG	GG	GG	GG	GG	GG	AA	AA	GG	GG	GG	AA	GG	GG	GG	GG	GG	GG	GG	-	GG	GG	GG	GG	GG	AA	GG	GG	GG	GG	GG	GG	GG	GG	GG	GG	GG
wsnp_Ku_c230_460618	1B	TT	TT	CC	TT	TT	-	TT	TT	TT	CC	-	TT	TT	CC	CC	CC	CC	-	-	CC	TT	CC	-	CC	CC	TT	TT	TT	CC	CC	TT	TT	TT	TT	CC	TT	CC	TT	TT	CC	TT	TT	TT	TT	TT	TT	TT	TT
BS00063574_51	1B	TT	TT	TT	TT	TT	-	TT	TT	TT	TT	-	TT	TT	TT	TT	TT	TT	-	-	TT	TT	TT	-	TT	TT	TT	TT	TT	TT	TT	TT	TT	TT	TT	TT	TT	CC	TT	TT	TT	TT	TT	TT	TT	TT	TT	TT	TT
AX-95208619	1B	GG	GG	AA	GG	GG	AA	GG	GG	GG	AA	AA	GG	GG	AA	AA	AA	AA	AA	AA	AA	GG	AA	AA	AA	AA	GG	GG	GG	AA	AA	GG	GG	GG	GG	AA	GG	AA	GG	AA	AA	GG	GG	GG	GG	GG	AA	GG	GG
TG0025	1B	CC	CC	CC	CC	CC	TT	CC	CC	CC	CC	TT	CC	CC	CC	CC	CC	CC	TT	TT	CC	CC	CC	TT	CC	CC	CC	CC	CC	CC	CC	CC	CC	CC	CC	CC	CC	CC	CC	CC	CC	CC	CC	CC	CC	CC	CC	CC	CC
wsnp_BE443531B_Ta_1_1	1B	TT	TT	CC	TT	TT	CC	CC	TT	TT	CC	CC	TT	TT	CC	CC	CC	CC	CC	CC	CC	TT	CC	CC	CC	CC	TT	TT	TT	CC	CC	CC	CC	CC	CC	CC	TT	CC	CC	CC	CC	CC	-	-	CC	CC	CC	CC	TT
BS00066165_51	1B	GG	GG	GG	GG	GG	AA	GG	GG	GG	GG	AA	GG	GG	GG	GG	GG	GG	AA	AA	GG	GG	GG	AA	GG	GG	GG	GG	GG	GG	GG	GG	GG	GG	GG	GG	GG	AA	GG	GG	GG	GG	GG	GG	GG	GG	GG	GG	GG
wsnp_JD_rep_c62985_40164465	1B	GG	-	GG	GG	GG	AA	GG	GG	GG	GG	AA	GG	GG	GG	GG	GG	GG	AA	AA	GG	GG	GG	AA	GG	GG	GG	GG	GG	GG	GG	-	GG	GG	GG	GG	GG	AA	GG	GG	GG	GG	GG	GG	GG	GG	AA	GG	GG
AX-94725628	1B	TT	TT	TT	TT	TT	TT	TT	TT	TT	TT	CC	TT	CC	TT	TT	TT	CC	CC	TT	TT	TT	CC	CC	TT	TT	TT	TT	TT	TT	CC	TT	TT	TT	TT	TT	TT	TT	TT	TT	TT	TT	TT	TT	TT	TT	TT	TT	TT
RAC875_rep_c72356_51	1B	CC	CC	TT	CC	-	CC	TT	CC	CC	CC	CC	TT	CC	TT	TT	TT	TT	CC	CC	TT	CC	TT	CC	TT	TT	CC	CC	CC	TT	TT	TT	TT	TT	TT	CC	CC	CC	TT	CC	TT	TT	-	-	TT	TT	CC	TT	CC
Kukri_c19709_383	1B	TT	TT	TT	TT	TT	CC	TT	TT	TT	CC	CC	TT	TT	TT	TT	TT	TT	CC	CC	TT	TT	TT	CC	TT	TT	TT	TT	TT	TT	TT	TT	TT	TT	TT	TT	TT	TT	TT	TT	TT	TT	TT	TT	TT	TT	TT	TT	TT
AX-95166139	1B	GG	-	GG	GG	GG	-	GG	TT	GG	GG	-	GG	TT	TT	GG	TT	TT	-	TT	GG	GG	TT	-	GG	GG	GG	GG	TT	GG	GG	GG	TT	TT	GG	TT	GG	GG	GG	GG	TT	GG	GG	TT	GG	GG	TT	GG	TT
wsnp_BE637864B_Ta_1_1	1B	GG	-	TT	GG	GG	TT	TT	GG	GG	TT	TT	TT	GG	TT	TT	TT	TT	TT	TT	TT	GG	TT	TT	TT	TT	GG	GG	GG	TT	TT	TT	TT	TT	TT	GG	GG	TT	TT	TT	TT	TT	-	-	TT	TT	TT	TT	GG
AX-94470119	1B	AA	AA	GG	AA	AA	GG	GG	AA	AA	GG	GG	GG	AA	GG	GG	GG	GG	GG	GG	GG	AA	GG	GG	GG	GG	AA	AA	AA	GG	GG	GG	GG	GG	GG	AA	AA	AA	GG	GG	GG	GG	-	-	GG	GG	GG	GG	AA
AX-94839011	1B	AA	AA	AA	AA	GG	GG	GG	AA	AA	AA	AA	AA	GG	GG	GG	AA	AA	AA	GG	GG	AA	AA	AA	GG	GG	AA	AA	AA	AA	GG	GG	GG	AA	GG	AA	GG	GG	AA	GG	GG	AA	GG	GG	GG	GG	GG	GG	GG
Kukri_c147_1620	1B	GG	GG	AA	GG	GG	AA	AA	GG	GG	GG	AA	AA	GG	AA	AA	AA	AA	AA	AA	AA	GG	AA	AA	AA	AA	GG	GG	GG	AA	AA	AA	AA	AA	AA	GG	GG	GG	AA	AA	AA	AA	AA	-	AA	AA	GG	AA	GG
AX-95108394	1B	TT	TT	CC	CC	CC	TT	TT	-	TT	TT	TT	TT	TT	CC	-	TT	TT	TT	CC	TT	TT	CC	TT	CC	TT	TT	TT	CC	TT	CC	-	TT	TT	TT	CC	TT	CC	TT	CC	CC	TT	TT	TT	TT	TT	TT	TT	TT
BS00110104_51	1B	CC	-	-	CC	CC	CC	CC	CC	CC	AA	AA	CC	CC	CC	CC	CC	CC	AA	AA	CC	CC	CC	CC	CC	CC	CC	CC	CC	CC	CC	-	-	CC	CC	CC	CC	CC	CC	CC	CC	CC	CC	CC	CC	CC	AA	CC	CC
Kukri_rep_c105316_262	1B	TT	TT	TT	TT	TT	TT	TT	TT	TT	TT	GG	TT	TT	TT	TT	TT	TT	GG	GG	TT	TT	TT	TT	TT	TT	TT	TT	TT	TT	TT	TT	TT	TT	TT	TT	TT	TT	TT	TT	TT	TT	TT	TT	TT	TT	TT	TT	TT
GENE-0431_601	1B	CC	TT	TT	TT	TT	CC	TT	TT	TT	TT	TT	TT	TT	TT	TT	TT	TT	TT	CC	TT	CC	TT	TT	CC	TT	CC	TT	TT	TT	TT	TT	TT	TT	TT	TT	TT	CC	TT	TT	TT	TT	TT	TT	TT	TT	TT	TT	TT
BS00091191_51	1B	GG	GG	GG	GG	AA	GG	GG	AA	GG	GG	GG	GG	AA	GG	GG	GG	GG	GG	GG	GG	GG	GG	GG	GG	GG	GG	AA	AA	GG	GG	GG	GG	GG	GG	GG	AA	GG	GG	GG	GG	GG	-	-	GG	GG	GG	GG	GG
Excalibur_c6497_535	1B	GG	-	AA	GG	GG	GG	GG	GG	GG	GG	AA	AA	GG	AA	AA	AA	AA	AA	GG	AA	GG	AA	GG	AA	AA	GG	GG	GG	AA	AA	-	-	-	GG	GG	GG	GG	GG	AA	AA	GG	GG	GG	GG	GG	GG	GG	GG
BS00065139_51	1B	CC	TT	TT	TT	TT	CC	TT	TT	TT	CC	TT	TT	TT	TT	TT	TT	TT	TT	TT	TT	CC	TT	CC	TT	TT	CC	TT	TT	TT	TT	CC	CC	CC	CC	CC	TT	CC	CC	TT	TT	CC	-	-	CC	CC	CC	CC	CC
Excalibur_c3801_814	1B	TT	CC	CC	CC	CC	TT	CC	CC	CC	TT	CC	CC	CC	CC	CC	CC	CC	CC	CC	CC	TT	CC	TT	CC	CC	TT	CC	CC	CC	CC	TT	TT	TT	TT	TT	CC	TT	TT	CC	CC	TT	-	-	TT	TT	TT	TT	TT
BS00050126_51	1B	TT	CC	CC	CC	CC	TT	CC	CC	CC	TT	CC	CC	CC	CC	CC	CC	CC	CC	CC	CC	TT	CC	TT	CC	CC	TT	CC	CC	CC	CC	TT	TT	TT	TT	TT	CC	TT	TT	CC	CC	TT	-	-	TT	TT	TT	TT	TT
AX-95194781	1B	TT	CC	CC	CC	CC	TT	CC	CC	CC	TT	CC	CC	CC	CC	CC	CC	CC	CC	CC	CC	TT	CC	TT	CC	CC	TT	CC	CC	CC	CC	TT	TT	TT	TT	TT	CC	TT	TT	CC	CC	TT	-	-	TT	TT	TT	TT	TT
TA015141-0717	1B	CC	CC	CC	CC	CC	CC	CC	CC	CC	CC	TT	CC	CC	CC	CC	CC	CC	TT	CC	CC	CC	CC	CC	CC	CC	CC	CC	CC	CC	CC	CC	CC	CC	CC	CC	CC	TT	CC	TT	CC	CC	CC	CC	CC	CC	CC	CC	CC
BS00067247_51	1B	TT	TT	TT	TT	TT	TT	TT	TT	TT	TT	CC	TT	TT	TT	TT	TT	TT	CC	TT	TT	TT	TT	TT	TT	CC	TT	TT	TT	TT	TT	TT	TT	TT	TT	TT	TT	TT	TT	TT	TT	TT	TT	TT	TT	TT	TT	TT	TT
Ku_c11813_215	1B	GG	GG	GG	GG	GG	GG	GG	GG	GG	GG	GG	GG	GG	TT	TT	TT	GG	GG	GG	TT	GG	GG	GG	GG	TT	GG	GG	GG	TT	TT	GG	GG	GG	GG	GG	GG	GG	GG	GG	GG	GG	GG	GG	GG	GG	GG	GG	GG
Ra_c16069_1820	1B	TT	TT	TT	TT	TT	TT	CC	TT	TT	TT	TT	TT	TT	TT	TT	TT	TT	TT	CC	TT	TT	TT	TT	TT	TT	TT	TT	TT	TT	TT	TT	TT	TT	TT	TT	TT	CC	TT	TT	TT	TT	TT	TT	TT	TT	TT	TT	TT
Kukri_c84940_106	1B	AA	AA	AA	AA	AA	AA	GG	AA	AA	AA	AA	AA	AA	AA	AA	AA	AA	AA	GG	AA	AA	AA	AA	AA	AA	AA	AA	AA	AA	AA	AA	AA	AA	AA	AA	AA	GG	AA	AA	AA	AA	AA	AA	AA	AA	AA	AA	AA
AX-95143224	1B	AA	AA	AA	AA	AA	GG	AA	AA	AA	AA	GG	AA	AA	AA	AA	AA	AA	GG	GG	AA	AA	AA	GG	AA	AA	AA	AA	AA	AA	AA	AA	AA	AA	AA	AA	AA	AA	AA	AA	AA	AA	AA	AA	AA	AA	AA	AA	AA
AX-94467830	1B	GG	GG	AA	GG	GG	GG	GG	GG	GG	GG	GG	GG	GG	GG	GG	GG	AA	GG	GG	GG	GG	AA	GG	AA	GG	GG	GG	GG	GG	GG	GG	GG	GG	GG	GG	GG	AA	GG	AA	AA	GG	GG	GG	GG	GG	GG	GG	GG
Tdurum_contig45715_549	1B	AA	AA	GG	AA	AA	AA	AA	AA	AA	AA	AA	AA	AA	AA	AA	AA	GG	AA	AA	AA	AA	GG	AA	GG	AA	AA	AA	AA	AA	AA	AA	AA	AA	AA	AA	AA	GG	AA	AA	GG	AA	AA	AA	AA	AA	AA	AA	AA
Tdurum_contig45715_1246	1B	AA	AA	GG	AA	AA	AA	AA	AA	AA	AA	AA	AA	AA	AA	AA	AA	GG	AA	AA	AA	AA	GG	AA	GG	AA	AA	AA	AA	AA	AA	AA	AA	AA	AA	AA	AA	GG	AA	AA	GG	AA	AA	AA	AA	AA	AA	AA	AA
Excalibur_c18876_334	1B	TT	TT	CC	TT	TT	TT	TT	TT	TT	TT	TT	TT	TT	TT	TT	TT	CC	TT	TT	TT	TT	CC	TT	CC	TT	TT	TT	TT	TT	TT	TT	TT	TT	TT	TT	TT	CC	TT	CC	CC	TT	TT	TT	TT	TT	TT	TT	TT
wsnp_Ku_c2115_4089288	1B	CC	CC	AA	CC	CC	CC	CC	CC	CC	CC	CC	CC	CC	CC	CC	CC	AA	CC	CC	CC	CC	AA	CC	AA	CC	CC	CC	CC	CC	CC	CC	CC	CC	CC	CC	CC	AA	CC	CC	AA	CC	CC	CC	CC	CC	CC	CC	CC
AX-94616791	1B	GG	GG	CC	GG	GG	GG	CC	GG	GG	GG	GG	GG	GG	GG	GG	GG	CC	GG	CC	GG	GG	CC	GG	CC	GG	GG	GG	GG	GG	GG	GG	GG	GG	GG	GG	GG	CC	GG	CC	CC	GG	GG	GG	GG	GG	GG	GG	GG
AX-95171339	1B	TT	TT	CC	TT	TT	TT	CC	TT	TT	TT	TT	TT	TT	TT	TT	TT	CC	TT	CC	TT	TT	CC	TT	CC	TT	TT	TT	TT	TT	TT	TT	TT	TT	TT	TT	TT	CC	TT	TT	CC	TT	TT	TT	TT	TT	TT	TT	TT
wsnp_Ex_c5947_10431109	1B	TT	TT	CC	TT	TT	TT	CC	TT	TT	TT	TT	TT	TT	TT	TT	TT	CC	TT	CC	TT	TT	CC	TT	CC	TT	TT	TT	TT	TT	TT	TT	TT	TT	TT	TT	TT	CC	TT	CC	CC	TT	TT	TT	TT	TT	TT	TT	TT
CAP7_c1241_128	1B	CC	CC	TT	CC	CC	CC	TT	CC	CC	CC	CC	CC	CC	CC	CC	TT	TT	CC	TT	TT	CC	TT	CC	TT	CC	CC	CC	CC	TT	CC	-	-	-	CC	CC	CC	TT	CC	TT	TT	CC	CC	CC	CC	CC	CC	CC	CC
tplb0029b01_123	1B	CC	CC	CC	CC	CC	CC	CC	CC	CC	CC	CC	CC	CC	CC	CC	CC	CC	CC	CC	CC	CC	CC	CC	CC	CC	CC	CC	CC	CC	CC	CC	CC	CC	CC	CC	CC	CC	CC	AA	CC	CC	CC	CC	CC	CC	AA	CC	CC
tplb0029b01_1022	1B	CC	-	CC	CC	CC	CC	CC	-	CC	CC	CC	CC	CC	CC	CC	CC	CC	CC	CC	CC	CC	CC	CC	CC	CC	CC	CC	CC	CC	CC	-	-	-	CC	CC	CC	CC	CC	TT	-	CC	CC	CC	CC	CC	TT	CC	CC
BobWhite_c22266_315	1B	CC	TT	TT	TT	CC	CC	CC	CC	CC	CC	CC	CC	CC	CC	CC	CC	TT	CC	CC	CC	CC	TT	CC	TT	CC	CC	CC	CC	CC	CC	CC	CC	CC	CC	CC	CC	CC	CC	CC	TT	CC	CC	CC	CC	CC	TT	CC	CC
wsnp_Ra_c21132_30487331	1B	TT	TT	TT	TT	TT	TT	GG	TT	TT	TT	TT	TT	TT	TT	TT	TT	TT	TT	GG	TT	TT	TT	TT	TT	TT	TT	TT	TT	TT	TT	TT	TT	TT	TT	TT	TT	GG	TT	GG	TT	TT	TT	TT	TT	TT	TT	TT	TT
AX-94433968	1B	GG	GG	GG	GG	GG	GG	CC	GG	GG	GG	GG	GG	GG	GG	GG	GG	GG	GG	CC	GG	GG	GG	GG	GG	GG	GG	GG	GG	GG	GG	GG	GG	GG	GG	GG	GG	CC	GG	CC	GG	GG	GG	GG	GG	GG	GG	GG	GG
Kukri_c49091_371	1B	TT	TT	TT	TT	TT	TT	-	TT	TT	-	TT	TT	-	-	-	TT	-	-	-	TT	-	TT	TT	TT	-	-	TT	-	TT	TT	TT	TT	TT	TT	TT	TT	TT	TT	CC	CC	TT	TT	TT	TT	TT	TT	TT	TT
wsnp_Ku_c30982_40765254	1B	TT	TT	TT	TT	TT	TT	TT	TT	TT	TT	TT	TT	TT	TT	TT	TT	TT	TT	TT	TT	TT	TT	TT	TT	TT	TT	TT	TT	TT	TT	TT	TT	TT	TT	TT	TT	TT	TT	GG	GG	TT	TT	TT	TT	TT	TT	TT	TT
AX-95166038	1B	GG	CC	CC	CC	GG	GG	GG	CC	CC	CC	CC	GG	GG	CC	CC	CC	GG	CC	GG	CC	GG	CC	CC	GG	GG	GG	CC	GG	CC	CC	CC	CC	CC	CC	CC	CC	CC	CC	CC	CC	CC	CC	CC	CC	CC	CC	CC	CC
wsnp_Ex_c38116_45719983	1B	CC	-	CC	CC	CC	CC	CC	CC	CC	CC	CC	CC	CC	CC	CC	CC	CC	CC	CC	CC	CC	CC	CC	CC	CC	CC	CC	CC	CC	CC	CC	CC	CC	CC	CC	CC	CC	CC	TT	TT	CC	CC	CC	CC	CC	CC	CC	CC
IACX8300	1B	CC	TT	CC	TT	CC	CC	CC	TT	TT	TT	CC	CC	CC	TT	TT	TT	CC	TT	CC	TT	CC	TT	TT	CC	CC	CC	TT	CC	CC	TT	TT	TT	TT	TT	TT	TT	TT	TT	TT	CC	TT	TT	TT	TT	TT	TT	TT	TT
IACX1008	1B	AA	AA	AA	AA	AA	AA	AA	AA	AA	AA	AA	AA	AA	AA	AA	AA	AA	AA	AA	AA	AA	AA	AA	AA	AA	AA	AA	AA	AA	AA	AA	AA	AA	AA	AA	AA	GG	AA	AA	AA	AA	AA	AA	AA	AA	GG	AA	AA
BS00022687_51	1B	AA	AA	AA	AA	AA	AA	AA	AA	AA	AA	AA	AA	AA	AA	AA	AA	AA	AA	AA	AA	AA	AA	AA	AA	AA	AA	AA	AA	AA	AA	AA	AA	AA	AA	AA	AA	GG	AA	AA	AA	AA	AA	AA	AA	AA	GG	AA	AA
RAC875_c42206_305	1B	GG	GG	GG	GG	GG	GG	GG	GG	GG	GG	GG	GG	GG	GG	GG	GG	GG	GG	GG	GG	GG	GG	GG	GG	GG	GG	GG	GG	GG	GG	GG	GG	GG	GG	GG	GG	AA	GG	GG	GG	GG	GG	GG	GG	GG	AA	GG	GG
BS00087451_51	1B	TT	TT	TT	TT	TT	TT	TT	TT	TT	TT	TT	TT	TT	TT	TT	TT	TT	TT	TT	TT	TT	TT	TT	TT	TT	TT	TT	TT	TT	TT	TT	TT	TT	TT	TT	TT	CC	TT	TT	TT	TT	TT	TT	TT	TT	TT	TT	TT
Tdurum_contig61425_242	1B	AA	AA	AA	AA	AA	AA	AA	AA	AA	AA	AA	AA	AA	AA	AA	AA	AA	AA	AA	AA	AA	AA	AA	AA	AA	AA	AA	AA	AA	AA	AA	AA	AA	AA	AA	AA	GG	AA	AA	AA	AA	AA	AA	AA	AA	AA	AA	AA
BS00022490_51	1B	AA	AA	AA	AA	AA	AA	AA	AA	AA	AA	AA	AA	AA	AA	AA	AA	AA	AA	AA	AA	AA	AA	AA	AA	AA	AA	AA	AA	AA	AA	AA	AA	AA	AA	AA	AA	CC	AA	AA	AA	AA	AA	AA	AA	AA	AA	AA	AA
Tdurum_contig51348_326	1B	TT	TT	TT	TT	TT	TT	TT	TT	TT	TT	TT	TT	TT	TT	TT	TT	TT	TT	TT	TT	TT	TT	TT	TT	TT	TT	TT	TT	TT	TT	TT	TT	TT	TT	TT	TT	CC	TT	TT	TT	TT	TT	TT	TT	TT	TT	TT	TT
wsnp_Ex_c26419_35667216	1B	GG	-	GG	GG	GG	GG	GG	-	GG	GG	GG	GG	GG	GG	GG	GG	GG	GG	GG	GG	GG	GG	GG	GG	GG	GG	GG	GG	GG	GG	AA	-	-	-	-	GG	AA	-	-	AA	-	GG	GG	GG	GG	GG	GG	GG
AX-95174732	1B	CC	TT	TT	TT	TT	CC	CC	TT	TT	TT	CC	-	TT	TT	TT	TT	TT	TT	CC	TT	CC	TT	TT	CC	TT	CC	TT	TT	CC	TT	TT	TT	TT	TT	TT	TT	TT	TT	TT	TT	TT	TT	TT	TT	TT	TT	TT	TT
IAAV3905	1B	AA	AA	AA	AA	AA	AA	AA	AA	GG	AA	AA	-	AA	AA	AA	AA	AA	AA	AA	AA	AA	AA	AA	AA	AA	AA	AA	AA	AA	AA	AA	AA	AA	AA	AA	AA	AA	AA	AA	AA	AA	AA	AA	AA	AA	AA	AA	AA
AX-95204890	1B	AA	AA	AA	AA	AA	AA	AA	AA	AA	AA	AA	AA	AA	AA	AA	AA	AA	AA	AA	AA	AA	AA	AA	AA	AA	AA	AA	AA	GG	AA	AA	AA	AA	AA	AA	AA	AA	AA	AA	AA	AA	AA	AA	AA	AA	GG	AA	AA
wsnp_CAP11_c631_419930	1B	TT	TT	TT	TT	TT	TT	TT	TT	CC	TT	TT	TT	TT	TT	TT	TT	TT	TT	TT	TT	TT	TT	TT	TT	TT	TT	TT	TT	CC	TT	TT	TT	TT	TT	TT	TT	TT	TT	TT	TT	TT	TT	TT	TT	TT	CC	TT	TT
BS00073530_51	1B	TT	CC	CC	CC	CC	CC	CC	CC	CC	CC	CC	CC	CC	CC	CC	CC	CC	CC	CC	CC	CC	CC	CC	CC	CC	TT	CC	CC	CC	CC	CC	CC	CC	CC	CC	CC	TT	CC	CC	CC	CC	CC	CC	CC	CC	CC	CC	TT
tplb0023b14_704	1B	GG	GG	TT	GG	TT	GG	TT	TT	GG	GG	TT	TT	TT	GG	TT	GG	TT	TT	GG	GG	TT	TT	GG	TT	GG	GG	TT	TT	GG	GG	TT	TT	TT	TT	TT	TT	GG	TT	TT	TT	TT	TT	TT	TT	TT	GG	TT	GG
wsnp_Ex_rep_c67036_65492436	1B	GG	GG	AA	GG	AA	GG	AA	AA	GG	GG	AA	AA	AA	GG	AA	GG	AA	AA	GG	GG	AA	AA	GG	AA	GG	GG	AA	AA	GG	GG	AA	AA	AA	AA	AA	AA	GG	AA	AA	AA	AA	AA	AA	AA	AA	GG	AA	GG
wsnp_Ra_c8484_14372772	1B	GG	GG	AA	GG	AA	GG	AA	AA	GG	GG	AA	AA	AA	GG	AA	GG	AA	AA	GG	GG	AA	AA	GG	AA	GG	GG	AA	AA	GG	GG	AA	AA	AA	AA	AA	AA	GG	AA	AA	AA	AA	AA	AA	AA	AA	GG	AA	GG
wsnp_Ex_c17452_26163496	1B	CC	TT	TT	TT	TT	TT	TT	TT	TT	TT	TT	TT	TT	TT	TT	TT	TT	TT	TT	TT	TT	TT	TT	TT	TT	CC	TT	TT	TT	TT	TT	TT	TT	TT	TT	TT	CC	TT	TT	TT	TT	TT	TT	TT	TT	TT	TT	CC
BS00073132_51	1B	AA	GG	AA	GG	AA	GG	AA	AA	AA	GG	AA	AA	AA	GG	AA	GG	AA	AA	GG	GG	AA	AA	GG	AA	GG	AA	AA	AA	GG	GG	AA	AA	AA	AA	AA	AA	AA	AA	AA	AA	AA	AA	AA	AA	AA	GG	AA	AA
BS00032364_51	1B	GG	AA	AA	AA	AA	AA	AA	AA	AA	AA	AA	AA	AA	AA	AA	AA	AA	AA	AA	AA	AA	AA	AA	AA	AA	GG	AA	AA	AA	AA	AA	AA	AA	AA	AA	AA	GG	AA	AA	AA	AA	AA	AA	AA	AA	AA	AA	GG
Tdurum_contig70304_781	1B	AA	AA	GG	AA	GG	AA	GG	GG	GG	AA	GG	GG	GG	AA	GG	AA	GG	GG	AA	AA	GG	GG	AA	GG	AA	AA	GG	GG	AA	AA	GG	GG	GG	GG	GG	GG	AA	GG	GG	GG	GG	GG	GG	GG	GG	AA	GG	AA
wsnp_JD_c4485_5618761	1B	CC	CC	TT	CC	TT	CC	TT	TT	TT	CC	TT	TT	TT	CC	TT	CC	TT	TT	CC	CC	TT	TT	CC	TT	CC	CC	TT	TT	CC	CC	TT	TT	TT	TT	TT	TT	CC	TT	TT	TT	TT	TT	TT	TT	TT	CC	TT	CC
wsnp_Ku_c4951_8856170	1B	AA	AA	GG	AA	GG	AA	GG	GG	GG	AA	GG	GG	GG	AA	GG	AA	GG	GG	AA	AA	GG	GG	AA	GG	AA	AA	GG	GG	AA	AA	GG	GG	GG	GG	GG	GG	AA	GG	GG	GG	GG	GG	GG	GG	GG	AA	GG	AA
wsnp_Ex_c52474_56060204	1B	GG	AA	AA	AA	AA	AA	AA	AA	AA	AA	AA	AA	AA	AA	AA	AA	AA	AA	AA	AA	AA	AA	AA	AA	AA	GG	AA	AA	AA	AA	AA	AA	AA	AA	AA	AA	GG	AA	AA	AA	AA	AA	AA	AA	AA	AA	AA	GG
wsnp_Ex_c22006_31180883	1B	GG	AA	AA	AA	AA	AA	AA	AA	AA	AA	AA	AA	AA	AA	AA	AA	AA	AA	AA	AA	AA	AA	AA	AA	AA	GG	AA	AA	AA	AA	AA	AA	AA	AA	AA	AA	GG	AA	AA	AA	AA	AA	AA	AA	AA	AA	AA	GG
wsnp_Ex_c22006_31181239	1B	CC	TT	TT	TT	TT	TT	TT	TT	TT	TT	TT	TT	TT	TT	TT	TT	TT	TT	TT	TT	TT	TT	TT	TT	TT	CC	TT	TT	TT	TT	TT	TT	TT	TT	TT	TT	CC	TT	TT	TT	TT	TT	TT	TT	TT	TT	TT	CC
wsnp_Ex_c852_1657319	1B	TT	TT	GG	GG	TT	TT	TT	TT	GG	GG	TT	GG	TT	TT	TT	GG	GG	TT	TT	GG	TT	GG	TT	GG	TT	TT	TT	TT	GG	TT	TT	TT	TT	TT	TT	TT	GG	TT	GG	GG	TT	TT	TT	TT	TT	GG	TT	TT
AX-94806190	1B	GG	GG	CC	GG	GG	GG	GG	GG	CC	GG	GG	CC	GG	GG	GG	GG	CC	GG	GG	GG	GG	CC	GG	CC	GG	GG	GG	GG	CC	GG	GG	GG	GG	GG	GG	GG	CC	GG	CC	CC	GG	GG	GG	GG	GG	CC	GG	GG
BS00069723_51	1B	GG	GG	TT	GG	GG	GG	GG	-	TT	GG	GG	TT	GG	GG	GG	GG	TT	GG	GG	GG	GG	TT	GG	TT	GG	GG	GG	GG	TT	GG	GG	GG	GG	GG	GG	GG	TT	GG	TT	TT	GG	GG	GG	GG	GG	TT	GG	GG
wsnp_Ra_c2027_3945764	1B	AA	AA	GG	AA	AA	AA	AA	AA	GG	AA	AA	GG	AA	AA	AA	AA	GG	AA	AA	AA	AA	GG	AA	GG	AA	AA	AA	AA	GG	AA	AA	AA	AA	AA	AA	AA	GG	AA	GG	GG	AA	AA	AA	AA	AA	GG	AA	AA
wsnp_Ex_c3681_6715277	1B	AA	AA	-	AA	AA	AA	AA	AA	CC	AA	AA	-	AA	AA	AA	AA	-	AA	AA	AA	AA	CC	AA	CC	AA	AA	AA	AA	CC	AA	AA	AA	AA	AA	AA	AA	CC	AA	CC	CC	AA	AA	AA	AA	AA	CC	AA	AA
wsnp_Ex_c2025_3799847	1B	CC	-	AA	CC	CC	CC	CC	CC	AA	CC	CC	AA	CC	CC	CC	CC	AA	CC	CC	CC	CC	AA	CC	AA	CC	CC	CC	CC	AA	CC	CC	CC	CC	CC	CC	CC	AA	CC	AA	AA	CC	CC	CC	CC	CC	AA	CC	CC
wsnp_Ra_c2027_3943938	1B	TT	TT	CC	TT	TT	TT	TT	TT	CC	TT	TT	CC	TT	TT	TT	TT	CC	TT	TT	TT	TT	CC	TT	CC	TT	TT	TT	TT	CC	TT	TT	TT	TT	TT	TT	TT	CC	TT	CC	CC	TT	TT	TT	TT	TT	CC	TT	TT
Ra_c3083_982	1B	GG	GG	AA	GG	GG	GG	GG	GG	AA	GG	GG	AA	GG	GG	GG	GG	AA	GG	GG	GG	GG	AA	GG	AA	GG	GG	GG	GG	AA	GG	GG	GG	GG	GG	GG	GG	AA	GG	AA	AA	GG	GG	GG	GG	GG	AA	GG	GG
wsnp_CAP7_c940_480745	1B	AA	AA	GG	AA	AA	AA	AA	AA	GG	AA	AA	GG	AA	AA	AA	AA	GG	AA	AA	AA	AA	GG	AA	GG	AA	AA	AA	AA	GG	AA	AA	AA	AA	AA	AA	AA	GG	AA	GG	GG	AA	AA	AA	AA	AA	GG	AA	AA
BobWhite_c441_976	1B	GG	GG	GG	GG	GG	GG	GG	GG	GG	GG	GG	GG	GG	GG	GG	GG	GG	GG	GG	GG	GG	GG	GG	GG	GG	GG	GG	GG	GG	GG	GG	GG	GG	GG	GG	GG	GG	GG	GG	GG	GG	GG	GG	GG	GG	GG	GG	GG
wsnp_Ex_rep_c66883_65286958	1B	CC	CC	CC	CC	CC	CC	CC	CC	CC	CC	CC	CC	CC	CC	CC	CC	CC	CC	CC	CC	CC	CC	CC	CC	CC	CC	CC	CC	CC	CC	-	CC	CC	CC	CC	CC	CC	CC	CC	CC	CC	CC	CC	CC	CC	CC	CC	CC
BobWhite_c28635_785	1B	TT	TT	TT	TT	TT	TT	TT	TT	TT	TT	TT	TT	TT	TT	TT	TT	TT	TT	TT	TT	TT	TT	TT	TT	TT	TT	TT	TT	TT	TT	TT	TT	TT	TT	TT	TT	TT	TT	TT	TT	TT	TT	TT	TT	TT	TT	TT	TT
Kukri_rep_c69810_502	1B	CC	CC	TT	CC	CC	CC	CC	CC	TT	CC	CC	TT	CC	CC	CC	CC	TT	CC	CC	CC	CC	TT	CC	TT	CC	CC	CC	CC	CC	CC	CC	CC	CC	CC	CC	CC	TT	CC	TT	CC	CC	CC	CC	CC	CC	TT	CC	CC
IACX15424	1B	CC	CC	AA	CC	CC	CC	CC	CC	AA	CC	CC	AA	CC	CC	CC	CC	AA	CC	CC	CC	CC	AA	CC	AA	CC	CC	CC	CC	CC	CC	CC	CC	CC	CC	CC	CC	AA	CC	AA	CC	CC	CC	CC	CC	CC	AA	CC	CC
BS00095568_51	1B	TT	TT	CC	TT	TT	TT	TT	TT	CC	TT	TT	CC	TT	TT	TT	TT	CC	TT	TT	TT	TT	CC	TT	CC	TT	TT	TT	TT	CC	TT	TT	TT	TT	TT	TT	TT	CC	TT	CC	CC	TT	TT	TT	TT	TT	CC	TT	TT
BobWhite_c1967_388	1B	GG	-	AA	GG	GG	GG	GG	GG	AA	GG	GG	AA	GG	GG	GG	GG	AA	GG	GG	GG	GG	AA	GG	AA	GG	GG	GG	GG	GG	GG	GG	GG	GG	GG	GG	GG	AA	GG	AA	GG	GG	GG	GG	GG	GG	AA	GG	GG
Tdurum_contig56874_562	1B	CC	CC	TT	CC	CC	CC	CC	CC	TT	CC	CC	CC	CC	CC	CC	CC	TT	CC	CC	CC	CC	TT	CC	TT	CC	CC	CC	CC	CC	CC	CC	CC	CC	CC	CC	CC	TT	CC	TT	CC	CC	CC	CC	CC	CC	TT	CC	CC
wsnp_RFL_Contig3866_4228783	1B	TT	TT	TT	TT	TT	TT	TT	TT	GG	TT	TT	TT	TT	TT	GG	TT	TT	TT	TT	TT	TT	TT	TT	TT	TT	TT	TT	TT	TT	GG	TT	TT	TT	TT	TT	TT	GG	TT	TT	GG	TT	TT	TT	TT	TT	GG	TT	TT
Tdurum_contig60052_184	1B	TT	TT	TT	TT	TT	TT	TT	TT	TT	TT	TT	TT	TT	TT	TT	TT	TT	TT	TT	TT	TT	TT	TT	TT	TT	TT	TT	TT	CC	TT	TT	TT	TT	TT	TT	TT	TT	TT	TT	CC	TT	TT	TT	TT	TT	TT	TT	TT
wsnp_Ku_c24323_34285350	1B	TT	TT	TT	TT	TT	TT	TT	TT	TT	TT	TT	TT	TT	TT	TT	TT	TT	TT	TT	TT	TT	TT	TT	TT	TT	TT	TT	TT	CC	TT	TT	TT	TT	TT	TT	TT	TT	TT	TT	CC	TT	TT	TT	TT	TT	TT	TT	TT
Kukri_c67707_114	1B	CC	CC	AA	CC	CC	CC	CC	CC	AA	CC	CC	CC	CC	CC	CC	CC	AA	CC	CC	CC	CC	AA	CC	AA	CC	CC	CC	CC	CC	CC	CC	CC	CC	CC	CC	CC	AA	CC	AA	CC	CC	CC	CC	CC	CC	AA	CC	CC
Tdurum_contig44255_814	1B	TT	TT	CC	TT	TT	TT	TT	TT	CC	TT	TT	TT	TT	TT	TT	TT	CC	TT	TT	TT	TT	CC	TT	CC	TT	TT	TT	TT	TT	TT	TT	TT	TT	TT	TT	TT	CC	TT	CC	TT	TT	TT	TT	TT	TT	CC	TT	TT
GENE-0142_178	1B	AA	AA	GG	AA	AA	AA	AA	AA	GG	AA	AA	AA	AA	AA	AA	AA	GG	AA	AA	AA	AA	GG	AA	GG	AA	AA	AA	AA	AA	AA	AA	AA	AA	AA	AA	AA	GG	AA	GG	AA	AA	AA	AA	AA	AA	GG	AA	AA
CAP7_c3456_113	1B	CC	CC	TT	CC	CC	CC	CC	CC	TT	CC	CC	CC	CC	CC	CC	CC	TT	CC	CC	CC	CC	TT	CC	TT	CC	CC	CC	CC	CC	CC	CC	CC	CC	CC	CC	CC	TT	CC	TT	CC	CC	CC	CC	CC	CC	TT	CC	CC
Excalibur_rep_c105376_485	1B	CC	CC	TT	CC	CC	CC	CC	CC	TT	CC	CC	CC	CC	CC	CC	CC	TT	CC	CC	CC	CC	TT	CC	TT	CC	CC	CC	CC	CC	CC	CC	CC	CC	CC	CC	CC	TT	CC	TT	CC	CC	CC	CC	CC	CC	TT	CC	CC
BS00023142_51	1B	TT	TT	CC	TT	TT	TT	TT	TT	CC	TT	TT	TT	TT	TT	TT	TT	CC	TT	TT	TT	TT	CC	TT	CC	TT	TT	TT	TT	TT	TT	TT	TT	TT	TT	TT	TT	CC	TT	CC	TT	TT	TT	TT	TT	TT	CC	TT	TT
Tdurum_contig28316_243	1B	CC	CC	TT	CC	CC	CC	CC	CC	TT	CC	CC	CC	CC	CC	CC	CC	TT	CC	CC	CC	CC	TT	CC	TT	CC	CC	CC	CC	CC	CC	CC	CC	CC	CC	CC	CC	TT	CC	TT	CC	CC	CC	CC	CC	CC	TT	CC	CC
RAC875_c56417_377	1B	CC	-	TT	CC	CC	CC	CC	CC	TT	CC	CC	CC	CC	CC	CC	CC	TT	CC	CC	CC	CC	TT	CC	TT	CC	CC	CC	CC	CC	CC	CC	CC	CC	CC	CC	CC	TT	CC	TT	CC	CC	CC	CC	CC	CC	TT	CC	CC
wsnp_BE446240B_Ta_2_3	1B	TT	TT	CC	TT	TT	TT	TT	TT	CC	TT	TT	TT	TT	TT	TT	TT	CC	TT	TT	TT	TT	CC	TT	CC	TT	TT	TT	TT	TT	TT	TT	TT	TT	TT	TT	TT	CC	TT	CC	TT	TT	TT	TT	TT	TT	CC	TT	TT
TA004407-0898	1B	TT	TT	CC	TT	TT	TT	TT	TT	CC	TT	TT	TT	TT	TT	TT	TT	CC	TT	TT	TT	TT	CC	TT	CC	TT	TT	TT	TT	CC	TT	TT	TT	TT	TT	TT	TT	CC	TT	CC	CC	TT	TT	TT	TT	TT	CC	TT	TT
Ra_c68984_1882	1B	AA	AA	GG	AA	AA	AA	AA	AA	AA	AA	AA	AA	AA	AA	AA	AA	GG	AA	AA	AA	AA	GG	AA	GG	AA	AA	AA	AA	AA	AA	AA	AA	AA	AA	AA	AA	GG	AA	GG	GG	AA	AA	AA	AA	AA	GG	AA	AA
Tdurum_contig59449_400	1B	GG	TT	GG	TT	TT	TT	TT	TT	TT	TT	TT	TT	TT	TT	TT	TT	GG	TT	TT	TT	TT	GG	TT	GG	TT	GG	TT	TT	TT	TT	-	TT	GG	GG	TT	TT	-	-	GG	GG	GG	GG	GG	GG	GG	GG	GG	GG
Tdurum_contig59449_249	1B	CC	TT	CC	TT	TT	TT	TT	TT	TT	TT	TT	TT	TT	TT	TT	TT	CC	TT	TT	TT	TT	CC	TT	CC	TT	CC	TT	TT	TT	TT	CC	TT	CC	CC	TT	TT	CC	CC	CC	CC	CC	CC	CC	CC	CC	CC	CC	CC
Excalibur_c90096_77	1B	AA	CC	AA	CC	CC	CC	CC	CC	CC	CC	CC	CC	CC	CC	CC	CC	AA	CC	CC	CC	CC	AA	CC	AA	CC	AA	CC	CC	CC	CC	AA	CC	AA	AA	CC	CC	AA	AA	AA	AA	AA	AA	AA	AA	AA	AA	AA	AA
GENE-0107_807	1B	TT	CC	TT	CC	CC	CC	CC	CC	TT	TT	CC	CC	CC	CC	CC	CC	TT	CC	CC	CC	CC	TT	CC	TT	CC	TT	TT	CC	TT	CC	TT	TT	TT	TT	CC	CC	TT	TT	CC	TT	TT	TT	TT	TT	TT	TT	TT	TT
IACX3408	1B	TT	GG	TT	GG	GG	GG	GG	GG	GG	GG	GG	GG	GG	GG	GG	GG	TT	GG	GG	GG	GG	TT	GG	TT	GG	TT	TT	GG	GG	GG	TT	GG	TT	TT	GG	GG	TT	TT	TT	TT	TT	TT	TT	TT	TT	TT	TT	TT
RAC875_c5556_328	1B	TT	-	TT	CC	CC	CC	CC	CC	TT	TT	CC	CC	CC	CC	CC	CC	TT	CC	CC	CC	CC	TT	CC	TT	CC	TT	TT	CC	TT	CC	TT	TT	TT	TT	CC	CC	TT	TT	TT	TT	TT	TT	TT	TT	TT	TT	TT	TT
BS00041355_51	1B	TT	-	TT	CC	CC	CC	CC	-	TT	TT	CC	CC	CC	CC	CC	CC	TT	CC	CC	CC	CC	TT	CC	TT	CC	TT	TT	CC	TT	CC	TT	TT	TT	TT	CC	CC	TT	TT	TT	TT	TT	TT	TT	TT	TT	TT	TT	TT
tplb0024i15_1754	1B	CC	CC	TT	CC	CC	CC	CC	CC	TT	TT	CC	CC	CC	CC	CC	CC	TT	CC	CC	CC	CC	TT	CC	TT	CC	CC	TT	CC	CC	CC	TT	TT	TT	TT	CC	CC	TT	TT	TT	TT	TT	TT	TT	TT	TT	TT	TT	TT
BS00022920_51	1B	TT	CC	TT	TT	TT	TT	CC	TT	TT	TT	TT	TT	TT	TT	CC	TT	TT	TT	TT	TT	TT	TT	TT	TT	CC	TT	TT	TT	CC	TT	TT	TT	TT	TT	TT	TT	TT	TT	TT	CC	TT	TT	TT	TT	TT	TT	TT	TT
IAAV6731	1B	CC	AA	CC	CC	CC	CC	AA	CC	CC	CC	CC	CC	CC	CC	AA	CC	CC	CC	CC	CC	CC	CC	CC	CC	AA	CC	CC	CC	CC	CC	CC	CC	CC	CC	CC	CC	CC	CC	CC	AA	CC	CC	CC	CC	CC	CC	CC	CC
Ra_c37969_549	1B	TT	CC	TT	TT	TT	TT	CC	TT	TT	TT	TT	TT	TT	TT	CC	TT	TT	TT	TT	TT	TT	TT	TT	TT	CC	TT	TT	TT	TT	TT	TT	TT	TT	TT	TT	TT	TT	TT	TT	CC	TT	TT	TT	TT	TT	TT	TT	TT
Excalibur_c5218_75	1B	CC	TT	CC	CC	CC	CC	TT	CC	CC	CC	CC	CC	CC	CC	TT	CC	CC	CC	CC	CC	CC	CC	CC	CC	TT	CC	CC	CC	CC	CC	CC	CC	CC	CC	CC	CC	CC	CC	CC	TT	CC	CC	CC	CC	CC	CC	CC	CC
TA003900-0407	1B	CC	AA	CC	CC	CC	CC	AA	CC	CC	CC	CC	CC	CC	CC	AA	CC	CC	CC	CC	CC	CC	CC	CC	CC	AA	CC	CC	CC	AA	CC	CC	CC	CC	CC	CC	CC	CC	CC	CC	CC	CC	CC	CC	CC	CC	CC	CC	CC
wsnp_JD_c5659_6814240	1B	CC	CC	CC	CC	CC	CC	CC	CC	CC	CC	CC	CC	CC	CC	CC	CC	CC	CC	CC	CC	CC	CC	CC	CC	CC	CC	TT	CC	CC	CC	CC	CC	CC	CC	CC	CC	CC	CC	CC	CC	CC	CC	CC	CC	CC	CC	CC	TT
Tdurum_contig60509_232	1B	TT	TT	CC	CC	CC	TT	TT	TT	CC	CC	TT	TT	CC	TT	TT	CC	CC	TT	TT	CC	CC	CC	TT	CC	TT	TT	TT	CC	CC	TT	CC	CC	CC	TT	TT	CC	TT	CC	CC	CC	CC	CC	CC	CC	CC	CC	CC	TT
wsnp_Ra_c29782_39115548	1B	TT	TT	CC	CC	CC	TT	TT	TT	TT	TT	TT	TT	CC	TT	TT	CC	CC	TT	TT	CC	CC	CC	TT	CC	TT	TT	TT	CC	TT	TT	CC	TT	CC	TT	TT	CC	TT	CC	CC	CC	CC	CC	CC	CC	CC	CC	CC	TT
Kukri_c13188_256	1B	CC	CC	TT	TT	TT	CC	CC	CC	TT	TT	CC	CC	TT	CC	CC	TT	TT	CC	CC	TT	TT	TT	CC	TT	CC	CC	CC	TT	TT	CC	TT	TT	TT	CC	CC	TT	CC	TT	TT	TT	TT	TT	TT	TT	TT	TT	TT	CC
wsnp_Ra_c19148_28288923	1B	TT	TT	CC	CC	CC	TT	TT	TT	CC	CC	TT	TT	CC	TT	TT	CC	CC	TT	TT	CC	CC	CC	TT	CC	TT	TT	TT	CC	CC	TT	CC	CC	CC	TT	TT	CC	TT	CC	CC	CC	CC	CC	CC	CC	CC	CC	CC	TT
AX-94692952	1B	GG	-	GG	GG	GG	GG	AA	GG	GG	GG	GG	GG	GG	GG	AA	GG	GG	GG	GG	GG	GG	GG	GG	GG	AA	GG	GG	GG	AA	GG	-	GG	-	GG	GG	GG	GG	GG	GG	GG	GG	GG	GG	GG	GG	GG	GG	GG
GENE-0004_635	1B	GG	GG	GG	GG	GG	GG	AA	GG	GG	GG	GG	GG	GG	GG	GG	GG	AA	AA	GG	GG	GG	GG	AA	GG	GG	GG	GG	AA	GG	GG	GG	AA	GG	GG	GG	GG	AA	GG	GG	GG	GG	GG	GG	GG	GG	GG	GG	GG
wsnp_Ra_c5088_9081927	1B	CC	TT	TT	TT	TT	CC	CC	CC	TT	TT	CC	CC	TT	CC	TT	TT	TT	CC	CC	TT	TT	TT	CC	TT	TT	CC	CC	TT	CC	CC	TT	TT	TT	CC	CC	TT	CC	TT	TT	CC	TT	TT	TT	TT	TT	TT	TT	CC
Kukri_c22155_1010	1B	TT	CC	CC	CC	CC	TT	CC	TT	CC	CC	TT	TT	CC	TT	CC	CC	CC	TT	TT	CC	CC	CC	TT	CC	CC	TT	TT	CC	TT	TT	CC	CC	CC	TT	TT	CC	TT	CC	CC	TT	CC	CC	CC	CC	CC	CC	CC	TT
CAP7_c12162_251	1B	AA	GG	GG	GG	GG	AA	GG	AA	GG	GG	AA	AA	GG	AA	GG	GG	GG	AA	AA	GG	GG	GG	AA	GG	GG	AA	AA	GG	AA	AA	GG	GG	GG	AA	AA	GG	AA	GG	GG	AA	GG	GG	GG	GG	GG	GG	GG	AA
Tdurum_contig50473_889	1B	AA	GG	GG	GG	GG	AA	GG	AA	GG	GG	AA	AA	GG	AA	GG	GG	GG	AA	AA	GG	GG	GG	AA	GG	GG	AA	AA	GG	AA	AA	GG	GG	GG	AA	AA	GG	AA	GG	GG	GG	GG	GG	GG	GG	GG	GG	GG	AA
Ra_c25590_1406	1B	TT	TT	TT	TT	TT	TT	CC	TT	TT	TT	TT	TT	CC	TT	TT	CC	TT	TT	TT	TT	TT	TT	TT	TT	TT	TT	TT	CC	TT	TT	TT	TT	TT	TT	TT	TT	TT	TT	TT	CC	TT	TT	TT	TT	TT	TT	TT	TT
AX-94490210	1B	AA	AA	AA	AA	AA	AA	GG	AA	AA	AA	AA	AA	GG	AA	AA	GG	AA	AA	AA	AA	AA	AA	AA	AA	AA	AA	AA	GG	AA	AA	AA	AA	AA	AA	AA	AA	AA	AA	AA	AA	AA	AA	AA	AA	AA	AA	AA	AA
wsnp_Ex_c1495_2864718	1B	CC	-	-	-	-	CC	TT	-	CC	CC	CC	-	TT	CC	CC	TT	CC	CC	CC	CC	CC	CC	-	CC	CC	CC	CC	TT	CC	CC	CC	CC	CC	CC	CC	CC	CC	CC	CC	TT	CC	CC	CC	CC	CC	CC	CC	CC
AX-94504071	1B	TT	TT	TT	TT	TT	TT	AA	TT	TT	TT	TT	TT	AA	TT	TT	AA	TT	TT	TT	TT	TT	TT	TT	TT	TT	TT	TT	AA	TT	TT	TT	TT	TT	TT	TT	TT	TT	TT	TT	TT	TT	TT	TT	TT	TT	TT	TT	TT
CAP12_c424_402	1B	CC	CC	CC	CC	CC	CC	TT	CC	CC	CC	CC	CC	CC	CC	CC	CC	CC	CC	CC	CC	CC	CC	CC	CC	CC	CC	CC	CC	CC	CC	CC	CC	CC	CC	CC	CC	CC	CC	CC	CC	CC	CC	CC	CC	CC	CC	CC	CC
IACX11338	1B	CC	CC	TT	CC	CC	CC	TT	TT	CC	CC	TT	CC	CC	CC	TT	TT	TT	TT	CC	CC	CC	CC	TT	CC	CC	CC	TT	TT	TT	CC	CC	TT	CC	CC	TT	CC	TT	CC	CC	TT	CC	CC	TT	CC	CC	-	CC	CC
GENE-0410_71	1B	AA	AA	CC	AA	AA	AA	CC	CC	AA	AA	CC	AA	AA	AA	CC	CC	CC	CC	AA	AA	AA	AA	CC	AA	AA	AA	CC	CC	CC	AA	AA	CC	AA	AA	CC	AA	CC	AA	AA	CC	AA	AA	CC	AA	AA	-	AA	AA
BS00036362_51	1B	AA	GG	AA	GG	AA	AA	GG	AA	GG	GG	AA	AA	GG	AA	AA	GG	AA	AA	AA	GG	GG	AA	AA	AA	AA	AA	AA	GG	GG	AA	GG	GG	GG	AA	AA	AA	AA	GG	AA	AA	GG	GG	GG	GG	GG	AA	GG	AA
Tdurum_contig31102_299	1B	AA	GG	AA	GG	AA	AA	GG	AA	GG	GG	AA	AA	GG	AA	AA	GG	AA	AA	AA	GG	GG	AA	AA	AA	AA	AA	AA	GG	GG	AA	GG	GG	GG	AA	AA	AA	AA	GG	AA	AA	GG	GG	GG	GG	GG	AA	GG	AA
wsnp_BG606586B_Ta_2_13	1B	GG	AA	GG	AA	GG	GG	AA	GG	AA	AA	GG	GG	AA	GG	GG	AA	GG	GG	GG	AA	AA	GG	GG	GG	GG	GG	GG	AA	AA	GG	AA	AA	AA	GG	GG	GG	GG	AA	GG	GG	AA	AA	AA	AA	AA	GG	AA	GG
Kukri_c559_193	1B	GG	AA	GG	AA	GG	GG	AA	GG	AA	AA	GG	GG	AA	GG	GG	AA	GG	GG	GG	AA	AA	GG	GG	GG	GG	GG	GG	AA	AA	GG	AA	AA	AA	GG	GG	GG	GG	AA	GG	GG	AA	AA	AA	AA	AA	GG	AA	AA
BS00010130_51	1B	AA	GG	AA	GG	AA	AA	GG	AA	GG	GG	AA	AA	GG	AA	AA	GG	AA	AA	AA	GG	GG	AA	AA	AA	AA	AA	AA	GG	GG	AA	GG	GG	GG	AA	AA	AA	AA	GG	AA	AA	GG	GG	GG	GG	GG	AA	GG	GG
RAC875_s110519_303	1B	GG	AA	-	AA	GG	GG	AA	GG	AA	AA	GG	GG	AA	GG	GG	AA	GG	GG	GG	AA	AA	GG	GG	GG	GG	GG	GG	AA	AA	GG	AA	AA	AA	GG	GG	GG	GG	AA	GG	GG	AA	AA	AA	AA	AA	GG	AA	AA
wsnp_JD_c11014_11565501	1B	GG	AA	GG	AA	GG	GG	AA	GG	AA	AA	GG	GG	AA	GG	GG	AA	GG	GG	GG	AA	AA	GG	GG	GG	GG	GG	GG	AA	AA	GG	AA	AA	AA	GG	GG	GG	GG	AA	GG	GG	AA	AA	AA	AA	AA	GG	AA	AA
Tdurum_contig87938_342	1B	GG	AA	GG	AA	GG	GG	AA	GG	AA	AA	GG	GG	AA	GG	GG	AA	GG	GG	GG	AA	AA	GG	GG	GG	GG	GG	GG	AA	AA	GG	AA	AA	AA	GG	GG	GG	GG	AA	GG	GG	AA	AA	AA	AA	AA	GG	AA	AA
AX-94664843	1B	AA	AA	AA	AA	AA	AA	AA	AA	AA	AA	AA	AA	AA	AA	AA	AA	AA	AA	AA	AA	AA	AA	AA	AA	AA	AA	GG	AA	AA	AA	AA	AA	AA	AA	AA	AA	AA	AA	AA	GG	AA	AA	AA	AA	AA	AA	AA	GG
RFL_Contig4977_2333	1B	GG	GG	GG	GG	AA	GG	AA	GG	GG	GG	GG	GG	GG	GG	GG	AA	GG	GG	GG	GG	GG	GG	GG	GG	AA	GG	AA	GG	AA	GG	GG	GG	GG	AA	GG	GG	AA	GG	GG	AA	GG	GG	GG	GG	GG	GG	GG	AA
CAP12_c1129_220	1B	AA	AA	AA	AA	GG	AA	GG	AA	AA	AA	AA	AA	AA	AA	AA	GG	AA	AA	AA	AA	AA	AA	AA	AA	GG	AA	GG	AA	GG	AA	AA	AA	AA	GG	AA	AA	GG	AA	AA	GG	AA	AA	AA	AA	AA	AA	AA	GG
AX-95182909	1B	CC	CC	CC	CC	CC	CC	AA	CC	CC	CC	CC	CC	CC	CC	CC	AA	CC	CC	CC	CC	CC	CC	CC	CC	CC	CC	AA	CC	AA	CC	CC	CC	CC	AA	CC	CC	AA	CC	CC	AA	CC	CC	CC	CC	CC	CC	CC	AA
AX-94462466	1B	GG	GG	GG	GG	AA	GG	AA	GG	GG	GG	GG	GG	GG	GG	GG	AA	GG	GG	GG	GG	GG	GG	GG	GG	AA	GG	AA	GG	AA	GG	GG	GG	GG	AA	GG	GG	AA	GG	GG	AA	GG	GG	GG	GG	GG	GG	GG	AA
Kukri_c73734_175	1B	CC	CC	CC	CC	CC	CC	CC	CC	CC	CC	CC	CC	CC	CC	CC	CC	CC	CC	CC	CC	CC	CC	CC	CC	CC	CC	CC	CC	CC	CC	CC	CC	CC	CC	CC	CC	CC	CC	CC	CC	CC	CC	CC	CC	CC	CC	CC	CC
AX-94620208	1B	TT	TT	TT	TT	TT	TT	TT	TT	TT	TT	TT	TT	TT	TT	CC	CC	TT	TT	TT	TT	TT	TT	TT	TT	TT	TT	TT	TT	TT	TT	TT	TT	TT	TT	TT	TT	TT	TT	TT	CC	TT	TT	TT	TT	TT	TT	TT	TT
wsnp_CAP11_c543_375403	1B	AA	AA	AA	AA	AA	AA	AA	AA	AA	AA	AA	AA	AA	AA	AA	AA	AA	AA	AA	AA	AA	AA	AA	AA	AA	AA	AA	AA	AA	AA	AA	AA	AA	AA	AA	AA	AA	AA	AA	AA	AA	AA	AA	AA	AA	AA	AA	AA
CAP12_c1784_424	1B	GG	GG	GG	GG	GG	GG	GG	GG	GG	GG	AA	GG	GG	GG	GG	GG	AA	GG	GG	GG	GG	AA	GG	GG	AA	GG	GG	GG	GG	GG	GG	GG	GG	GG	GG	GG	AA	GG	GG	GG	GG	GG	GG	GG	GG	GG	GG	GG
AX-94744409	1B	GG	AA	AA	-	GG	GG	GG	-	GG	GG	GG	GG	AA	GG	GG	GG	AA	GG	GG	-	GG	AA	GG	GG	AA	GG	GG	AA	GG	GG	AA	AA	AA	GG	GG	AA	GG	AA	AA	GG	AA	AA	AA	AA	AA	AA	AA	GG
AX-94770609	1B	CC	-	CC	CC	CC	CC	CC	-	CC	CC	CC	CC	CC	CC	CC	CC	CC	CC	CC	CC	CC	CC	CC	CC	CC	CC	TT	CC	CC	CC	-	-	CC	CC	CC	CC	CC	CC	-	CC	CC	CC	CC	CC	CC	CC	CC	CC
wsnp_Ex_c7447_12752449	1B	GG	GG	GG	GG	GG	GG	TT	GG	TT	TT	GG	GG	GG	GG	GG	TT	GG	GG	GG	GG	GG	GG	GG	GG	GG	GG	TT	GG	GG	GG	GG	GG	GG	GG	GG	GG	GG	GG	GG	TT	GG	GG	GG	GG	GG	GG	GG	GG
wsnp_Ex_c7447_12751589	1B	GG	GG	GG	GG	GG	GG	AA	GG	AA	AA	GG	GG	GG	GG	GG	AA	GG	GG	GG	GG	GG	GG	GG	GG	GG	GG	AA	GG	GG	GG	GG	GG	GG	GG	GG	GG	GG	GG	GG	AA	GG	GG	GG	GG	GG	GG	GG	GG
BS00048610_51	1B	TT	TT	TT	TT	TT	TT	CC	TT	CC	CC	TT	TT	TT	TT	TT	CC	TT	TT	TT	TT	TT	TT	TT	TT	TT	TT	CC	TT	TT	TT	TT	TT	TT	TT	TT	TT	TT	TT	TT	CC	TT	TT	TT	TT	TT	TT	TT	TT
AX-94653005	1B	CC	CC	CC	CC	CC	CC	CC	CC	CC	CC	CC	CC	CC	CC	CC	CC	CC	CC	CC	CC	CC	CC	CC	CC	CC	CC	AA	CC	CC	CC	CC	CC	CC	CC	CC	CC	CC	CC	CC	CC	CC	CC	CC	CC	CC	CC	CC	CC
Tdurum_contig83770_218	1B	TT	TT	TT	TT	TT	TT	CC	TT	TT	TT	TT	TT	TT	TT	TT	TT	TT	TT	TT	TT	TT	TT	TT	TT	TT	TT	CC	TT	CC	TT	TT	TT	TT	TT	TT	TT	TT	TT	TT	CC	TT	TT	TT	TT	TT	TT	TT	CC
AX-95095538	1B	AA	AA	AA	AA	GG	AA	GG	AA	GG	GG	AA	AA	AA	AA	AA	AA	AA	AA	AA	AA	AA	AA	AA	GG	AA	AA	AA	AA	GG	AA	AA	GG	AA	AA	AA	AA	AA	AA	AA	GG	AA	AA	AA	AA	AA	AA	AA	GG
IAAV3567	1B	AA	GG	AA	GG	AA	AA	AA	AA	GG	GG	AA	AA	GG	AA	AA	AA	AA	AA	AA	GG	AA	AA	AA	AA	GG	AA	GG	GG	GG	AA	GG	AA	GG	AA	AA	GG	AA	GG	GG	GG	GG	GG	GG	GG	GG	GG	GG	GG
BS00068083_51	1B	TT	TT	TT	TT	TT	TT	TT	TT	TT	TT	TT	TT	TT	TT	TT	TT	TT	TT	TT	TT	TT	TT	TT	TT	TT	TT	CC	TT	TT	TT	TT	TT	TT	TT	TT	TT	TT	TT	TT	CC	TT	TT	TT	TT	TT	TT	TT	TT
IAAV4729	1B	TT	TT	TT	TT	TT	TT	TT	TT	TT	TT	TT	TT	TT	TT	TT	TT	TT	TT	TT	TT	TT	TT	TT	TT	TT	TT	TT	TT	TT	TT	TT	TT	TT	TT	TT	TT	TT	TT	TT	CC	TT	TT	TT	TT	TT	TT	TT	TT
wsnp_Ex_c402_791233	1B	CC	CC	CC	CC	CC	CC	CC	CC	CC	CC	CC	CC	CC	CC	CC	CC	CC	CC	CC	CC	CC	CC	CC	CC	CC	CC	CC	CC	CC	CC	CC	CC	CC	CC	CC	CC	CC	CC	CC	CC	CC	CC	CC	CC	CC	CC	CC	CC
Tdurum_contig42797_2922	1B	GG	GG	GG	GG	GG	GG	GG	GG	AA	AA	GG	GG	GG	GG	GG	GG	GG	GG	GG	GG	GG	GG	GG	GG	AA	GG	AA	AA	AA	GG	GG	GG	GG	GG	GG	GG	GG	GG	GG	GG	GG	GG	GG	GG	GG	GG	GG	AA
wsnp_Ku_c23096_32987510	1B	GG	GG	GG	GG	GG	GG	GG	GG	AA	AA	GG	GG	GG	GG	GG	GG	GG	GG	GG	GG	GG	GG	GG	GG	AA	GG	AA	AA	AA	GG	GG	GG	GG	GG	GG	GG	GG	GG	GG	AA	GG	GG	GG	GG	GG	GG	GG	AA
Tdurum_contig42749_3287	1B	GG	GG	GG	GG	GG	GG	GG	GG	AA	AA	GG	GG	GG	GG	GG	GG	GG	GG	GG	GG	GG	GG	GG	GG	AA	GG	AA	AA	AA	GG	GG	GG	GG	GG	GG	GG	GG	GG	GG	GG	GG	GG	GG	GG	GG	GG	GG	AA
RAC875_rep_c109215_398	1B	CC	CC	CC	CC	CC	CC	CC	CC	TT	TT	CC	CC	CC	CC	CC	CC	CC	CC	CC	CC	CC	CC	CC	CC	TT	CC	TT	TT	TT	CC	-	CC	CC	CC	CC	CC	CC	CC	CC	CC	CC	CC	CC	CC	CC	CC	CC	TT
wsnp_JD_c6331_7499499	1B	TT	TT	TT	TT	TT	TT	TT	TT	TT	TT	TT	TT	TT	TT	TT	TT	TT	TT	TT	TT	TT	TT	TT	TT	TT	TT	TT	TT	TT	TT	TT	TT	TT	TT	TT	TT	TT	TT	TT	CC	TT	TT	TT	TT	TT	TT	TT	TT
AX-94395353	1B	CC	CC	CC	CC	CC	CC	CC	CC	CC	CC	CC	CC	CC	CC	CC	CC	CC	CC	CC	CC	CC	CC	CC	CC	CC	CC	AA	CC	CC	CC	CC	CC	CC	CC	CC	CC	CC	CC	CC	AA	CC	CC	CC	CC	CC	CC	CC	CC
AX-94526541	1B	TT	TT	GG	TT	TT	TT	GG	TT	TT	TT	TT	TT	TT	TT	TT	TT	TT	TT	TT	TT	TT	TT	TT	TT	TT	TT	TT	TT	TT	TT	-	TT	TT	TT	TT	-	GG	TT	TT	GG	TT	GG	TT	TT	TT	TT	TT	TT
AX-94682892	1B	CC	TT	CC	TT	CC	CC	CC	CC	CC	CC	CC	CC	TT	CC	CC	CC	CC	CC	CC	TT	CC	CC	CC	CC	TT	CC	CC	TT	CC	CC	TT	CC	TT	CC	CC	TT	CC	TT	TT	TT	TT	TT	TT	TT	TT	TT	TT	CC
BS00096719_51	1B	CC	CC	CC	CC	CC	CC	CC	CC	CC	CC	CC	CC	CC	CC	CC	CC	CC	CC	CC	CC	CC	CC	CC	CC	CC	CC	TT	CC	CC	CC	CC	CC	CC	CC	CC	CC	CC	CC	CC	CC	CC	CC	CC	CC	CC	CC	CC	CC
GENE-0120_397	1B	CC	AA	CC	AA	CC	CC	CC	CC	CC	CC	CC	CC	AA	CC	CC	CC	CC	CC	CC	AA	CC	CC	CC	CC	AA	CC	AA	AA	AA	CC	AA	CC	AA	CC	CC	AA	CC	AA	AA	AA	AA	AA	AA	AA	AA	AA	AA	AA
AX-94788458	1B	GG	GG	AA	GG	AA	AA	AA	AA	AA	AA	AA	GG	GG	GG	AA	GG	AA	AA	AA	GG	GG	AA	AA	AA	GG	GG	GG	GG	GG	AA	GG	AA	GG	AA	AA	GG	AA	GG	GG	GG	GG	GG	GG	GG	GG	GG	GG	GG
IACX9308	1B	TT	CC	TT	CC	TT	TT	TT	TT	TT	TT	TT	TT	CC	TT	TT	TT	TT	TT	TT	CC	TT	TT	TT	TT	CC	TT	TT	CC	TT	TT	CC	TT	CC	TT	TT	CC	TT	CC	CC	TT	CC	CC	CC	CC	CC	TT	CC	TT
wsnp_Ex_c1440_2764867	1B	CC	CC	CC	CC	CC	CC	CC	CC	CC	CC	CC	CC	CC	CC	CC	CC	CC	CC	CC	CC	CC	CC	CC	CC	CC	CC	TT	CC	TT	CC	CC	CC	CC	CC	CC	CC	CC	CC	CC	CC	CC	CC	CC	CC	CC	TT	CC	TT
AX-94891105	1B	AA	GG	AA	GG	AA	AA	AA	AA	AA	AA	AA	AA	GG	AA	AA	AA	AA	AA	AA	GG	AA	AA	AA	AA	GG	AA	AA	GG	AA	AA	GG	AA	GG	AA	AA	GG	AA	GG	GG	GG	GG	GG	GG	GG	GG	AA	GG	AA
AX-94414376	1B	AA	AA	AA	AA	AA	AA	AA	AA	AA	AA	AA	AA	AA	AA	AA	AA	AA	AA	AA	AA	AA	AA	AA	AA	AA	AA	AA	AA	GG	AA	AA	AA	AA	AA	AA	AA	AA	AA	AA	AA	AA	AA	AA	AA	AA	GG	AA	GG
Kukri_rep_c111991_498	1B	CC	CC	CC	CC	CC	CC	CC	CC	CC	CC	CC	CC	CC	CC	CC	CC	CC	CC	CC	CC	CC	CC	CC	CC	CC	CC	TT	CC	CC	CC	CC	CC	CC	CC	CC	CC	CC	CC	CC	TT	CC	CC	CC	CC	CC	TT	CC	CC
Excalibur_c8188_693	1B	TT	CC	TT	TT	TT	CC	CC	CC	TT	TT	CC	CC	TT	TT	CC	TT	TT	TT	CC	CC	TT	CC	CC	CC	CC	TT	TT	CC	TT	CC	TT	TT	TT	CC	TT	TT	TT	TT	CC	TT	TT	TT	CC	TT	TT	CC	CC	CC
AX-94533970	1B	CC	TT	CC	TT	CC	CC	CC	CC	CC	CC	CC	CC	TT	CC	CC	CC	CC	CC	CC	TT	CC	CC	CC	CC	TT	CC	TT	TT	TT	CC	TT	CC	TT	CC	CC	TT	CC	TT	TT	CC	TT	TT	TT	TT	TT	TT	TT	TT
BS00093475_51	1B	TT	TT	TT	TT	TT	TT	TT	TT	TT	TT	TT	TT	TT	TT	TT	TT	TT	TT	TT	TT	TT	TT	TT	TT	TT	TT	CC	TT	TT	TT	TT	TT	TT	TT	TT	TT	TT	TT	TT	TT	TT	TT	TT	TT	TT	TT	TT	TT
AX-94462858	1B	GG	AA	GG	AA	GG	GG	GG	GG	GG	GG	GG	GG	AA	GG	GG	GG	GG	GG	GG	-	GG	GG	GG	GG	AA	GG	GG	AA	AA	GG	AA	GG	AA	GG	GG	AA	GG	AA	AA	GG	AA	AA	AA	AA	AA	GG	AA	AA
AX-95010111	1B	GG	GG	GG	GG	GG	GG	GG	GG	GG	GG	GG	GG	GG	GG	GG	GG	GG	GG	GG	GG	GG	GG	GG	GG	GG	GG	TT	GG	GG	GG	GG	GG	GG	GG	GG	GG	GG	GG	GG	GG	GG	GG	GG	GG	GG	GG	GG	GG
BS00067769_51	1B	TT	TT	TT	TT	TT	TT	TT	TT	TT	TT	TT	TT	TT	TT	TT	TT	TT	TT	TT	TT	TT	TT	TT	TT	TT	TT	TT	TT	CC	TT	TT	TT	TT	TT	TT	TT	TT	TT	TT	TT	TT	TT	TT	TT	TT	CC	TT	CC
wsnp_Ex_rep_c101231_86636951	1B	TT	TT	TT	TT	TT	TT	TT	TT	CC	CC	TT	TT	TT	TT	TT	TT	TT	TT	TT	TT	TT	TT	TT	TT	TT	TT	CC	TT	CC	TT	TT	TT	TT	TT	TT	TT	TT	TT	TT	TT	TT	TT	TT	TT	TT	TT	TT	CC
AX-94908088	1B	CC	CC	CC	CC	CC	CC	CC	CC	TT	TT	CC	CC	CC	CC	CC	CC	CC	CC	CC	CC	CC	CC	CC	CC	CC	CC	TT	CC	TT	CC	CC	CC	CC	CC	CC	CC	CC	CC	CC	TT	CC	CC	CC	CC	CC	CC	CC	TT
wsnp_Ex_c58292_59652859	1B	AA	GG	AA	GG	AA	AA	AA	AA	GG	GG	AA	AA	GG	AA	AA	AA	AA	AA	AA	GG	AA	AA	AA	AA	GG	AA	AA	GG	AA	AA	AA	AA	AA	AA	AA	AA	AA	AA	GG	GG	AA	AA	AA	AA	AA	GG	AA	AA
BobWhite_rep_c57575_65	1B	TT	CC	TT	CC	TT	TT	TT	TT	CC	CC	TT	TT	CC	TT	TT	TT	TT	TT	TT	CC	TT	TT	TT	TT	CC	TT	TT	CC	TT	TT	TT	TT	TT	TT	TT	TT	TT	TT	CC	TT	TT	TT	TT	TT	TT	CC	TT	TT
BS00082521_51	1B	AA	GG	AA	GG	AA	AA	AA	AA	GG	GG	AA	AA	GG	AA	AA	AA	AA	AA	AA	GG	AA	AA	AA	AA	GG	AA	AA	GG	AA	AA	AA	AA	AA	AA	AA	AA	AA	AA	AA	AA	AA	AA	AA	AA	AA	AA	AA	AA
BS00021975_51	1B	GG	AA	GG	AA	GG	GG	GG	GG	GG	GG	GG	GG	AA	GG	GG	GG	GG	GG	GG	AA	GG	GG	GG	GG	AA	GG	GG	AA	GG	GG	GG	GG	GG	GG	GG	GG	GG	GG	GG	GG	GG	GG	GG	GG	GG	GG	GG	GG
RAC875_c32687_153	1B	TT	CC	TT	CC	TT	TT	TT	TT	CC	CC	TT	TT	CC	TT	TT	TT	TT	TT	TT	CC	TT	TT	TT	TT	CC	TT	TT	CC	TT	TT	TT	TT	TT	TT	TT	TT	TT	TT	TT	TT	TT	TT	TT	TT	TT	TT	TT	TT
BS00081396_51	1B	GG	GG	GG	GG	GG	GG	GG	GG	TT	TT	GG	GG	GG	GG	GG	GG	GG	GG	GG	GG	GG	GG	GG	GG	GG	GG	GG	GG	GG	GG	GG	-	GG	GG	GG	GG	GG	GG	GG	GG	GG	GG	GG	GG	GG	GG	GG	GG
AX-94861289	1B	CC	CC	CC	CC	CC	CC	CC	CC	CC	CC	CC	CC	CC	CC	CC	CC	CC	CC	CC	CC	CC	CC	CC	CC	CC	CC	CC	CC	CC	CC	CC	CC	CC	CC	CC	CC	CC	CC	CC	CC	CC	CC	CC	CC	CC	CC	CC	CC
BS00107749_51	1B	GG	AA	GG	AA	GG	GG	GG	GG	AA	AA	GG	GG	AA	GG	GG	GG	GG	GG	GG	AA	GG	GG	GG	GG	AA	GG	GG	AA	GG	GG	GG	GG	GG	GG	GG	GG	GG	GG	GG	GG	GG	GG	GG	GG	GG	GG	GG	GG
CAP8_c818_370	1B	TT	GG	TT	GG	TT	TT	TT	TT	TT	TT	TT	TT	GG	TT	TT	TT	TT	TT	TT	GG	TT	TT	TT	TT	GG	TT	TT	GG	TT	TT	TT	TT	TT	TT	TT	TT	TT	TT	TT	TT	TT	TT	TT	TT	TT	TT	TT	TT
AX-95152246	1B	AA	GG	AA	GG	AA	AA	AA	AA	AA	AA	AA	AA	GG	AA	AA	AA	AA	AA	AA	GG	AA	AA	AA	AA	GG	AA	AA	GG	AA	AA	AA	AA	AA	AA	AA	AA	AA	AA	AA	AA	AA	AA	AA	AA	AA	AA	AA	AA
tplb0048b10_1365	1B	AA	AA	AA	AA	AA	AA	AA	AA	AA	AA	AA	AA	AA	AA	AA	AA	AA	AA	AA	AA	AA	AA	AA	AA	AA	AA	AA	AA	AA	AA	AA	AA	AA	AA	AA	AA	AA	AA	AA	AA	AA	AA	AA	AA	AA	AA	AA	AA
AX-94922385	1B	GG	AA	GG	AA	GG	GG	GG	GG	GG	GG	GG	GG	AA	GG	GG	GG	GG	GG	-	AA	GG	GG	GG	GG	AA	GG	GG	AA	GG	GG	-	GG	GG	GG	GG	GG	GG	GG	GG	GG	GG	GG	GG	GG	GG	GG	GG	GG
Tdurum_contig48523_1605	1B	CC	CC	CC	CC	CC	CC	CC	CC	CC	CC	CC	CC	CC	CC	CC	CC	CC	CC	CC	CC	CC	CC	CC	CC	TT	CC	CC	TT	CC	CC	CC	CC	CC	CC	CC	CC	CC	CC	CC	CC	CC	CC	CC	CC	CC	CC	CC	CC
Tdurum_contig48523_1838	1B	TT	CC	TT	CC	TT	TT	TT	TT	CC	CC	TT	TT	CC	TT	TT	TT	TT	TT	TT	CC	TT	TT	TT	TT	TT	TT	TT	TT	TT	TT	TT	TT	TT	TT	TT	TT	TT	TT	TT	TT	TT	TT	TT	TT	TT	TT	TT	TT
RAC875_c24895_311	1B	CC	CC	CC	CC	CC	CC	CC	CC	CC	CC	CC	CC	CC	CC	CC	CC	CC	CC	CC	CC	CC	CC	CC	CC	CC	CC	CC	CC	CC	CC	CC	CC	CC	CC	CC	CC	CC	CC	CC	CC	CC	CC	CC	CC	CC	CC	CC	CC
wsnp_Ex_rep_c66389_64589189	1B	AA	-	AA	GG	AA	AA	AA	AA	GG	GG	AA	AA	GG	AA	AA	AA	AA	AA	AA	GG	AA	AA	AA	AA	GG	AA	AA	GG	AA	AA	AA	AA	AA	AA	AA	AA	AA	AA	AA	AA	AA	AA	AA	AA	AA	AA	AA	AA
wsnp_Ex_rep_c66389_64588992	1B	AA	AA	AA	AA	AA	AA	AA	AA	AA	AA	AA	AA	AA	AA	AA	AA	AA	AA	AA	AA	AA	AA	AA	AA	-	AA	AA	GG	AA	AA	AA	AA	AA	AA	AA	AA	AA	AA	AA	AA	AA	AA	AA	AA	AA	AA	AA	AA
wsnp_Ex_c39616_46871127	1B	GG	AA	GG	AA	GG	GG	GG	GG	AA	AA	GG	GG	AA	GG	GG	GG	GG	GG	GG	AA	GG	GG	GG	GG	GG	GG	GG	GG	GG	GG	GG	GG	GG	GG	GG	GG	GG	GG	GG	AA	GG	GG	GG	GG	GG	GG	GG	GG
BS00021710_51	1B	GG	AA	AA	AA	AA	AA	AA	AA	AA	AA	AA	AA	AA	AA	AA	AA	AA	AA	AA	AA	GG	AA	AA	AA	AA	GG	AA	AA	AA	AA	AA	AA	AA	-	AA	AA	AA	AA	AA	AA	AA	AA	AA	AA	AA	AA	AA	AA
AX-94488007	1B	CC	GG	CC	GG	CC	CC	CC	-	GG	GG	CC	CC	GG	CC	CC	CC	CC	CC	CC	GG	CC	CC	CC	CC	GG	CC	CC	GG	CC	CC	CC	CC	CC	CC	CC	CC	CC	CC	CC	CC	CC	CC	CC	CC	CC	CC	CC	CC
BS00001835_51	1B	CC	TT	CC	TT	CC	CC	CC	CC	CC	CC	CC	CC	TT	CC	CC	CC	CC	CC	CC	TT	CC	CC	CC	CC	TT	CC	CC	TT	CC	CC	CC	CC	CC	CC	CC	CC	CC	CC	CC	CC	CC	CC	CC	CC	CC	CC	CC	CC
Excalibur_c60931_1260	1B	TT	TT	CC	TT	CC	CC	CC	CC	TT	TT	CC	CC	TT	CC	CC	CC	CC	CC	CC	TT	TT	CC	CC	CC	TT	TT	CC	TT	CC	CC	CC	CC	CC	TT	CC	CC	CC	CC	CC	CC	CC	CC	CC	CC	CC	CC	CC	CC
BS00063092_51	1B	CC	CC	AA	CC	AA	AA	AA	AA	CC	CC	CC	AA	CC	AA	AA	AA	AA	CC	CC	CC	CC	AA	AA	AA	CC	CC	AA	CC	AA	AA	AA	AA	AA	CC	CC	AA	AA	AA	AA	CC	AA	AA	AA	AA	AA	AA	AA	AA
BS00076405_51	1B	GG	GG	TT	GG	TT	TT	TT	TT	GG	GG	GG	TT	GG	TT	TT	TT	TT	GG	GG	GG	GG	TT	TT	TT	GG	GG	TT	GG	TT	TT	TT	TT	TT	GG	GG	TT	TT	TT	TT	GG	TT	TT	TT	TT	TT	TT	TT	TT
Ku_c106533_550	1B	GG	AA	AA	AA	AA	AA	AA	AA	AA	AA	AA	AA	AA	AA	AA	AA	AA	AA	AA	AA	GG	AA	AA	AA	GG	GG	AA	GG	AA	AA	AA	AA	AA	GG	AA	AA	AA	AA	AA	AA	AA	AA	AA	AA	AA	AA	AA	AA
JD_c107_683	1B	CC	TT	CC	TT	CC	CC	CC	CC	TT	TT	TT	CC	TT	CC	CC	CC	CC	TT	TT	TT	CC	CC	CC	CC	CC	CC	CC	CC	CC	CC	CC	CC	CC	CC	TT	CC	CC	CC	CC	TT	CC	CC	CC	CC	CC	CC	CC	CC
Tdurum_contig8158_269	1B	AA	AA	GG	AA	GG	GG	GG	AA	GG	GG	GG	GG	AA	GG	GG	GG	GG	GG	GG	GG	AA	GG	GG	GG	GG	AA	GG	GG	GG	GG	GG	GG	GG	AA	GG	GG	GG	GG	AA	GG	GG	GG	GG	-	GG	AA	AA	GG
RAC875_c55891_659	1B	GG	GG	GG	GG	AA	AA	GG	GG	AA	AA	AA	AA	GG	AA	AA	AA	AA	AA	AA	GG	GG	AA	AA	AA	AA	GG	AA	AA	AA	AA	AA	GG	AA	GG	AA	AA	AA	AA	AA	AA	AA	AA	AA	-	AA	AA	GG	AA
Excalibur_c14911_976	1B	CC	CC	CC	CC	TT	TT	CC	CC	TT	TT	TT	TT	CC	TT	TT	TT	TT	TT	TT	CC	CC	TT	TT	TT	TT	CC	TT	TT	TT	TT	TT	CC	TT	CC	TT	TT	TT	TT	CC	TT	TT	TT	TT	-	TT	CC	CC	TT
Tdurum_contig42852_667	1B	AA	AA	AA	AA	GG	GG	AA	AA	GG	GG	GG	GG	AA	GG	GG	GG	GG	GG	GG	AA	AA	GG	GG	GG	GG	AA	GG	GG	GG	GG	GG	AA	GG	AA	GG	GG	GG	GG	GG	GG	GG	GG	GG	-	GG	GG	AA	GG
Tdurum_contig47550_699	1B	TT	TT	TT	TT	CC	CC	TT	CC	CC	CC	TT	TT	CC	CC	CC	CC	CC	TT	TT	TT	TT	CC	CC	CC	TT	TT	TT	TT	TT	CC	CC	TT	CC	CC	TT	CC	CC	CC	TT	TT	CC	CC	CC	CC	CC	TT	CC	TT
BobWhite_c11044_322	1B	TT	TT	TT	TT	TT	CC	TT	CC	CC	CC	TT	TT	TT	CC	TT	CC	CC	TT	TT	TT	TT	CC	CC	CC	TT	TT	TT	TT	TT	CC	-	TT	CC	CC	TT	CC	CC	TT	TT	TT	TT	TT	CC	-	CC	TT	TT	TT
Tdurum_contig604_356	1B	TT	TT	TT	TT	TT	CC	CC	CC	CC	CC	TT	TT	TT	CC	TT	CC	CC	TT	TT	TT	TT	CC	CC	CC	TT	TT	TT	TT	TT	CC	-	CC	CC	CC	TT	CC	CC	TT	TT	TT	TT	TT	CC	-	CC	TT	TT	TT
IACX11320	1B	CC	CC	CC	CC	CC	TT	TT	TT	TT	TT	CC	CC	CC	TT	CC	TT	TT	CC	CC	CC	CC	TT	TT	TT	CC	CC	CC	CC	CC	TT	TT	TT	TT	TT	CC	TT	TT	CC	CC	CC	CC	CC	TT	-	TT	CC	CC	CC
Kukri_c15391_468	1B	GG	GG	GG	GG	GG	AA	AA	AA	AA	AA	GG	GG	GG	AA	GG	AA	AA	GG	GG	GG	GG	AA	AA	AA	GG	GG	GG	GG	GG	AA	AA	AA	AA	AA	GG	AA	AA	GG	GG	GG	GG	GG	AA	-	AA	GG	GG	GG
RFL_Contig4235_707	1B	AA	AA	AA	AA	AA	GG	GG	GG	GG	GG	AA	AA	AA	GG	AA	GG	GG	AA	AA	AA	AA	GG	GG	GG	AA	AA	AA	AA	AA	GG	-	GG	GG	GG	AA	GG	GG	AA	AA	AA	AA	AA	GG	-	GG	AA	AA	AA
Tdurum_contig52782_382	1B	GG	GG	GG	GG	GG	GG	GG	GG	GG	GG	GG	GG	AA	GG	GG	GG	GG	GG	GG	GG	GG	GG	GG	GG	GG	GG	GG	GG	GG	GG	GG	GG	GG	GG	GG	GG	GG	AA	GG	GG	AA	AA	GG	-	GG	GG	AA	GG
Tdurum_contig30517_174	1B	GG	GG	GG	GG	GG	TT	TT	TT	TT	TT	GG	GG	TT	TT	GG	TT	TT	GG	GG	GG	GG	TT	TT	TT	GG	GG	GG	GG	GG	TT	TT	TT	TT	TT	GG	TT	TT	TT	GG	GG	TT	TT	TT	TT	TT	GG	TT	GG
wsnp_Ex_c13109_20725640	1B	TT	TT	TT	TT	TT	TT	CC	CC	TT	TT	TT	TT	TT	TT	TT	CC	CC	TT	TT	TT	TT	CC	TT	CC	TT	TT	TT	TT	TT	TT	CC	CC	CC	CC	TT	CC	CC	TT	TT	TT	TT	TT	CC	-	CC	TT	TT	TT
wsnp_Ex_c23235_32471767	1B	CC	CC	CC	CC	CC	CC	TT	TT	CC	CC	CC	CC	CC	CC	CC	TT	TT	CC	CC	CC	CC	TT	CC	TT	CC	CC	CC	CC	CC	CC	TT	TT	TT	TT	CC	TT	TT	CC	CC	CC	CC	CC	TT	-	TT	CC	CC	CC
wsnp_Ex_c23230_32466568	1B	AA	AA	AA	AA	AA	AA	CC	CC	AA	AA	AA	AA	AA	AA	AA	CC	-	AA	AA	AA	AA	CC	AA	CC	AA	AA	AA	AA	AA	AA	CC	CC	CC	CC	AA	CC	CC	AA	AA	AA	AA	AA	CC	-	CC	AA	AA	AA
wsnp_CAP11_c287_244799	1B	TT	TT	TT	TT	TT	TT	CC	CC	TT	TT	TT	TT	CC	TT	TT	CC	CC	TT	TT	TT	TT	CC	TT	CC	TT	TT	TT	TT	TT	TT	CC	CC	CC	CC	TT	CC	CC	CC	TT	TT	CC	CC	CC	CC	CC	TT	CC	TT
wsnp_Ex_rep_c107911_91350866	1B	CC	-	CC	CC	CC	CC	TT	TT	CC	CC	CC	CC	CC	CC	CC	TT	TT	CC	CC	CC	CC	TT	CC	TT	CC	CC	CC	CC	CC	CC	TT	TT	TT	TT	CC	TT	TT	CC	CC	CC	CC	CC	TT	-	TT	CC	CC	CC
wsnp_Ex_rep_c107911_91350930	1B	CC	CC	CC	CC	CC	CC	TT	TT	CC	CC	CC	CC	CC	CC	CC	TT	TT	CC	CC	CC	CC	TT	CC	TT	CC	CC	CC	CC	CC	CC	TT	TT	TT	TT	CC	TT	TT	CC	CC	CC	CC	CC	TT	-	TT	CC	CC	CC
wsnp_Ex_c21198_30327016	1B	AA	AA	AA	AA	AA	AA	GG	GG	AA	AA	AA	AA	AA	AA	AA	GG	GG	AA	AA	AA	AA	GG	AA	GG	AA	AA	AA	AA	AA	AA	GG	GG	GG	GG	AA	GG	GG	AA	AA	AA	AA	AA	GG	-	GG	AA	AA	AA
wsnp_Ku_rep_c89089_82009060	1B	TT	TT	TT	TT	TT	TT	CC	CC	TT	TT	TT	TT	TT	TT	TT	CC	CC	TT	TT	TT	TT	CC	TT	CC	TT	TT	TT	TT	TT	TT	CC	CC	CC	CC	TT	CC	CC	TT	TT	TT	TT	TT	CC	CC	CC	TT	TT	TT
BS00031596_51	1B	TT	TT	TT	TT	TT	TT	TT	TT	TT	TT	TT	TT	CC	TT	TT	TT	TT	TT	TT	TT	TT	TT	TT	TT	TT	TT	TT	TT	CC	TT	TT	TT	TT	TT	TT	TT	TT	CC	TT	TT	CC	CC	TT	-	TT	TT	CC	CC
Excalibur_c45119_251	1B	TT	TT	CC	TT	CC	TT	TT	TT	TT	TT	CC	TT	TT	CC	TT	TT	CC	CC	TT	TT	TT	CC	TT	TT	TT	CC	TT	TT	TT	TT	CC	TT	TT	TT	TT	CC	TT	TT	TT	CC	TT	CC	TT	TT	TT	TT	TT	TT
wsnp_Ex_c15611_23929128	1B	GG	GG	GG	GG	GG	GG	GG	TT	GG	GG	GG	GG	GG	GG	GG	GG	TT	GG	GG	GG	GG	TT	GG	TT	GG	GG	GG	GG	GG	GG	GG	GG	GG	GG	GG	GG	GG	GG	GG	GG	GG	GG	GG	GG	GG	GG	GG	GG
wsnp_Ex_c5101_9053178	1B	CC	CC	CC	CC	CC	CC	CC	TT	CC	CC	CC	CC	CC	CC	CC	CC	TT	CC	CC	CC	CC	TT	CC	TT	CC	CC	CC	CC	CC	CC	-	CC	CC	CC	CC	CC	CC	CC	CC	CC	CC	CC	CC	CC	CC	CC	CC	CC
wsnp_Ex_c5101_9052671	1B	CC	CC	CC	CC	CC	CC	CC	AA	CC	CC	CC	CC	CC	CC	CC	CC	AA	CC	CC	CC	CC	AA	CC	AA	CC	CC	CC	CC	CC	CC	CC	CC	CC	CC	CC	CC	CC	CC	CC	CC	CC	CC	CC	CC	CC	CC	CC	CC
Kukri_c9133_2211	1B	AA	AA	AA	AA	AA	AA	AA	GG	AA	AA	AA	AA	GG	AA	AA	AA	GG	AA	AA	AA	AA	GG	AA	GG	AA	AA	AA	AA	AA	AA	AA	AA	AA	AA	AA	AA	AA	GG	AA	AA	GG	GG	AA	-	AA	AA	GG	AA
wsnp_Ku_c13043_20902807	1B	CC	CC	CC	CC	CC	CC	CC	TT	CC	CC	CC	CC	TT	CC	CC	CC	TT	CC	CC	CC	CC	TT	CC	TT	CC	CC	CC	CC	CC	CC	CC	CC	CC	CC	CC	CC	CC	TT	CC	CC	TT	TT	CC	-	CC	CC	TT	CC
Ex_c11930_509	1B	TT	TT	TT	TT	TT	TT	TT	CC	TT	TT	TT	TT	TT	TT	TT	TT	CC	TT	TT	TT	TT	CC	TT	CC	TT	TT	TT	TT	TT	TT	TT	TT	TT	TT	TT	TT	TT	TT	TT	TT	TT	TT	TT	TT	TT	TT	TT	TT
Ku_c956_1797	1B	GG	-	GG	GG	GG	GG	GG	AA	GG	GG	GG	GG	AA	GG	GG	GG	AA	GG	GG	GG	GG	AA	GG	AA	GG	GG	GG	GG	GG	GG	-	-	-	GG	GG	GG	GG	AA	-	GG	AA	AA	GG	-	GG	GG	AA	GG
wsnp_Ex_c7585_12957020	1B	AA	AA	AA	AA	AA	AA	AA	GG	AA	AA	AA	AA	AA	AA	AA	AA	GG	AA	AA	AA	AA	GG	AA	GG	AA	AA	AA	AA	AA	AA	AA	AA	AA	AA	AA	AA	AA	AA	AA	AA	AA	AA	AA	AA	AA	AA	AA	AA
Tdurum_contig13117_1316	1B	TT	CC	TT	CC	TT	TT	TT	TT	TT	TT	TT	TT	TT	TT	TT	TT	CC	TT	TT	CC	TT	CC	TT	CC	CC	TT	TT	TT	TT	TT	TT	TT	TT	TT	TT	TT	TT	TT	TT	TT	TT	TT	TT	TT	TT	TT	TT	TT
AX-94526208	1B	CC	CC	CC	CC	GG	CC	CC	CC	CC	CC	CC	CC	CC	CC	CC	CC	CC	CC	CC	CC	CC	CC	CC	CC	CC	CC	CC	CC	CC	CC	CC	CC	CC	CC	CC	CC	CC	CC	CC	CC	CC	CC	CC	CC	CC	CC	CC	CC
Kukri_c25961_166	1B	GG	AA	AA	AA	AA	AA	GG	AA	AA	AA	AA	GG	AA	AA	AA	AA	GG	AA	AA	AA	GG	GG	AA	GG	AA	GG	AA	AA	AA	AA	GG	GG	GG	GG	AA	GG	GG	AA	AA	GG	AA	AA	GG	-	GG	AA	AA	AA
AX-95254907	1B	CC	TT	TT	TT	CC	TT	CC	TT	TT	TT	TT	CC	TT	TT	TT	TT	CC	TT	TT	TT	CC	CC	TT	CC	TT	CC	TT	TT	TT	TT	CC	CC	CC	CC	TT	CC	CC	TT	TT	CC	TT	TT	CC	-	CC	TT	TT	TT
AX-94492031	1B	TT	CC	CC	CC	TT	CC	TT	CC	CC	CC	CC	TT	CC	CC	CC	CC	TT	CC	CC	CC	TT	TT	CC	TT	CC	TT	CC	CC	CC	CC	TT	TT	TT	TT	CC	TT	TT	CC	CC	TT	CC	CC	TT	-	TT	CC	CC	CC
BS00055866_51	1B	AA	CC	CC	CC	AA	CC	AA	CC	CC	CC	CC	AA	CC	CC	CC	CC	AA	CC	CC	CC	AA	AA	CC	AA	CC	AA	CC	CC	CC	CC	AA	AA	AA	AA	CC	AA	AA	CC	CC	AA	CC	CC	AA	-	AA	CC	CC	CC
BS00067627_51	1B	GG	AA	AA	AA	AA	GG	GG	GG	GG	GG	AA	GG	GG	GG	AA	GG	GG	AA	AA	AA	GG	GG	GG	GG	AA	GG	AA	AA	GG	GG	GG	GG	GG	GG	GG	GG	GG	GG	AA	GG	GG	GG	GG	GG	GG	GG	GG	GG
Kukri_c8143_355	1B	TT	CC	CC	CC	CC	CC	TT	CC	CC	CC	CC	TT	CC	CC	CC	CC	TT	CC	CC	CC	TT	TT	CC	TT	CC	TT	CC	CC	CC	CC	TT	TT	TT	TT	CC	TT	TT	CC	CC	TT	CC	CC	TT	-	TT	CC	CC	CC
Tdurum_contig69792_167	1B	CC	TT	TT	TT	TT	TT	CC	TT	TT	TT	TT	CC	TT	TT	TT	TT	CC	TT	TT	TT	CC	CC	TT	CC	TT	CC	TT	TT	TT	TT	CC	CC	CC	CC	TT	CC	CC	TT	TT	CC	TT	TT	CC	-	CC	TT	TT	TT
BS00022551_51	1B	TT	TT	CC	TT	CC	CC	TT	TT	CC	CC	CC	TT	CC	CC	CC	CC	TT	CC	CC	TT	TT	TT	CC	TT	TT	TT	CC	CC	CC	CC	TT	TT	TT	TT	CC	TT	TT	CC	TT	TT	CC	CC	TT	-	TT	CC	CC	CC
AX-94385355	1B	CC	TT	CC	CC	CC	CC	CC	CC	CC	CC	CC	CC	CC	CC	CC	TT	CC	CC	CC	CC	CC	CC	TT	CC	CC	CC	CC	CC	CC	CC	CC	CC	CC	CC	CC	CC	CC	CC	CC	CC	CC	CC	CC	CC	CC	CC	CC	CC
wsnp_Ex_rep_c67299_65844168	1B	GG	GG	GG	GG	GG	GG	GG	GG	GG	GG	GG	GG	GG	GG	GG	GG	GG	GG	AA	GG	GG	GG	AA	GG	GG	GG	GG	GG	GG	GG	GG	GG	GG	GG	GG	GG	GG	GG	GG	GG	GG	GG	GG	GG	GG	GG	GG	GG
wsnp_Ex_rep_c67299_65845319	1B	GG	-	GG	GG	GG	GG	GG	GG	GG	GG	GG	GG	GG	GG	GG	GG	GG	GG	AA	GG	GG	GG	AA	GG	GG	GG	GG	GG	GG	GG	GG	GG	GG	GG	GG	GG	GG	GG	GG	GG	GG	GG	GG	GG	GG	GG	GG	GG
AX-95257656	1B	GG	-	-	GG	AA	AA	AA	AA	GG	GG	GG	GG	AA	AA	GG	AA	AA	GG	AA	GG	GG	AA	AA	AA	GG	GG	GG	GG	AA	AA	AA	AA	AA	AA	AA	AA	AA	AA	AA	AA	AA	AA	AA	AA	AA	AA	AA	GG
BS00066944_51	1B	CC	CC	CC	CC	TT	TT	TT	TT	CC	CC	CC	CC	TT	TT	CC	TT	TT	CC	TT	CC	CC	TT	CC	TT	CC	CC	CC	CC	TT	TT	TT	TT	TT	TT	TT	TT	TT	TT	TT	TT	TT	TT	TT	TT	TT	TT	TT	CC
BS00069125_51	1B	AA	AA	AA	AA	AA	AA	AA	AA	AA	AA	AA	AA	GG	AA	AA	AA	AA	AA	AA	AA	AA	AA	GG	AA	AA	AA	AA	AA	AA	AA	AA	AA	AA	AA	GG	AA	AA	-	AA	AA	GG	GG	AA	-	AA	AA	GG	AA
RAC875_c62171_386	1B	CC	-	AA	CC	AA	AA	AA	AA	CC	CC	AA	CC	AA	AA	AA	AA	AA	AA	AA	CC	CC	AA	AA	AA	CC	CC	AA	AA	AA	AA	AA	AA	AA	AA	AA	AA	AA	AA	AA	AA	AA	AA	AA	AA	AA	AA	AA	CC
wsnp_Ex_c32284_40970312	1B	GG	GG	GG	GG	GG	GG	GG	GG	GG	GG	AA	GG	GG	GG	AA	GG	GG	AA	GG	GG	GG	GG	GG	GG	GG	GG	AA	AA	AA	GG	GG	GG	GG	GG	GG	GG	GG	GG	GG	GG	GG	GG	GG	GG	GG	AA	GG	GG
wsnp_Ex_c27644_36826484	1B	AA	AA	GG	AA	GG	GG	GG	GG	AA	AA	GG	AA	GG	GG	GG	GG	GG	GG	GG	AA	AA	GG	GG	GG	AA	AA	GG	GG	GG	GG	GG	GG	GG	GG	GG	GG	GG	GG	GG	GG	GG	GG	GG	GG	GG	GG	GG	AA
IAAV2855	1B	CC	CC	CC	CC	CC	CC	CC	CC	CC	CC	TT	CC	CC	CC	TT	CC	CC	TT	CC	CC	CC	CC	CC	CC	CC	CC	TT	TT	CC	CC	CC	CC	CC	CC	CC	CC	CC	CC	CC	CC	CC	CC	CC	CC	CC	CC	CC	CC
Excalibur_c14859_394	1B	GG	AA	AA	AA	AA	AA	AA	AA	AA	AA	GG	-	AA	AA	GG	AA	AA	GG	AA	AA	GG	AA	AA	AA	AA	GG	GG	GG	GG	AA	AA	AA	AA	AA	AA	AA	AA	AA	AA	AA	AA	AA	AA	AA	AA	GG	AA	AA
Kukri_c42202_271	1B	GG	AA	AA	AA	AA	AA	AA	AA	AA	AA	GG	GG	AA	AA	GG	AA	AA	GG	AA	AA	GG	AA	AA	AA	AA	GG	GG	GG	AA	AA	AA	AA	AA	AA	AA	AA	AA	AA	AA	AA	AA	AA	AA	AA	AA	AA	AA	AA
BobWhite_c39656_106	1B	CC	AA	AA	AA	AA	AA	AA	AA	AA	AA	CC	CC	AA	AA	CC	AA	-	CC	AA	-	CC	AA	AA	AA	-	CC	CC	CC	AA	AA	AA	AA	AA	AA	AA	AA	AA	AA	AA	AA	AA	AA	AA	AA	AA	AA	AA	AA
BS00040743_51	1B	TT	CC	CC	CC	CC	CC	CC	CC	CC	CC	TT	TT	CC	CC	TT	CC	CC	TT	CC	CC	TT	CC	CC	CC	CC	TT	TT	TT	CC	CC	CC	CC	CC	CC	CC	CC	CC	CC	CC	CC	CC	CC	CC	CC	CC	CC	CC	CC
Tdurum_contig83079_133	1B	CC	TT	TT	TT	TT	TT	TT	TT	TT	TT	CC	CC	TT	TT	CC	TT	TT	CC	TT	TT	CC	TT	TT	TT	TT	CC	CC	CC	TT	TT	TT	TT	TT	TT	TT	TT	TT	TT	TT	TT	TT	TT	TT	TT	TT	TT	TT	TT
AX-95073183	1B	CC	CC	CC	GG	CC	CC	CC	CC	GG	GG	CC	CC	CC	CC	CC	GG	CC	CC	CC	GG	CC	CC	CC	CC	GG	CC	CC	CC	GG	CC	CC	GG	CC	CC	CC	CC	CC	GG	CC	CC	GG	GG	CC	CC	CC	GG	GG	CC
BS00069341_51	1B	TT	TT	TT	CC	TT	TT	TT	TT	CC	CC	TT	TT	TT	TT	TT	CC	TT	TT	TT	-	TT	TT	TT	TT	CC	TT	TT	TT	-	TT	TT	-	TT	TT	TT	TT	TT	-	TT	TT	-	CC	TT	-	TT	CC	CC	TT
BS00023071_51	1B	AA	AA	AA	GG	AA	AA	AA	AA	GG	GG	AA	AA	AA	AA	AA	GG	AA	AA	AA	GG	AA	AA	AA	AA	GG	AA	AA	AA	GG	AA	AA	GG	AA	AA	AA	AA	AA	AA	AA	AA	AA	AA	AA	AA	AA	GG	AA	AA
Excalibur_c44818_109	1B	CC	CC	CC	TT	CC	CC	CC	CC	TT	TT	CC	CC	CC	CC	CC	TT	CC	CC	CC	TT	CC	CC	CC	CC	TT	CC	CC	CC	TT	CC	CC	TT	CC	CC	CC	CC	CC	CC	CC	CC	CC	CC	CC	CC	CC	TT	CC	CC
RAC875_c6798_467	1B	AA	AA	GG	AA	AA	GG	GG	GG	AA	AA	AA	AA	GG	GG	AA	GG	GG	AA	GG	AA	AA	GG	GG	GG	AA	AA	GG	GG	GG	GG	AA	AA	AA	AA	AA	AA	AA	AA	AA	AA	AA	AA	AA	AA	AA	GG	AA	GG
Kukri_c13978_132	1B	GG	-	GG	AA	GG	GG	GG	GG	AA	AA	GG	GG	GG	GG	GG	AA	GG	GG	GG	AA	GG	GG	GG	GG	AA	GG	GG	GG	AA	GG	-	AA	-	GG	GG	GG	GG	-	GG	GG	GG	GG	GG	GG	GG	AA	GG	GG
BS00064162_51	1B	CC	TT	TT	TT	TT	TT	TT	TT	TT	TT	TT	TT	TT	TT	TT	TT	TT	TT	TT	TT	CC	TT	TT	TT	TT	CC	TT	TT	TT	TT	TT	TT	TT	TT	TT	TT	TT	TT	CC	CC	TT	TT	TT	TT	TT	TT	TT	CC
Tdurum_contig96049_200	1B	TT	GG	TT	TT	GG	GG	GG	TT	TT	TT	GG	GG	TT	GG	GG	TT	GG	GG	GG	TT	TT	GG	GG	TT	TT	TT	GG	GG	TT	TT	GG	TT	GG	TT	TT	GG	TT	TT	TT	TT	TT	TT	TT	-	TT	TT	TT	TT
IACX886	1B	GG	GG	AA	AA	GG	AA	AA	AA	AA	AA	AA	AA	AA	AA	AA	AA	AA	AA	AA	AA	GG	AA	AA	AA	AA	GG	AA	AA	AA	AA	AA	AA	AA	AA	AA	AA	AA	AA	GG	GG	AA	AA	AA	AA	GG	AA	AA	GG
AX-94631246	1B	AA	AA	AA	AA	AA	GG	AA	AA	AA	AA	AA	AA	GG	GG	GG	AA	AA	AA	GG	AA	AA	GG	GG	AA	AA	AA	AA	AA	AA	AA	AA	AA	AA	GG	AA	GG	GG	AA	GG	AA	AA	AA	GG	AA	GG	GG	AA	AA
wsnp_JD_rep_c63201_40318622	1B	CC	CC	CC	CC	CC	CC	TT	CC	CC	CC	CC	CC	CC	CC	CC	CC	CC	CC	CC	CC	CC	CC	CC	CC	CC	CC	CC	CC	CC	CC	TT	CC	TT	CC	CC	TT	-	CC	CC	CC	CC	CC	CC	-	CC	CC	CC	CC
BS00023941_51	1B	GG	GG	GG	GG	GG	GG	GG	GG	GG	GG	GG	GG	GG	GG	GG	GG	GG	GG	GG	GG	GG	GG	GG	GG	GG	GG	AA	GG	GG	GG	GG	GG	GG	GG	GG	GG	GG	GG	AA	GG	GG	GG	GG	GG	GG	GG	GG	AA
AX-94873552	1B	TT	TT	TT	TT	TT	TT	TT	TT	TT	TT	TT	TT	CC	TT	TT	TT	TT	TT	TT	TT	TT	TT	CC	TT	TT	TT	CC	TT	TT	CC	TT	CC	TT	CC	CC	TT	TT	CC	CC	TT	CC	CC	CC	-	TT	TT	CC	CC
AX-94506854	1B	GG	GG	GG	GG	GG	GG	GG	GG	GG	GG	GG	GG	AA	GG	GG	GG	GG	GG	GG	GG	GG	GG	AA	GG	GG	GG	GG	GG	GG	AA	GG	AA	GG	AA	AA	GG	GG	AA	GG	GG	AA	AA	AA	-	GG	GG	AA	GG
RAC875_c78619_523	1B	CC	CC	CC	CC	AA	CC	CC	CC	CC	CC	CC	CC	CC	CC	CC	CC	CC	CC	CC	CC	CC	CC	CC	CC	CC	CC	AA	CC	CC	CC	CC	CC	CC	CC	CC	CC	CC	CC	CC	CC	CC	CC	CC	CC	CC	CC	CC	AA
Tdurum_contig10362_555	1B	CC	-	-	TT	TT	CC	CC	-	TT	TT	TT	CC	CC	CC	TT	TT	CC	TT	CC	TT	CC	CC	CC	TT	TT	CC	TT	CC	TT	CC	-	-	-	CC	CC	CC	CC	-	TT	CC	CC	CC	CC	CC	TT	TT	CC	TT
Tdurum_contig10362_328	1B	GG	GG	GG	AA	AA	GG	GG	GG	AA	AA	AA	GG	GG	GG	AA	AA	GG	AA	GG	AA	GG	GG	GG	AA	AA	GG	AA	GG	AA	GG	GG	-	GG	GG	GG	GG	GG	GG	-	GG	GG	GG	GG	GG	GG	AA	GG	AA
IACX906	1B	TT	TT	TT	GG	GG	TT	TT	TT	GG	GG	GG	TT	TT	TT	GG	GG	TT	GG	TT	GG	TT	TT	TT	GG	GG	TT	GG	TT	GG	TT	TT	TT	TT	TT	TT	TT	TT	TT	GG	TT	TT	TT	TT	TT	GG	GG	TT	GG
TA003586-0637	1B	GG	GG	GG	AA	AA	GG	GG	GG	AA	AA	AA	GG	GG	GG	AA	AA	GG	AA	GG	AA	GG	GG	GG	AA	AA	GG	AA	GG	AA	GG	GG	GG	GG	GG	GG	GG	GG	GG	AA	GG	GG	GG	GG	GG	AA	AA	GG	AA
Kukri_c19247_711	1B	AA	AA	AA	GG	GG	AA	AA	AA	GG	GG	GG	AA	AA	AA	GG	GG	AA	GG	AA	GG	AA	AA	AA	GG	GG	AA	GG	AA	GG	AA	AA	AA	AA	AA	AA	AA	AA	AA	AA	AA	AA	AA	AA	AA	AA	GG	AA	GG
BobWhite_c48071_144	1B	GG	GG	GG	AA	AA	GG	GG	GG	AA	AA	AA	GG	GG	GG	AA	AA	GG	AA	GG	AA	GG	GG	GG	AA	AA	GG	AA	GG	AA	GG	GG	GG	GG	GG	GG	GG	GG	GG	GG	GG	GG	GG	GG	GG	GG	AA	GG	AA
Excalibur_c93510_360	1B	AA	AA	AA	CC	CC	AA	AA	AA	CC	CC	CC	AA	AA	AA	CC	CC	AA	CC	AA	CC	AA	AA	AA	CC	CC	AA	CC	AA	CC	AA	AA	AA	AA	AA	AA	AA	AA	AA	CC	AA	AA	AA	AA	AA	AA	CC	AA	CC
AX-94879161	1B	AA	AA	TT	TT	TT	TT	TT	TT	TT	AA	AA	AA	TT	AA	TT	AA	AA	AA	TT	TT	AA	AA	TT	TT	AA	AA	TT	TT	AA	TT	TT	TT	AA	TT	AA	AA	AA	AA	AA	AA	AA	AA	AA	TT	AA	TT	TT	TT
wsnp_Ex_c3147_5817088	1B	GG	GG	GG	GG	GG	GG	GG	GG	GG	GG	GG	GG	TT	GG	GG	GG	GG	GG	TT	GG	GG	GG	TT	GG	GG	GG	GG	GG	GG	TT	GG	TT	GG	TT	TT	GG	GG	TT	GG	GG	TT	TT	TT	-	GG	GG	TT	GG
wsnp_Ex_c3147_5816957	1B	CC	CC	CC	AA	AA	CC	CC	CC	AA	AA	AA	CC	CC	CC	AA	AA	CC	AA	CC	AA	CC	CC	CC	AA	AA	CC	AA	CC	AA	CC	CC	CC	CC	CC	CC	CC	CC	CC	AA	CC	CC	CC	CC	CC	CC	AA	CC	AA
RFL_Contig2736_827	1B	TT	TT	TT	CC	CC	TT	TT	TT	CC	CC	CC	TT	TT	TT	CC	CC	TT	CC	TT	CC	TT	TT	TT	CC	CC	TT	CC	TT	CC	TT	TT	TT	TT	TT	TT	TT	TT	TT	CC	TT	TT	TT	TT	TT	TT	CC	TT	CC
GENE-0506_129	1B	AA	AA	AA	GG	GG	AA	AA	AA	GG	GG	GG	AA	AA	AA	GG	GG	AA	GG	AA	GG	AA	AA	AA	GG	GG	AA	AA	AA	GG	AA	AA	AA	AA	AA	AA	AA	AA	AA	AA	AA	AA	AA	AA	AA	AA	GG	AA	AA
wsnp_BE590634B_Ta_2_1	1B	TT	TT	TT	CC	CC	TT	TT	TT	CC	CC	CC	TT	TT	TT	CC	CC	TT	CC	TT	CC	TT	TT	TT	CC	CC	TT	CC	TT	CC	TT	TT	TT	TT	TT	TT	TT	TT	TT	CC	TT	TT	TT	TT	TT	TT	CC	TT	CC
wsnp_BE590634B_Ta_2_5	1B	CC	-	CC	TT	TT	CC	CC	CC	TT	TT	TT	CC	CC	CC	TT	TT	CC	TT	CC	TT	CC	CC	CC	TT	TT	CC	TT	CC	TT	CC	CC	CC	CC	CC	CC	CC	CC	CC	TT	CC	CC	CC	CC	CC	CC	TT	CC	TT
Excalibur_c28045_741	1B	AA	GG	AA	AA	AA	AA	AA	AA	AA	AA	AA	GG	AA	AA	AA	AA	AA	AA	AA	AA	AA	AA	AA	AA	AA	AA	GG	AA	AA	AA	AA	AA	AA	AA	AA	AA	AA	AA	-	AA	AA	AA	AA	AA	GG	AA	AA	GG
Kukri_c11389_232	1B	GG	GG	GG	GG	GG	GG	GG	GG	GG	GG	GG	GG	AA	GG	GG	GG	GG	GG	AA	GG	AA	GG	AA	GG	GG	GG	GG	GG	GG	AA	GG	AA	GG	AA	AA	GG	GG	AA	GG	GG	AA	AA	AA	-	GG	GG	AA	GG
wsnp_Ex_c194_381656	1B	TT	CC	TT	CC	CC	TT	TT	TT	CC	CC	CC	CC	CC	TT	CC	CC	TT	CC	CC	CC	CC	TT	CC	CC	CC	TT	CC	TT	CC	CC	TT	CC	TT	CC	CC	TT	TT	CC	CC	TT	CC	CC	CC	-	CC	CC	CC	CC
BS00022851_51	1B	GG	AA	GG	AA	AA	GG	GG	GG	AA	AA	AA	AA	GG	GG	AA	AA	GG	AA	GG	AA	GG	GG	GG	AA	AA	GG	AA	GG	AA	GG	GG	GG	GG	GG	GG	GG	GG	GG	GG	GG	GG	GG	GG	GG	AA	AA	GG	AA
Ku_c16636_347	1B	GG	AA	GG	AA	AA	GG	GG	GG	AA	AA	AA	AA	AA	GG	AA	AA	-	AA	AA	AA	AA	GG	AA	AA	AA	GG	AA	GG	AA	AA	GG	AA	GG	AA	AA	GG	GG	AA	AA	GG	AA	AA	AA	-	AA	AA	AA	AA
wsnp_Ex_c18384_27213023	1B	AA	CC	AA	CC	CC	AA	AA	AA	CC	CC	CC	CC	CC	AA	CC	CC	AA	CC	CC	CC	CC	AA	CC	CC	CC	AA	CC	AA	CC	CC	AA	CC	AA	CC	CC	AA	AA	CC	AA	AA	CC	CC	CC	CC	CC	CC	CC	CC
BS00021680_51	1B	AA	GG	AA	GG	GG	AA	AA	AA	GG	GG	GG	GG	AA	AA	GG	GG	AA	GG	AA	GG	AA	AA	AA	GG	GG	AA	GG	AA	GG	AA	AA	AA	AA	AA	AA	AA	AA	AA	AA	AA	AA	AA	AA	AA	GG	GG	AA	GG
RAC875_c64190_212	1B	GG	GG	GG	GG	GG	GG	GG	GG	GG	GG	GG	GG	AA	GG	GG	GG	GG	GG	AA	GG	AA	GG	AA	GG	GG	GG	GG	GG	GG	AA	GG	AA	GG	AA	AA	GG	GG	AA	GG	GG	AA	AA	AA	-	GG	GG	AA	GG
Ku_c79340_308	1B	TT	CC	TT	CC	CC	TT	TT	TT	CC	CC	CC	CC	CC	TT	CC	CC	TT	CC	CC	CC	CC	TT	CC	CC	CC	TT	CC	TT	CC	CC	TT	CC	TT	CC	CC	TT	TT	CC	TT	TT	CC	CC	CC	-	CC	CC	CC	CC
wsnp_Ku_c41261_49287074	1B	TT	CC	TT	CC	CC	TT	TT	TT	CC	CC	CC	CC	CC	TT	CC	CC	TT	CC	CC	CC	CC	TT	CC	CC	CC	TT	CC	TT	CC	CC	TT	CC	TT	CC	CC	TT	TT	CC	TT	TT	CC	CC	CC	-	CC	CC	CC	CC
Kukri_c14733_486	1B	GG	GG	GG	GG	GG	GG	GG	GG	GG	GG	GG	GG	AA	GG	GG	GG	GG	GG	AA	GG	AA	GG	AA	GG	GG	GG	GG	GG	GG	AA	GG	AA	GG	AA	AA	GG	GG	AA	GG	GG	AA	AA	AA	-	GG	GG	AA	GG
BS00083930_51	1B	GG	GG	GG	GG	GG	GG	GG	GG	GG	GG	GG	GG	GG	GG	GG	GG	GG	GG	GG	GG	GG	GG	GG	GG	GG	GG	TT	GG	GG	GG	GG	GG	GG	GG	GG	GG	GG	GG	GG	GG	GG	GG	GG	GG	GG	GG	GG	TT
BS00022530_51	1B	GG	GG	GG	GG	GG	GG	GG	GG	GG	GG	GG	GG	AA	GG	GG	GG	GG	GG	AA	GG	AA	GG	AA	GG	GG	GG	GG	GG	GG	AA	GG	AA	GG	AA	AA	GG	GG	AA	GG	GG	AA	AA	AA	-	GG	GG	AA	GG
IACX1240	1B	TT	CC	TT	CC	CC	TT	TT	TT	CC	CC	CC	CC	TT	TT	CC	CC	TT	CC	TT	CC	TT	TT	TT	CC	CC	TT	CC	TT	CC	TT	TT	TT	TT	TT	TT	TT	TT	TT	CC	TT	TT	TT	TT	TT	CC	CC	TT	CC
wsnp_BE494527B_Ta_2_1	1B	AA	GG	AA	GG	-	AA	AA	AA	GG	GG	GG	GG	AA	AA	GG	GG	AA	GG	AA	GG	AA	AA	AA	GG	GG	AA	-	AA	GG	AA	AA	AA	AA	AA	AA	AA	AA	AA	GG	AA	AA	AA	AA	AA	GG	GG	AA	GG
RFL_Contig2826_548	1B	AA	GG	AA	GG	GG	AA	GG	AA	GG	GG	GG	GG	AA	AA	GG	GG	AA	GG	AA	GG	AA	AA	AA	GG	GG	AA	AA	AA	GG	AA	GG	AA	GG	AA	AA	GG	AA	AA	AA	AA	AA	AA	AA	-	AA	GG	AA	AA
AX-95172164	1B	GG	AA	GG	GG	GG	GG	AA	GG	GG	GG	GG	GG	GG	GG	GG	GG	GG	GG	GG	GG	GG	GG	GG	GG	GG	GG	GG	GG	GG	GG	AA	GG	AA	GG	GG	AA	GG	GG	AA	GG	GG	GG	GG	AA	GG	GG	GG	GG
wsnp_Ex_rep_c66255_64400455	1B	GG	AA	GG	AA	GG	GG	AA	GG	GG	GG	AA	GG	AA	GG	AA	GG	GG	AA	AA	AA	AA	GG	AA	AA	AA	GG	GG	GG	AA	AA	AA	AA	AA	AA	AA	AA	GG	AA	AA	GG	AA	AA	AA	AA	AA	AA	AA	GG
RAC875_c47427_75	1B	GG	AA	GG	AA	GG	GG	AA	GG	GG	GG	AA	GG	GG	GG	AA	GG	GG	AA	GG	AA	GG	GG	GG	AA	AA	GG	GG	GG	AA	GG	AA	GG	AA	GG	GG	AA	GG	GG	AA	GG	GG	GG	GG	-	AA	AA	GG	GG
BS00083060_51	1B	CC	CC	CC	CC	CC	CC	CC	CC	TT	TT	CC	CC	CC	CC	CC	TT	CC	CC	CC	CC	CC	CC	CC	CC	CC	CC	TT	CC	CC	CC	CC	CC	CC	CC	CC	CC	CC	CC	CC	CC	CC	CC	CC	CC	CC	CC	CC	TT
BS00110231_51	1B	GG	TT	GG	TT	GG	GG	TT	GG	GG	GG	TT	GG	TT	GG	TT	GG	GG	TT	TT	TT	TT	GG	TT	TT	TT	GG	GG	GG	TT	TT	TT	TT	TT	TT	TT	TT	GG	TT	TT	GG	TT	TT	TT	TT	TT	TT	TT	GG
Excalibur_c581_1220	1B	AA	AA	AA	AA	AA	AA	AA	AA	AA	AA	AA	AA	GG	AA	AA	AA	AA	AA	GG	AA	GG	AA	GG	AA	AA	AA	AA	AA	AA	GG	AA	GG	AA	GG	GG	AA	AA	GG	AA	AA	GG	GG	GG	-	GG	AA	GG	AA
Tdurum_contig47253_1624	1B	GG	GG	GG	GG	GG	GG	GG	GG	GG	GG	GG	GG	GG	GG	GG	GG	GG	GG	GG	GG	GG	GG	GG	GG	GG	GG	GG	GG	GG	GG	GG	GG	GG	GG	GG	GG	AA	GG	GG	GG	GG	GG	GG	GG	AA	GG	GG	GG
Tdurum_contig41945_748	1B	CC	CC	CC	CC	CC	CC	CC	CC	CC	CC	CC	CC	CC	CC	CC	CC	CC	CC	CC	CC	CC	CC	CC	CC	CC	CC	CC	CC	CC	CC	CC	CC	CC	CC	CC	CC	TT	CC	CC	CC	CC	CC	CC	CC	TT	CC	CC	CC
BS00074911_51	1B	GG	GG	GG	GG	GG	GG	GG	GG	GG	GG	GG	GG	GG	GG	GG	GG	GG	GG	GG	GG	GG	GG	GG	GG	GG	GG	AA	GG	GG	GG	GG	GG	GG	GG	GG	GG	GG	GG	GG	GG	GG	GG	GG	GG	AA	GG	GG	AA
RAC875_c66649_186	1B	TT	CC	CC	CC	CC	TT	CC	CC	TT	TT	CC	CC	CC	TT	TT	TT	TT	CC	CC	TT	CC	TT	TT	TT	CC	CC	CC	TT	CC	CC	CC	CC	CC	CC	CC	CC	TT	CC	CC	CC	CC	CC	CC	CC	CC	TT	CC	CC
IAAV7352	1B	TT	-	CC	CC	CC	TT	CC	CC	TT	TT	CC	CC	CC	TT	TT	TT	TT	CC	CC	TT	CC	TT	TT	TT	CC	CC	CC	TT	CC	CC	-	-	-	CC	CC	CC	TT	-	-	-	CC	CC	CC	CC	CC	TT	CC	CC
wsnp_Ex_c5296_9365860	1B	TT	CC	CC	CC	CC	CC	CC	CC	TT	TT	CC	CC	CC	CC	CC	CC	CC	CC	CC	TT	CC	CC	CC	CC	CC	CC	CC	CC	CC	CC	CC	CC	CC	CC	CC	CC	TT	CC	CC	CC	CC	CC	CC	CC	CC	CC	CC	CC
wsnp_Ex_c5296_9365847	1B	CC	TT	TT	TT	TT	TT	TT	TT	CC	CC	TT	TT	TT	TT	TT	TT	TT	TT	TT	CC	TT	TT	TT	TT	TT	TT	TT	TT	TT	TT	TT	TT	TT	TT	TT	TT	CC	TT	TT	TT	TT	TT	TT	TT	TT	TT	TT	TT
Tdurum_contig53772_362	1B	TT	CC	CC	CC	CC	CC	CC	CC	TT	TT	CC	CC	CC	CC	CC	CC	CC	CC	CC	TT	CC	CC	CC	CC	CC	CC	CC	CC	CC	CC	CC	CC	CC	CC	CC	CC	TT	CC	CC	CC	CC	CC	CC	CC	CC	CC	CC	CC
Tdurum_contig65853_242	1B	AA	AA	GG	AA	AA	GG	AA	AA	AA	AA	AA	AA	AA	GG	GG	GG	GG	AA	AA	AA	AA	GG	GG	GG	AA	AA	AA	GG	AA	AA	AA	AA	AA	AA	AA	AA	AA	AA	GG	GG	AA	AA	AA	AA	AA	GG	AA	AA
AX-94871042	1B	CC	CC	CC	CC	CC	CC	CC	AA	CC	CC	CC	CC	CC	CC	CC	CC	CC	CC	AA	CC	AA	CC	CC	CC	AA	AA	AA	CC	CC	CC	CC	AA	CC	AA	AA	CC	CC	AA	CC	CC	AA	AA	AA	-	AA	CC	AA	AA
Tdurum_contig57927_171	1B	GG	GG	GG	GG	GG	GG	GG	AA	GG	GG	GG	GG	GG	GG	GG	GG	GG	GG	AA	GG	AA	GG	GG	GG	AA	AA	AA	GG	AA	GG	GG	AA	GG	AA	AA	GG	GG	AA	GG	GG	AA	AA	AA	-	AA	GG	AA	AA
BS00022411_51	1B	TT	TT	TT	TT	TT	TT	TT	GG	TT	TT	TT	TT	TT	TT	TT	TT	TT	TT	GG	TT	GG	TT	TT	TT	GG	GG	GG	TT	GG	TT	TT	GG	TT	GG	GG	TT	TT	GG	TT	TT	GG	GG	GG	-	GG	TT	GG	GG
BS00072791_51	1B	GG	AA	GG	GG	AA	GG	AA	AA	AA	AA	AA	AA	AA	GG	GG	GG	-	AA	AA	GG	AA	GG	GG	GG	AA	AA	AA	GG	AA	AA	AA	AA	AA	AA	AA	AA	GG	AA	GG	GG	AA	AA	GG	AA	AA	GG	AA	AA
BS00022249_51	1B	AA	AA	GG	AA	AA	GG	AA	AA	AA	AA	AA	AA	AA	GG	GG	GG	GG	AA	AA	AA	AA	GG	GG	GG	AA	AA	AA	GG	AA	AA	AA	AA	AA	AA	AA	AA	AA	AA	GG	GG	AA	AA	GG	AA	AA	GG	AA	AA
AX-94897804	1B	CC	CC	CC	CC	CC	CC	CC	CC	CC	CC	CC	CC	CC	CC	GG	GG	GG	CC	CC	GG	CC	CC	GG	CC	CC	CC	CC	CC	CC	CC	GG	CC	CC	CC	CC	GG	CC	CC	CC	CC	CC	CC	CC	CC	CC	GG	CC	CC
Ra_c17685_927	1B	TT	TT	TT	TT	TT	CC	CC	TT	CC	TT	CC	CC	CC	CC	TT	TT	TT	CC	TT	TT	TT	TT	CC	TT	TT	TT	CC	TT	TT	TT	CC	TT	CC	TT	TT	CC	TT	TT	TT	TT	TT	TT	CC	-	CC	TT	TT	TT
AX-94719582	1B	CC	CC	CC	CC	CC	CC	CC	CC	CC	TT	CC	CC	-	TT	CC	CC	-	CC	CC	CC	CC	CC	CC	CC	CC	CC	CC	CC	CC	CC	CC	CC	CC	CC	CC	CC	CC	CC	CC	CC	CC	CC	CC	CC	TT	CC	CC	CC
Ex_c4206_502	1B	GG	GG	GG	GG	GG	AA	GG	GG	GG	GG	AA	GG	GG	GG	GG	GG	GG	AA	AA	GG	GG	GG	AA	GG	GG	GG	GG	GG	GG	GG	GG	GG	GG	GG	GG	GG	GG	GG	GG	GG	GG	GG	GG	GG	GG	GG	GG	GG
RAC875_c839_352	1B	AA	AA	AA	AA	AA	GG	AA	AA	AA	GG	AA	AA	GG	GG	AA	AA	GG	AA	AA	AA	AA	AA	GG	AA	AA	AA	AA	AA	AA	AA	AA	AA	AA	AA	AA	AA	AA	AA	AA	AA	AA	AA	AA	AA	GG	AA	AA	AA
AX-94462630	1B	GG	GG	GG	GG	GG	GG	GG	CC	GG	GG	CC	GG	GG	GG	CC	CC	GG	CC	GG	CC	GG	CC	GG	CC	GG	GG	GG	CC	CC	CC	GG	GG	GG	GG	CC	GG	CC	GG	CC	GG	GG	GG	GG	GG	GG	CC	GG	GG
RAC875_c46093_492	1B	CC	CC	CC	CC	CC	CC	CC	TT	CC	CC	TT	CC	CC	CC	TT	TT	CC	TT	CC	TT	CC	TT	CC	TT	CC	CC	CC	TT	TT	TT	CC	CC	CC	CC	TT	CC	TT	CC	TT	CC	CC	CC	CC	CC	CC	TT	CC	CC
Kukri_c63336_621	1B	GG	GG	GG	GG	AA	GG	GG	AA	GG	GG	AA	GG	GG	GG	AA	AA	GG	AA	GG	AA	GG	AA	GG	AA	GG	GG	GG	AA	AA	AA	GG	GG	GG	GG	AA	GG	AA	GG	AA	GG	GG	GG	GG	GG	GG	AA	GG	GG
AX-95259256	1B	GG	GG	GG	GG	GG	AA	GG	GG	GG	AA	AA	GG	AA	AA	AA	AA	AA	AA	GG	GG	AA	AA	AA	AA	AA	AA	GG	GG	GG	GG	GG	AA	GG	AA	GG	GG	GG	AA	AA	GG	AA	GG	AA	-	AA	AA	AA	AA
AX-94773580	1B	TT	TT	TT	TT	TT	GG	TT	TT	TT	GG	TT	TT	GG	GG	TT	TT	TT	TT	TT	TT	TT	TT	GG	TT	TT	TT	TT	TT	TT	TT	TT	TT	TT	TT	TT	TT	TT	TT	TT	TT	TT	TT	GG	TT	GG	TT	TT	TT
BS00022176_51	1B	AA	GG	AA	GG	AA	AA	AA	AA	AA	AA	GG	AA	AA	AA	GG	GG	AA	GG	GG	AA	GG	GG	AA	GG	GG	GG	AA	AA	AA	AA	AA	GG	AA	GG	AA	AA	AA	GG	GG	AA	GG	AA	AA	-	AA	GG	GG	GG
BS00039135_51	1B	CC	AA	CC	AA	CC	CC	CC	CC	CC	CC	AA	CC	CC	CC	AA	AA	CC	AA	AA	CC	AA	AA	CC	AA	AA	AA	CC	CC	CC	CC	CC	AA	CC	AA	CC	CC	CC	AA	AA	CC	AA	CC	CC	-	CC	AA	AA	AA
BobWhite_c2844_569	1B	CC	AA	CC	AA	CC	CC	CC	CC	CC	CC	AA	CC	CC	CC	AA	AA	CC	AA	AA	CC	AA	AA	CC	AA	AA	AA	CC	CC	CC	CC	CC	AA	CC	AA	CC	CC	CC	AA	AA	CC	AA	CC	CC	-	CC	AA	AA	AA
Kukri_c5357_323	1B	TT	TT	TT	TT	TT	TT	TT	TT	GG	TT	TT	GG	TT	TT	TT	TT	TT	TT	TT	TT	TT	TT	TT	TT	TT	TT	TT	TT	TT	TT	TT	TT	TT	TT	TT	TT	TT	TT	TT	TT	TT	TT	TT	TT	TT	TT	TT	TT
tplb0043a07_880	1B	TT	TT	TT	TT	CC	CC	TT	CC	TT	CC	TT	TT	CC	CC	TT	TT	CC	TT	TT	CC	TT	TT	CC	TT	TT	TT	TT	CC	CC	CC	TT	TT	TT	TT	CC	TT	CC	TT	TT	TT	TT	TT	CC	TT	CC	TT	TT	TT
BS00089790_51	1B	AA	AA	AA	AA	GG	AA	AA	AA	AA	AA	AA	AA	AA	AA	AA	AA	GG	AA	AA	AA	AA	AA	AA	AA	AA	AA	AA	AA	AA	AA	AA	AA	AA	AA	AA	AA	AA	AA	AA	AA	AA	AA	AA	AA	AA	AA	AA	AA
IAAV1683	1B	GG	AA	GG	AA	GG	AA	AA	AA	AA	AA	AA	AA	GG	AA	GG	AA	AA	AA	AA	AA	AA	AA	AA	GG	AA	AA	AA	AA	AA	AA	AA	AA	AA	AA	AA	AA	AA	AA	GG	GG	AA	AA	GG	AA	AA	AA	AA	AA
Tdurum_contig10036_1614	1B	CC	TT	CC	TT	CC	TT	TT	TT	TT	TT	TT	TT	CC	TT	CC	TT	TT	TT	TT	TT	TT	TT	TT	CC	TT	TT	TT	TT	TT	TT	TT	TT	TT	TT	TT	TT	TT	TT	CC	CC	TT	TT	CC	TT	TT	TT	TT	TT
Excalibur_c11980_619	1B	GG	AA	-	AA	-	AA	AA	AA	AA	AA	AA	AA	GG	AA	-	AA	AA	AA	AA	AA	AA	AA	AA	-	AA	AA	AA	AA	AA	AA	AA	AA	AA	AA	AA	AA	AA	AA	GG	GG	AA	AA	GG	AA	AA	AA	AA	AA
Kukri_c39223_871	1B	TT	TT	TT	TT	TT	TT	TT	TT	TT	TT	TT	TT	GG	TT	TT	TT	TT	TT	TT	TT	TT	TT	TT	GG	TT	TT	TT	TT	TT	TT	TT	TT	TT	TT	TT	TT	TT	TT	TT	TT	TT	TT	GG	TT	TT	TT	TT	TT
Kukri_c39223_831	1B	TT	CC	TT	CC	TT	CC	CC	CC	CC	CC	CC	CC	CC	CC	TT	CC	CC	CC	CC	CC	CC	CC	CC	CC	CC	CC	CC	CC	CC	CC	CC	CC	CC	CC	CC	CC	CC	CC	TT	TT	CC	CC	CC	CC	CC	CC	CC	CC
Tdurum_contig93532_89	1B	AA	GG	AA	GG	AA	GG	GG	GG	GG	GG	GG	GG	AA	GG	AA	GG	GG	GG	GG	GG	GG	GG	GG	AA	GG	GG	GG	GG	GG	GG	-	-	-	GG	GG	GG	GG	GG	AA	AA	GG	GG	AA	GG	GG	GG	GG	GG
BS00069044_51	1B	AA	GG	AA	GG	AA	GG	GG	GG	GG	GG	GG	GG	AA	GG	AA	GG	GG	GG	GG	GG	GG	GG	GG	GG	AA	GG	GG	GG	GG	GG	GG	GG	GG	GG	GG	GG	GG	GG	AA	AA	GG	GG	AA	GG	GG	GG	GG	GG
AX-95144598	1B	GG	GG	GG	GG	GG	GG	GG	GG	GG	GG	GG	GG	GG	GG	GG	GG	GG	GG	GG	GG	GG	GG	GG	GG	GG	GG	GG	GG	AA	GG	GG	GG	GG	GG	GG	GG	GG	GG	GG	GG	GG	GG	GG	GG	GG	GG	GG	GG
Excalibur_c96904_336	1B	GG	AA	GG	AA	GG	AA	AA	AA	AA	AA	AA	AA	GG	AA	GG	AA	AA	AA	AA	AA	AA	AA	AA	AA	GG	AA	AA	AA	AA	AA	AA	AA	AA	AA	AA	AA	AA	AA	GG	GG	AA	AA	GG	AA	AA	AA	AA	AA
wsnp_Ex_c27176_36393952	1B	TT	CC	TT	CC	TT	CC	CC	CC	CC	CC	CC	CC	CC	CC	TT	CC	CC	CC	CC	CC	CC	CC	CC	CC	TT	CC	CC	CC	CC	CC	CC	CC	CC	CC	CC	CC	CC	CC	TT	TT	CC	CC	CC	CC	CC	CC	CC	CC
Tdurum_contig42491_750	1B	AA	GG	AA	GG	AA	GG	GG	GG	GG	GG	GG	GG	AA	GG	AA	GG	GG	GG	GG	GG	GG	GG	GG	GG	AA	GG	GG	GG	GG	GG	GG	GG	GG	GG	GG	GG	GG	GG	AA	AA	GG	GG	AA	GG	GG	GG	GG	GG
AX-94880896	1B	GG	AA	GG	AA	GG	GG	AA	AA	AA	AA	GG	AA	GG	AA	GG	AA	AA	GG	AA	AA	GG	GG	GG	AA	GG	AA	AA	AA	AA	AA	GG	AA	GG	AA	AA	GG	AA	GG	GG	GG	GG	AA	GG	GG	AA	AA	GG	AA
Ra_c18630_284	1B	TT	TT	CC	TT	TT	TT	TT	TT	TT	TT	TT	TT	TT	TT	CC	TT	TT	TT	TT	TT	TT	TT	TT	TT	CC	TT	TT	TT	TT	TT	TT	TT	TT	TT	TT	TT	TT	TT	TT	CC	TT	TT	TT	TT	TT	TT	TT	TT
Excalibur_c63885_115	1B	AA	AA	AA	AA	AA	GG	AA	AA	AA	AA	GG	AA	GG	AA	AA	AA	AA	GG	AA	AA	AA	GG	GG	AA	AA	AA	AA	AA	AA	AA	GG	AA	GG	AA	AA	GG	AA	AA	AA	AA	AA	AA	GG	-	AA	AA	AA	AA
IAAV5863	1B	AA	-	AA	GG	AA	AA	GG	GG	GG	GG	GG	GG	AA	GG	AA	GG	GG	GG	GG	GG	AA	GG	AA	GG	AA	GG	GG	GG	GG	GG	GG	GG	GG	GG	GG	GG	GG	AA	AA	AA	AA	AA	AA	-	GG	GG	AA	GG
RAC875_c818_1185	1B	TT	TT	-	TT	-	TT	TT	TT	TT	TT	-	TT	TT	TT	CC	TT	TT	-	TT	TT	TT	CC	TT	TT	-	TT	TT	TT	TT	TT	-	TT	-	TT	TT	-	TT	-	TT	TT	-	CC	TT	CC	-	TT	TT	TT
IAAV7428	1B	AA	AA	GG	AA	GG	AA	AA	AA	AA	AA	GG	AA	AA	AA	GG	AA	AA	GG	AA	AA	AA	GG	AA	AA	GG	AA	AA	AA	AA	AA	GG	AA	GG	AA	AA	GG	AA	GG	AA	AA	GG	GG	AA	GG	GG	AA	AA	AA
Ex_c25733_348	1B	CC	CC	AA	CC	AA	CC	CC	CC	CC	CC	AA	CC	CC	AA	AA	CC	CC	AA	CC	CC	CC	AA	CC	CC	AA	CC	CC	CC	CC	CC	AA	CC	AA	CC	CC	AA	CC	AA	CC	CC	AA	AA	CC	AA	AA	CC	CC	CC
wsnp_Ku_c51703_56915288	1B	CC	CC	CC	CC	TT	CC	CC	CC	CC	CC	TT	CC	TT	TT	CC	CC	CC	TT	CC	CC	CC	TT	CC	CC	CC	CC	CC	CC	CC	CC	TT	CC	CC	CC	CC	TT	CC	CC	CC	TT	CC	CC	TT	CC	TT	CC	CC	CC
BS00084895_51	1B	AA	AA	AA	AA	GG	AA	AA	AA	AA	AA	GG	AA	GG	GG	AA	AA	AA	GG	AA	AA	AA	GG	AA	AA	AA	AA	AA	AA	AA	AA	GG	AA	AA	AA	AA	GG	AA	AA	AA	GG	AA	AA	GG	AA	GG	AA	AA	AA
BobWhite_c23617_167	1B	AA	CC	AA	CC	AA	CC	AA	AA	CC	CC	CC	CC	AA	CC	CC	AA	CC	CC	CC	AA	CC	CC	CC	CC	CC	AA	CC	AA	CC	CC	CC	AA	CC	CC	CC	CC	AA	CC	CC	AA	CC	CC	AA	CC	CC	AA	CC	CC
Excalibur_c8585_701	1B	TT	CC	TT	CC	TT	CC	TT	TT	CC	CC	CC	CC	TT	CC	CC	TT	CC	CC	CC	TT	CC	CC	CC	CC	CC	TT	CC	TT	CC	CC	CC	TT	CC	CC	CC	CC	TT	CC	CC	TT	CC	CC	TT	CC	CC	TT	CC	CC
Jagger_c3757_131	1B	AA	GG	AA	GG	AA	GG	AA	AA	GG	GG	GG	GG	AA	GG	GG	AA	GG	GG	GG	AA	GG	GG	GG	GG	GG	AA	GG	AA	GG	GG	GG	AA	GG	GG	GG	GG	AA	GG	GG	AA	GG	GG	AA	GG	GG	AA	GG	GG
Tdurum_contig11216_942	1B	AA	GG	AA	GG	AA	GG	AA	AA	GG	GG	GG	GG	AA	GG	GG	AA	GG	GG	GG	AA	GG	GG	GG	GG	GG	AA	GG	AA	GG	GG	GG	AA	GG	GG	GG	GG	AA	GG	GG	AA	GG	GG	AA	GG	GG	AA	GG	GG
BS00099794_51	1B	AA	GG	AA	GG	AA	GG	AA	AA	GG	GG	GG	GG	AA	GG	GG	AA	GG	GG	GG	AA	GG	GG	GG	GG	GG	AA	GG	AA	GG	GG	GG	AA	GG	GG	GG	GG	AA	GG	GG	AA	GG	GG	AA	GG	GG	AA	GG	GG
RFL_Contig1823_1044	1B	CC	TT	CC	TT	CC	TT	CC	CC	TT	TT	TT	TT	CC	TT	TT	CC	TT	TT	TT	CC	TT	TT	TT	TT	TT	CC	TT	CC	TT	TT	TT	CC	TT	TT	TT	TT	CC	TT	TT	CC	TT	TT	CC	TT	TT	CC	TT	TT
BS00070285_51	1B	AA	GG	AA	GG	AA	GG	GG	AA	GG	GG	GG	GG	AA	GG	GG	AA	GG	GG	GG	-	GG	GG	GG	GG	GG	GG	GG	AA	GG	GG	GG	GG	GG	GG	GG	GG	GG	GG	GG	AA	GG	GG	GG	GG	GG	GG	GG	GG
BS00002484_51	1B	AA	GG	AA	GG	AA	GG	GG	AA	GG	GG	GG	GG	AA	GG	GG	AA	GG	GG	GG	AA	GG	GG	GG	GG	GG	GG	GG	AA	GG	GG	GG	GG	GG	GG	GG	GG	GG	GG	GG	AA	GG	GG	GG	GG	GG	GG	GG	GG
BS00043666_51	1B	AA	GG	GG	GG	AA	AA	GG	GG	AA	AA	AA	-	GG	GG	AA	AA	AA	AA	AA	-	AA	AA	AA	GG	GG	AA	AA	GG	GG	GG	-	-	AA	AA	GG	GG	AA	GG	AA	GG	AA	GG	AA	AA	AA	GG	GG	GG
BS00077498_51	1B	CC	CC	TT	CC	CC	CC	TT	TT	TT	TT	TT	TT	TT	TT	CC	CC	TT	TT	TT	TT	CC	TT	CC	TT	TT	CC	CC	TT	CC	CC	TT	TT	CC	CC	TT	TT	CC	TT	TT	TT	TT	TT	CC	CC	CC	TT	TT	TT
BS00022678_51	1B	GG	GG	TT	GG	GG	GG	TT	TT	TT	TT	GG	GG	TT	TT	GG	GG	GG	GG	TT	TT	GG	GG	GG	TT	TT	GG	GG	TT	GG	GG	TT	TT	GG	GG	TT	TT	GG	TT	GG	GG	TT	TT	GG	GG	GG	TT	TT	TT
Excalibur_c49496_705	1B	CC	CC	CC	CC	CC	CC	CC	CC	CC	CC	TT	TT	CC	CC	CC	CC	TT	TT	CC	CC	CC	TT	CC	CC	CC	CC	CC	CC	CC	CC	CC	CC	CC	CC	CC	CC	CC	CC	TT	TT	CC	CC	CC	CC	CC	CC	CC	CC
wsnp_Ex_c13878_21738866	1B	CC	CC	CC	CC	CC	CC	CC	CC	CC	CC	TT	TT	CC	CC	CC	CC	TT	TT	CC	CC	CC	TT	CC	CC	CC	CC	CC	CC	CC	CC	CC	CC	CC	CC	CC	CC	CC	CC	TT	TT	CC	CC	CC	CC	CC	CC	CC	CC
BS00068077_51	1B	GG	GG	GG	GG	GG	GG	GG	GG	GG	GG	AA	AA	GG	GG	GG	GG	AA	AA	GG	GG	GG	AA	GG	GG	GG	GG	GG	GG	GG	GG	GG	GG	GG	GG	GG	GG	GG	GG	AA	AA	GG	GG	GG	GG	GG	GG	GG	GG
RFL_Contig2971_282	1B	CC	CC	CC	CC	CC	CC	CC	CC	CC	CC	AA	AA	CC	CC	CC	CC	AA	AA	CC	CC	CC	AA	CC	CC	CC	CC	CC	CC	CC	CC	CC	CC	CC	CC	CC	CC	CC	CC	AA	AA	CC	CC	CC	CC	CC	CC	CC	CC
IACX2984	1B	AA	AA	AA	AA	AA	AA	AA	AA	AA	AA	CC	CC	AA	AA	AA	AA	CC	CC	AA	AA	AA	CC	AA	AA	AA	AA	AA	AA	AA	AA	AA	AA	AA	AA	AA	AA	AA	AA	CC	CC	AA	AA	AA	AA	AA	AA	AA	AA
Tdurum_contig8840_575	1B	TT	TT	CC	TT	CC	CC	CC	CC	CC	CC	CC	TT	CC	CC	CC	CC	CC	CC	TT	CC	CC	CC	CC	TT	CC	TT	CC	CC	TT	TT	CC	CC	TT	CC	CC	CC	CC	CC	TT	TT	CC	CC	CC	TT	CC	CC	CC	CC
AX-94900228	1B	CC	-	TT	CC	TT	TT	CC	TT	CC	CC	TT	CC	TT	CC	TT	TT	TT	TT	CC	TT	TT	TT	TT	CC	CC	CC	TT	TT	CC	CC	TT	TT	-	TT	TT	TT	TT	TT	CC	CC	TT	TT	TT	CC	TT	TT	CC	CC
Tdurum_contig14404_319	1B	AA	AA	AA	AA	AA	AA	AA	AA	AA	AA	AA	AA	CC	CC	AA	AA	AA	AA	AA	AA	AA	CC	AA	AA	AA	AA	CC	CC	AA	CC	CC	CC	CC	AA	CC	AA	AA	AA	CC	CC	AA	CC	AA	CC	AA	CC	CC	AA
BS00064052_51	1B	GG	AA	GG	AA	AA	GG	AA	GG	GG	GG	AA	GG	GG	GG	GG	AA	AA	AA	GG	GG	GG	AA	AA	AA	GG	GG	GG	GG	AA	AA	GG	AA	GG	GG	GG	GG	AA	GG	GG	GG	GG	GG	GG	GG	GG	AA	GG	GG
Tdurum_contig75731_537	1B	AA	AA	AA	AA	AA	GG	AA	AA	GG	AA	AA	GG	AA	GG	GG	AA	AA	AA	AA	AA	GG	AA	AA	AA	AA	AA	GG	AA	AA	AA	AA	AA	GG	AA	AA	AA	AA	AA	GG	GG	AA	AA	GG	GG	AA	AA	GG	GG
tplb0034p10_1134	1B	TT	TT	TT	TT	TT	CC	TT	TT	CC	CC	TT	CC	TT	CC	TT	TT	TT	TT	TT	TT	CC	TT	TT	TT	TT	TT	CC	TT	TT	TT	TT	CC	CC	TT	TT	TT	TT	TT	CC	CC	TT	TT	TT	TT	TT	CC	CC	CC
AX-94524314	1B	GG	GG	AA	GG	GG	GG	GG	AA	AA	AA	GG	AA	AA	AA	AA	GG	GG	GG	GG	AA	AA	GG	GG	AA	GG	GG	AA	AA	AA	GG	AA	AA	-	AA	AA	AA	GG	AA	AA	AA	AA	AA	AA	-	AA	AA	AA	AA
BS00075129_51	1B	TT	CC	TT	CC	CC	CC	CC	TT	CC	CC	CC	CC	TT	CC	CC	CC	CC	CC	TT	TT	TT	CC	CC	CC	CC	TT	CC	TT	CC	CC	TT	CC	CC	TT	TT	TT	CC	CC	CC	CC	CC	TT	TT	-	TT	CC	TT	CC
RAC875_rep_c111494_195	1B	CC	TT	CC	TT	TT	TT	CC	CC	CC	TT	TT	TT	CC	TT	TT	TT	TT	TT	CC	CC	CC	TT	TT	TT	TT	CC	TT	CC	TT	TT	CC	TT	TT	CC	CC	CC	TT	TT	CC	TT	TT	CC	CC	CC	CC	TT	CC	TT
Kukri_c36758_140	1B	AA	AA	AA	AA	GG	GG	AA	AA	AA	GG	AA	GG	AA	AA	GG	GG	AA	AA	AA	AA	AA	AA	GG	GG	GG	AA	GG	AA	GG	GG	AA	GG	AA	AA	AA	AA	GG	GG	AA	AA	GG	AA	AA	AA	AA	GG	AA	GG
TA004059-0492	1B	GG	GG	GG	GG	AA	AA	GG	GG	GG	AA	GG	AA	GG	GG	AA	AA	GG	GG	GG	GG	GG	GG	AA	AA	AA	GG	AA	GG	AA	AA	GG	AA	GG	GG	GG	GG	AA	AA	GG	GG	AA	GG	GG	GG	GG	AA	GG	AA
BS00071893_51	1B	AA	AA	AA	AA	CC	CC	AA	AA	CC	CC	CC	CC	AA	AA	CC	CC	CC	CC	AA	AA	AA	CC	CC	CC	CC	AA	CC	CC	CC	CC	AA	CC	AA	AA	AA	AA	CC	CC	CC	CC	CC	AA	AA	AA	AA	CC	AA	CC
AX-94780679	1B	GG	CC	CC	CC	CC	CC	CC	CC	CC	CC	GG	CC	CC	CC	CC	CC	GG	GG	GG	CC	GG	GG	CC	GG	CC	GG	CC	GG	CC	GG	CC	CC	CC	CC	CC	CC	CC	CC	GG	GG	CC	CC	CC	CC	CC	CC	CC	CC
Kukri_rep_c89128_138	1B	-	AA	AA	AA	AA	AA	AA	AA	GG	GG	GG	GG	AA	GG	AA	AA	GG	GG	-	AA	-	GG	AA	AA	AA	-	AA	GG	AA	-	AA	AA	AA	AA	AA	AA	AA	AA	GG	GG	AA	AA	AA	AA	AA	AA	AA	AA
BS00032039_51	1B	-	TT	TT	TT	TT	TT	TT	TT	GG	GG	GG	GG	TT	GG	TT	TT	GG	GG	-	TT	-	GG	TT	TT	TT	-	TT	GG	TT	-	TT	TT	TT	TT	TT	TT	TT	TT	GG	GG	TT	TT	TT	TT	TT	TT	TT	TT
BS00032040_51	1B	CC	CC	CC	CC	CC	CC	CC	CC	CC	CC	TT	CC	CC	CC	CC	CC	-	TT	CC	CC	CC	TT	CC	CC	CC	CC	CC	TT	CC	CC	CC	CC	CC	CC	CC	CC	CC	CC	TT	TT	CC	CC	CC	CC	CC	CC	CC	CC
wsnp_Ex_c4774_8519623	1B	-	GG	GG	GG	GG	GG	GG	GG	AA	AA	AA	AA	GG	AA	GG	GG	AA	AA	-	GG	-	AA	GG	GG	GG	-	GG	AA	GG	AA	GG	GG	GG	GG	GG	GG	GG	GG	AA	AA	GG	GG	GG	GG	GG	GG	GG	GG
CAP12_c1085_283	1B	CC	CC	CC	CC	CC	CC	CC	CC	CC	CC	AA	CC	CC	CC	CC	CC	AA	AA	CC	CC	CC	AA	CC	AA	CC	CC	CC	CC	CC	CC	CC	AA	CC	CC	CC	CC	CC	CC	AA	AA	CC	CC	CC	CC	CC	CC	CC	CC
AX-94417303	1B	AA	AA	AA	AA	AA	AA	TT	AA	AA	AA	TT	AA	AA	AA	AA	AA	TT	TT	AA	AA	AA	TT	AA	TT	AA	AA	AA	TT	AA	AA	AA	TT	AA	AA	AA	AA	AA	AA	TT	TT	AA	AA	AA	AA	AA	AA	AA	AA
IACX8074	1B	TT	CC	CC	TT	CC	TT	TT	TT	TT	TT	CC	TT	CC	TT	TT	TT	CC	CC	TT	TT	TT	CC	CC	CC	TT	TT	TT	TT	CC	CC	TT	CC	TT	TT	TT	TT	TT	CC	CC	CC	CC	TT	TT	TT	TT	TT	TT	TT
BS00078413_51	1B	AA	GG	GG	GG	GG	AA	GG	AA	GG	GG	GG	GG	GG	GG	AA	GG	GG	GG	AA	AA	AA	GG	GG	GG	AA	AA	GG	GG	GG	GG	AA	GG	AA	AA	AA	AA	AA	GG	GG	GG	GG	AA	AA	AA	AA	AA	AA	AA
BS00078414_51	1B	TT	GG	GG	GG	GG	TT	GG	TT	GG	GG	GG	GG	GG	GG	TT	GG	GG	GG	TT	TT	TT	GG	GG	GG	TT	TT	GG	GG	GG	GG	TT	-	TT	TT	TT	TT	TT	GG	-	GG	GG	TT	TT	TT	TT	TT	TT	TT
AX-94475367	1B	AA	AA	AA	AA	AA	GG	AA	GG	AA	AA	AA	AA	AA	AA	GG	AA	AA	AA	GG	GG	AA	AA	AA	AA	GG	AA	AA	AA	AA	AA	AA	AA	AA	AA	AA	AA	GG	AA	AA	AA	AA	AA	AA	AA	AA	GG	AA	GG
Tdurum_contig18557_228	1B	CC	CC	CC	CC	CC	TT	CC	TT	CC	CC	CC	CC	CC	CC	TT	CC	CC	CC	TT	TT	CC	CC	CC	CC	TT	CC	CC	CC	CC	CC	CC	CC	CC	CC	CC	CC	TT	CC	CC	CC	CC	CC	CC	CC	CC	TT	CC	TT
Tdurum_contig55429_147	1B	CC	CC	CC	CC	CC	TT	CC	TT	CC	CC	CC	CC	CC	CC	TT	CC	CC	CC	TT	TT	CC	CC	CC	CC	TT	CC	CC	CC	CC	CC	CC	CC	CC	CC	CC	CC	TT	CC	CC	CC	CC	CC	CC	CC	CC	TT	CC	TT
Tdurum_contig55429_116	1B	CC	CC	CC	CC	CC	TT	CC	TT	CC	CC	CC	CC	CC	CC	TT	CC	CC	CC	TT	TT	CC	CC	CC	CC	TT	CC	CC	CC	CC	CC	CC	CC	CC	CC	CC	CC	TT	CC	CC	CC	CC	CC	CC	CC	CC	TT	CC	TT
wsnp_CAP12_c1337_682282	1B	TT	TT	TT	TT	TT	CC	TT	CC	TT	TT	TT	TT	TT	TT	CC	TT	TT	TT	TT	CC	TT	TT	TT	TT	CC	TT	TT	TT	TT	TT	TT	TT	TT	TT	TT	TT	CC	TT	TT	TT	TT	TT	TT	TT	TT	CC	TT	CC
BobWhite_c9963_51	1B	GG	AA	AA	GG	GG	AA	GG	AA	GG	GG	AA	GG	AA	GG	AA	GG	AA	AA	GG	AA	GG	AA	GG	AA	AA	GG	GG	AA	AA	AA	AA	AA	AA	AA	AA	AA	AA	GG	AA	AA	GG	AA	AA	AA	AA	AA	AA	AA
RAC875_c55934_165	1B	TT	CC	TT	TT	TT	TT	TT	TT	TT	TT	TT	TT	TT	TT	TT	TT	TT	TT	TT	TT	TT	TT	TT	TT	TT	TT	TT	TT	CC	TT	TT	TT	CC	CC	TT	-	TT	TT	TT	TT	TT	CC	TT	-	CC	TT	TT	TT
RAC875_c4047_115	1B	AA	AA	CC	CC	AA	CC	AA	CC	AA	CC	AA	AA	CC	CC	AA	AA	AA	AA	AA	CC	AA	AA	AA	AA	CC	AA	AA	AA	AA	AA	AA	AA	AA	AA	AA	AA	CC	AA	AA	AA	AA	AA	AA	AA	AA	CC	AA	CC
wsnp_Ex_c38849_46284348	1B	GG	GG	AA	GG	GG	AA	GG	GG	GG	GG	GG	GG	AA	AA	AA	GG	GG	GG	GG	GG	GG	GG	GG	GG	AA	GG	AA	GG	GG	GG	-	GG	GG	GG	GG	GG	AA	GG	GG	AA	GG	GG	GG	GG	GG	GG	GG	GG
AX-95076278	1B	GG	GG	AA	GG	GG	AA	GG	GG	GG	GG	GG	GG	AA	AA	AA	GG	GG	GG	GG	GG	GG	GG	GG	GG	AA	GG	AA	GG	GG	GG	GG	GG	GG	GG	GG	GG	AA	GG	GG	AA	GG	GG	GG	GG	GG	GG	GG	GG
AX-94855067	1B	GG	CC	GG	CC	GG	CC	GG	CC	GG	CC	GG	GG	CC	CC	CC	GG	GG	GG	GG	CC	GG	GG	GG	GG	GG	GG	CC	GG	CC	GG	-	GG	CC	CC	GG	-	GG	CC	GG	GG	GG	CC	GG	-	CC	CC	GG	CC
AX-94522424	1B	GG	GG	GG	GG	GG	GG	GG	GG	CC	CC	CC	GG	GG	CC	GG	-	GG	CC	GG	CC	GG	CC	GG	CC	CC	GG	CC	CC	GG	GG	CC	GG	GG	GG	GG	CC	GG	CC	CC	GG	GG	CC	-	GG	GG	CC	GG	GG
Tdurum_contig94450_255	1B	CC	-	CC	CC	CC	CC	CC	CC	CC	CC	CC	CC	CC	CC	TT	CC	CC	CC	CC	CC	CC	CC	CC	CC	CC	CC	CC	TT	CC	CC	-	CC	-	CC	CC	CC	CC	-	TT	CC	CC	CC	CC	CC	CC	TT	CC	CC
BS00023105_51	1B	GG	GG	AA	GG	AA	GG	AA	AA	AA	AA	AA	GG	AA	AA	GG	-	AA	AA	AA	AA	GG	AA	AA	AA	AA	GG	AA	GG	GG	AA	AA	AA	AA	AA	AA	AA	AA	AA	GG	AA	AA	AA	AA	AA	AA	GG	AA	AA
BS00022398_51	1B	CC	CC	AA	CC	AA	CC	AA	AA	AA	AA	AA	CC	AA	AA	CC	AA	AA	AA	AA	AA	CC	AA	AA	AA	AA	CC	AA	CC	CC	AA	AA	AA	AA	AA	AA	AA	AA	AA	CC	AA	AA	AA	AA	AA	AA	CC	AA	AA
AX-94956073	1B	AA	AA	GG	AA	GG	AA	GG	GG	GG	AA	AA	AA	GG	GG	AA	GG	GG	AA	GG	GG	AA	AA	GG	AA	GG	AA	GG	AA	AA	GG	GG	GG	AA	GG	GG	GG	GG	GG	AA	GG	GG	GG	GG	GG	GG	AA	GG	AA
AX-94514569	1B	GG	GG	TT	GG	TT	GG	TT	TT	TT	GG	GG	GG	TT	TT	GG	TT	TT	GG	TT	GG	GG	GG	TT	GG	TT	GG	GG	GG	GG	TT	GG	TT	GG	TT	TT	-	TT	TT	GG	TT	TT	TT	TT	TT	TT	GG	TT	GG
BS00084990_51	1B	AA	AA	AA	AA	AA	AA	AA	AA	AA	GG	AA	AA	AA	AA	AA	AA	AA	AA	AA	GG	AA	AA	AA	AA	AA	AA	GG	AA	AA	AA	GG	AA	AA	AA	AA	-	AA	AA	AA	AA	AA	AA	AA	AA	AA	AA	AA	AA
AX-94862571	1B	GG	GG	GG	GG	AA	GG	GG	GG	GG	GG	AA	GG	GG	AA	GG	GG	GG	AA	GG	GG	GG	AA	GG	AA	GG	GG	GG	GG	GG	GG	GG	GG	AA	GG	GG	AA	GG	AA	GG	GG	GG	AA	GG	GG	GG	GG	GG	AA
wsnp_CAP11_c2596_1325540	1B	CC	CC	CC	CC	TT	CC	CC	CC	TT	TT	CC	CC	TT	TT	CC	CC	CC	CC	CC	TT	CC	CC	CC	CC	CC	TT	TT	CC	CC	CC	TT	CC	CC	CC	CC	TT	CC	TT	CC	CC	TT	TT	CC	CC	CC	CC	CC	CC
Tdurum_contig42558_134	1B	AA	AA	AA	AA	AA	AA	CC	CC	AA	AA	CC	AA	AA	AA	AA	CC	CC	CC	CC	AA	AA	CC	CC	CC	CC	AA	AA	AA	AA	CC	AA	CC	AA	CC	CC	AA	CC	AA	AA	AA	AA	AA	CC	CC	CC	AA	CC	AA
AX-95110051	1B	TT	TT	TT	TT	TT	TT	CC	CC	TT	TT	CC	TT	TT	TT	TT	CC	CC	CC	CC	TT	TT	CC	CC	CC	CC	TT	TT	TT	TT	CC	TT	CC	TT	CC	CC	TT	CC	TT	TT	TT	TT	TT	CC	CC	CC	TT	CC	TT
BS00107837_51	1B	GG	GG	GG	GG	GG	GG	AA	AA	GG	GG	AA	GG	GG	GG	GG	AA	AA	AA	AA	GG	GG	AA	AA	AA	AA	GG	GG	GG	GG	AA	GG	AA	GG	AA	AA	GG	AA	GG	GG	GG	GG	GG	AA	AA	AA	GG	AA	GG
BS00060686_51	1B	TT	TT	TT	TT	TT	TT	GG	GG	TT	TT	GG	TT	TT	TT	TT	GG	GG	GG	GG	TT	TT	GG	GG	GG	GG	TT	TT	TT	TT	GG	TT	GG	TT	GG	GG	TT	GG	TT	TT	TT	TT	TT	GG	GG	GG	TT	GG	TT
IAAV5776	1B	GG	AA	AA	GG	AA	GG	AA	AA	AA	AA	AA	GG	AA	AA	GG	AA	AA	AA	AA	AA	GG	AA	AA	AA	AA	AA	AA	AA	GG	AA	AA	AA	AA	AA	AA	AA	AA	AA	AA	AA	AA	AA	AA	AA	AA	AA	AA	AA
BS00066305_51	1B	GG	GG	AA	GG	AA	GG	GG	GG	AA	AA	GG	GG	GG	AA	GG	GG	GG	GG	GG	AA	GG	GG	GG	GG	GG	GG	AA	GG	GG	GG	GG	GG	AA	GG	GG	-	GG	AA	AA	AA	AA	AA	GG	GG	GG	GG	GG	AA
BS00063302_51	1B	GG	GG	AA	GG	AA	GG	GG	GG	AA	AA	GG	GG	GG	AA	GG	GG	GG	GG	GG	GG	GG	GG	GG	GG	GG	AA	AA	GG	GG	GG	AA	GG	AA	GG	GG	AA	GG	AA	AA	AA	AA	AA	GG	GG	GG	GG	GG	AA
BS00093275_51	1B	GG	GG	AA	GG	AA	GG	GG	GG	AA	AA	GG	GG	GG	AA	GG	GG	GG	GG	GG	GG	GG	GG	GG	GG	GG	AA	AA	GG	GG	GG	AA	GG	AA	GG	GG	AA	GG	AA	AA	AA	AA	AA	GG	GG	GG	GG	GG	AA
AX-94437898	1B	CC	CC	CC	CC	CC	CC	TT	CC	CC	CC	CC	CC	CC	CC	CC	CC	CC	CC	CC	CC	CC	CC	CC	CC	CC	CC	CC	CC	CC	CC	CC	CC	CC	CC	CC	CC	CC	CC	CC	CC	CC	CC	CC	CC	CC	CC	CC	CC
AX-94758722	1B	TT	TT	TT	TT	CC	TT	TT	TT	CC	CC	TT	TT	TT	CC	TT	TT	TT	CC	TT	TT	TT	CC	TT	TT	TT	CC	CC	CC	TT	TT	CC	CC	CC	CC	CC	CC	TT	CC	CC	TT	CC	CC	CC	CC	CC	CC	CC	CC
Tdurum_contig52086_129	1B	TT	TT	TT	TT	TT	TT	TT	TT	TT	GG	TT	TT	TT	-	TT	-	TT	TT	TT	TT	TT	TT	TT	GG	GG	TT	-	TT	TT	TT	TT	TT	TT	TT	TT	TT	TT	TT	TT	TT	TT	TT	GG	TT	TT	TT	TT	TT
AX-94528856	1B	GG	GG	GG	GG	AA	GG	AA	AA	AA	AA	AA	GG	AA	AA	GG	AA	-	AA	AA	GG	GG	AA	AA	AA	AA	AA	AA	AA	GG	AA	AA	AA	AA	AA	AA	AA	AA	AA	AA	GG	AA	AA	AA	AA	AA	AA	AA	AA
AX-95202607	1B	GG	GG	GG	GG	AA	GG	AA	AA	AA	AA	GG	GG	AA	AA	GG	AA	AA	GG	AA	GG	GG	GG	AA	AA	AA	AA	AA	AA	GG	AA	AA	GG	AA	GG	GG	AA	AA	AA	AA	GG	AA	AA	GG	GG	GG	AA	GG	AA
BobWhite_c4482_73	1B	CC	CC	CC	CC	AA	CC	CC	CC	AA	AA	AA	CC	CC	AA	CC	CC	CC	AA	CC	CC	CC	AA	CC	CC	CC	CC	AA	AA	CC	CC	CC	AA	AA	AA	AA	-	CC	AA	AA	CC	AA	AA	AA	AA	AA	AA	AA	AA
Excalibur_c35289_64	1B	TT	TT	TT	TT	CC	TT	TT	TT	CC	CC	CC	TT	TT	CC	TT	TT	TT	CC	TT	TT	TT	CC	TT	TT	TT	TT	CC	CC	TT	TT	TT	CC	CC	CC	CC	-	TT	CC	CC	TT	CC	CC	CC	CC	CC	CC	CC	CC
Tdurum_contig13879_352	1B	GG	AA	GG	AA	AA	GG	AA	AA	AA	AA	GG	GG	AA	AA	AA	AA	AA	GG	AA	AA	GG	GG	AA	AA	AA	AA	AA	AA	AA	AA	AA	AA	AA	AA	AA	AA	AA	AA	AA	GG	AA	AA	AA	AA	AA	AA	AA	AA
Tdurum_contig13879_919	1B	CC	CC	CC	CC	CC	CC	TT	TT	CC	CC	CC	CC	TT	CC	CC	TT	TT	CC	TT	CC	CC	CC	TT	TT	TT	CC	CC	CC	CC	TT	CC	TT	CC	TT	TT	CC	TT	CC	CC	CC	CC	CC	TT	TT	TT	CC	TT	CC
Excalibur_c55186_351	1B	CC	-	TT	CC	CC	CC	TT	TT	CC	TT	TT	CC	CC	CC	CC	TT	CC	TT	CC	CC	CC	TT	CC	CC	TT	CC	TT	CC	TT	CC	CC	TT	CC	TT	TT	CC	CC	CC	CC	TT	CC	CC	TT	TT	TT	CC	TT	CC
AX-94768169	1B	GG	CC	CC	CC	GG	CC	CC	CC	CC	GG	CC	GG	CC	CC	CC	CC	GG	GG	CC	GG	GG	CC	GG	CC	CC	CC	CC	CC	CC	GG	CC	GG	CC	CC	CC	CC	CC	GG	CC	GG	GG	GG	CC	CC	CC	CC	CC	CC
wsnp_BE446672B_Ta_2_1	1B	CC	CC	TT	CC	TT	CC	TT	TT	CC	TT	TT	CC	CC	CC	TT	CC	TT	TT	CC	TT	CC	TT	CC	CC	TT	TT	TT	CC	CC	CC	TT	-	CC	TT	TT	-	CC	CC	CC	TT	CC	CC	TT	TT	TT	CC	TT	CC
Tdurum_contig9144_222	1B	TT	TT	GG	TT	GG	TT	GG	GG	TT	GG	GG	TT	TT	TT	GG	TT	GG	GG	TT	GG	TT	GG	TT	TT	GG	GG	GG	TT	TT	TT	GG	-	TT	GG	GG	-	TT	TT	TT	GG	TT	TT	GG	GG	GG	TT	GG	TT
BS00027006_51	1B	CC	CC	TT	CC	TT	CC	TT	TT	CC	TT	CC	CC	CC	CC	TT	CC	TT	CC	CC	TT	CC	CC	CC	CC	TT	CC	TT	CC	CC	CC	TT	-	CC	TT	TT	-	CC	CC	CC	TT	CC	CC	TT	TT	TT	CC	TT	CC
Excalibur_c25640_110	1B	GG	-	AA	GG	AA	-	AA	AA	GG	AA	GG	GG	GG	GG	AA	GG	AA	-	GG	AA	GG	GG	-	GG	AA	GG	AA	GG	GG	GG	AA	AA	GG	AA	AA	-	GG	GG	GG	AA	GG	GG	AA	AA	AA	GG	AA	GG
Tdurum_contig51922_676	1B	AA	AA	GG	AA	AA	AA	AA	GG	AA	GG	AA	AA	AA	AA	AA	AA	GG	AA	AA	AA	AA	AA	AA	AA	AA	AA	AA	AA	AA	AA	GG	GG	AA	AA	AA	-	AA	AA	AA	GG	AA	AA	AA	AA	AA	AA	AA	AA
BS00104270_51	1B	AA	AA	GG	AA	AA	AA	AA	GG	AA	GG	AA	AA	AA	AA	AA	AA	AA	AA	AA	AA	AA	AA	AA	AA	AA	AA	AA	AA	AA	AA	GG	-	AA	AA	AA	-	AA	AA	AA	GG	AA	AA	AA	AA	AA	AA	AA	AA
wsnp_Ex_c1597_3045682	1B	AA	AA	GG	AA	AA	AA	AA	GG	AA	GG	GG	AA	AA	AA	AA	AA	GG	GG	AA	AA	AA	GG	AA	AA	AA	AA	AA	AA	AA	AA	GG	AA	AA	AA	AA	-	AA	AA	AA	GG	AA	AA	AA	AA	AA	AA	AA	AA
AX-94446430	1B	TT	TT	GG	TT	TT	TT	TT	GG	TT	GG	TT	TT	TT	TT	TT	TT	GG	TT	TT	TT	TT	TT	TT	TT	TT	TT	TT	TT	TT	TT	GG	TT	TT	TT	TT	-	TT	TT	TT	GG	TT	TT	TT	TT	TT	TT	TT	TT
AX-94968521	1D	CC	CC	CC	CC	CC	CC	TT	CC	CC	CC	CC	CC	CC	TT	CC	CC	CC	CC	TT	CC	CC	CC	CC	TT	CC	TT	CC	CC	CC	CC	CC	CC	CC	TT	CC	CC	CC	CC	CC	CC	CC	CC	CC	CC	CC	CC	TT	TT
AX-94607341	1D	AA	AA	AA	AA	AA	AA	GG	AA	AA	AA	AA	-	AA	GG	AA	GG	AA	AA	GG	GG	GG	AA	AA	GG	AA	GG	AA	GG	AA	GG	AA	AA	AA	GG	AA	AA	AA	AA	GG	AA	AA	AA	AA	AA	AA	AA	GG	GG
AX-95221535	1D	GG	GG	GG	GG	GG	TT	GG	GG	GG	GG	TT	GG	GG	GG	GG	GG	GG	TT	TT	GG	GG	GG	TT	GG	GG	GG	GG	GG	GG	GG	GG	GG	GG	GG	GG	GG	GG	GG	GG	GG	GG	GG	GG	GG	GG	GG	GG	GG
IAAV1917	1D	CC	CC	CC	CC	CC	CC	CC	CC	CC	CC	CC	TT	TT	CC	CC	CC	CC	CC	TT	CC	CC	TT	CC	CC	CC	CC	CC	CC	CC	TT	CC	CC	CC	CC	CC	CC	CC	CC	TT	CC	TT	TT	CC	CC	CC	-	CC	TT
RAC875_c20883_693	1D	TT	TT	TT	TT	TT	TT	TT	TT	TT	TT	TT	GG	GG	TT	TT	TT	TT	TT	GG	TT	TT	GG	TT	TT	TT	TT	TT	TT	TT	GG	TT	TT	TT	TT	TT	TT	TT	TT	GG	TT	GG	GG	TT	TT	TT	-	TT	GG
Kukri_c26168_713	1D	TT	TT	TT	TT	TT	TT	TT	TT	TT	TT	TT	CC	CC	TT	TT	TT	TT	TT	CC	TT	TT	CC	TT	TT	TT	TT	TT	TT	TT	CC	TT	TT	TT	TT	TT	TT	TT	TT	CC	TT	CC	CC	TT	TT	TT	-	TT	CC
D_GDS7LZN02IXNP1_255	1D	GG	GG	GG	GG	GG	GG	GG	GG	GG	GG	GG	AA	AA	GG	GG	GG	GG	GG	AA	GG	GG	AA	GG	GG	GG	GG	GG	GG	GG	AA	GG	GG	GG	GG	GG	GG	GG	GG	AA	GG	AA	AA	GG	GG	GG	-	GG	AA
RAC875_c10925_1887	1D	TT	TT	TT	TT	TT	TT	TT	TT	TT	TT	TT	CC	CC	TT	TT	TT	TT	TT	CC	TT	TT	CC	TT	TT	TT	TT	TT	TT	TT	CC	TT	TT	TT	TT	TT	TT	TT	TT	CC	TT	CC	CC	TT	TT	TT	-	TT	CC
AX-94772107	1D	TT	-	TT	TT	GG	TT	TT	-	TT	TT	TT	TT	GG	TT	TT	TT	TT	TT	GG	TT	TT	TT	GG	GG	TT	TT	TT	TT	GG	TT	-	TT	TT	GG	GG	GG	TT	-	TT	TT	TT	GG	GG	GG	TT	TT	GG	TT
BS00096470_51	1D	TT	CC	TT	TT	CC	TT	TT	CC	TT	TT	TT	TT	CC	TT	TT	TT	TT	TT	CC	TT	TT	TT	CC	CC	TT	TT	TT	TT	CC	TT	CC	TT	TT	CC	CC	CC	TT	CC	TT	TT	TT	CC	CC	CC	TT	-	CC	TT
AX-94633096	1D	TT	TT	TT	TT	-	TT	TT	TT	TT	TT	TT	TT	TT	TT	TT	TT	TT	TT	TT	GG	TT	TT	TT	TT	TT	TT	TT	GG	TT	TT	TT	TT	-	TT	GG	TT	TT	TT	GG	TT	TT	GG	TT	TT	TT	TT	TT	TT
AX-95215584	1D	AA	AA	TT	AA	-	AA	TT	AA	AA	AA	AA	AA	AA	AA	AA	AA	AA	AA	AA	-	AA	AA	AA	AA	AA	AA	AA	TT	AA	AA	AA	TT	TT	AA	TT	AA	AA	AA	TT	AA	AA	TT	AA	-	TT	AA	AA	AA
Excalibur_c9676_163	1D	AA	AA	AA	AA	GG	AA	GG	AA	AA	AA	AA	AA	AA	AA	AA	AA	AA	AA	AA	GG	AA	AA	AA	AA	GG	AA	AA	GG	AA	AA	AA	AA	AA	GG	GG	AA	AA	AA	GG	AA	AA	GG	AA	AA	AA	AA	GG	GG
AX-95153847	1D	GG	-	AA	-	GG	GG	AA	GG	-	GG	GG	GG	GG	-	GG	GG	-	GG	GG	GG	GG	-	GG	-	GG	GG	-	GG	GG	GG	GG	AA	AA	-	GG	GG	GG	GG	GG	GG	GG	GG	GG	AA	AA	GG	GG	GG
AX-94466102	1D	AA	AA	AA	AA	CC	AA	AA	AA	AA	AA	AA	AA	AA	AA	AA	AA	AA	AA	AA	CC	AA	AA	AA	AA	CC	AA	AA	CC	AA	AA	AA	AA	CC	AA	CC	AA	AA	AA	CC	AA	AA	CC	AA	-	AA	AA	AA	AA
Tdurum_contig46413_680	1D	CC	CC	CC	CC	TT	CC	CC	CC	CC	CC	CC	CC	CC	CC	CC	TT	CC	CC	CC	TT	CC	CC	CC	CC	CC	CC	CC	TT	CC	TT	CC	CC	CC	CC	TT	CC	CC	CC	CC	CC	CC	TT	CC	CC	CC	CC	CC	CC
Ra_c69552_1419	1D	GG	GG	GG	GG	GG	AA	GG	AA	GG	GG	AA	GG	AA	GG	GG	GG	GG	AA	AA	GG	GG	GG	AA	GG	AA	GG	GG	AA	GG	AA	-	AA	-	GG	AA	GG	GG	AA	AA	AA	GG	AA	GG	GG	GG	-	GG	GG
D_GB5Y7FA01BMOJY_241	1D	GG	GG	GG	GG	GG	GG	GG	AA	AA	GG	GG	GG	AA	GG	GG	GG	GG	GG	GG	GG	GG	GG	GG	GG	AA	GG	GG	AA	GG	AA	GG	AA	GG	GG	AA	GG	GG	AA	GG	AA	GG	AA	GG	GG	GG	-	GG	GG
RAC875_c16352_594	1D	GG	GG	GG	AA	GG	GG	GG	GG	GG	AA	GG	AA	GG	GG	GG	GG	GG	AA	AA	AA	AA	AA	GG	GG	GG	AA	GG	AA	GG	GG	GG	GG	GG	GG	GG	GG	GG	GG	GG	GG	GG	GG	GG	GG	GG	GG	GG	GG
BobWhite_c33756_74	1D	GG	GG	GG	TT	GG	GG	GG	GG	GG	TT	GG	TT	GG	GG	GG	GG	GG	TT	TT	TT	TT	TT	GG	GG	GG	TT	GG	TT	GG	GG	GG	GG	GG	GG	GG	GG	GG	GG	GG	GG	GG	GG	GG	GG	GG	GG	GG	GG
Kukri_c45607_199	1D	TT	TT	CC	TT	TT	TT	CC	CC	TT	TT	TT	TT	TT	TT	TT	TT	TT	TT	TT	TT	TT	TT	TT	TT	TT	TT	TT	TT	TT	TT	TT	CC	TT	TT	TT	TT	TT	TT	TT	TT	TT	TT	TT	TT	CC	TT	TT	TT
AX-94815880	1D	CC	TT	-	TT	CC	CC	TT	TT	TT	TT	CC	TT	TT	TT	TT	TT	-	TT	CC	-	CC	TT	CC	CC	TT	TT	CC	CC	TT	TT	TT	TT	TT	TT	CC	TT	CC	TT	TT	TT	CC	TT	TT	TT	TT	TT	TT	TT
Kukri_c38845_430	1D	AA	AA	AA	AA	AA	GG	AA	AA	AA	AA	GG	AA	AA	AA	AA	AA	AA	GG	GG	AA	AA	AA	GG	AA	AA	AA	AA	AA	AA	AA	AA	AA	AA	AA	AA	AA	AA	AA	AA	AA	AA	AA	AA	AA	AA	AA	AA	AA
Excalibur_c5892_1129	1D	CC	TT	CC	TT	CC	CC	CC	TT	TT	TT	CC	TT	TT	TT	TT	TT	CC	TT	CC	CC	CC	TT	CC	CC	TT	TT	CC	CC	TT	TT	TT	TT	TT	TT	CC	TT	CC	TT	TT	TT	CC	TT	TT	TT	TT	TT	TT	TT
Excalibur_c4876_832	1D	TT	CC	TT	CC	TT	TT	TT	CC	CC	CC	TT	CC	CC	CC	CC	CC	TT	CC	TT	TT	TT	CC	TT	TT	CC	CC	TT	TT	CC	CC	CC	CC	CC	CC	TT	CC	TT	CC	CC	CC	TT	CC	CC	CC	CC	CC	CC	CC
wsnp_Ra_c1020_2062200	1D	GG	AA	AA	AA	GG	GG	GG	AA	AA	AA	GG	AA	AA	AA	AA	AA	GG	AA	GG	GG	GG	AA	GG	GG	AA	AA	GG	GG	AA	AA	AA	AA	AA	AA	GG	AA	AA	AA	AA	AA	GG	AA	AA	AA	AA	AA	AA	AA
RFL_Contig1338_2062	1D	CC	TT	TT	TT	CC	CC	CC	TT	TT	TT	CC	TT	TT	TT	TT	TT	CC	TT	TT	CC	CC	CC	CC	CC	TT	TT	CC	TT	TT	TT	TT	TT	TT	TT	CC	TT	TT	TT	CC	CC	CC	TT	TT	TT	TT	TT	TT	TT
AX-94994812	1D	GG	GG	CC	GG	GG	CC	CC	CC	CC	CC	CC	CC	GG	CC	GG	GG	CC	CC	CC	GG	GG	GG	CC	GG	GG	GG	GG	GG	GG	CC	CC	CC	CC	GG	GG	CC	GG	GG	GG	GG	CC	GG	CC	CC	CC	CC	GG	GG
CAP8_c2401_433	1D	AA	AA	GG	AA	AA	AA	AA	AA	GG	GG	AA	GG	GG	GG	GG	GG	AA	GG	AA	AA	AA	AA	AA	AA	GG	GG	AA	GG	AA	AA	GG	GG	AA	GG	AA	GG	AA	GG	AA	AA	AA	GG	GG	GG	AA	GG	GG	GG
Excalibur_c55959_651	1D	AA	AA	AA	AA	AA	AA	AA	AA	AA	AA	AA	AA	AA	AA	AA	AA	AA	AA	AA	GG	AA	AA	AA	AA	GG	AA	AA	AA	GG	AA	AA	AA	AA	AA	AA	AA	GG	AA	AA	AA	AA	AA	AA	AA	AA	AA	AA	AA
AX-94682405	1D	CC	CC	CC	CC	AA	-	CC	AA	CC	CC	AA	CC	CC	CC	CC	CC	CC	AA	-	AA	CC	AA	-	CC	CC	CC	CC	AA	AA	CC	CC	CC	CC	CC	AA	CC	CC	CC	CC	CC	CC	CC	CC	CC	CC	CC	CC	CC
AX-94961642	1D	AA	AA	AA	AA	AA	GG	AA	AA	AA	AA	GG	AA	AA	AA	AA	AA	AA	GG	GG	AA	AA	AA	GG	AA	GG	AA	AA	AA	GG	AA	AA	AA	AA	AA	AA	AA	GG	AA	GG	AA	AA	AA	AA	AA	AA	AA	AA	AA
GENE-0449_141	1D	GG	GG	AA	GG	AA	GG	AA	GG	GG	GG	GG	GG	AA	GG	GG	GG	GG	GG	GG	GG	GG	GG	GG	GG	AA	GG	GG	GG	GG	AA	GG	AA	GG	GG	AA	GG	GG	GG	GG	GG	GG	GG	GG	GG	AA	GG	GG	GG
AX-94418622	1D	CC	GG	GG	GG	CC	CC	GG	CC	GG	GG	CC	GG	GG	CC	CC	GG	CC	GG	CC	GG	GG	CC	CC	GG	GG	GG	GG	GG	GG	CC	GG	CC	CC	GG	CC	CC	CC	GG	GG	GG	CC	GG	CC	GG	CC	GG	GG	CC
BS00022178_51	1D	CC	TT	TT	TT	CC	CC	TT	CC	TT	TT	CC	TT	TT	CC	CC	TT	CC	TT	CC	TT	TT	CC	CC	TT	TT	TT	TT	TT	TT	CC	TT	CC	CC	TT	CC	CC	CC	TT	TT	TT	CC	TT	CC	TT	CC	TT	TT	CC
BS00023049_51	1D	CC	AA	AA	AA	CC	CC	AA	CC	AA	AA	CC	AA	AA	CC	CC	AA	CC	AA	CC	-	AA	CC	CC	AA	AA	AA	AA	AA	AA	CC	AA	CC	CC	AA	CC	CC	CC	AA	AA	AA	CC	AA	CC	AA	CC	AA	AA	CC
Kukri_c19257_78	1D	CC	TT	TT	TT	CC	CC	TT	CC	TT	TT	CC	TT	TT	CC	CC	TT	CC	TT	CC	TT	TT	CC	CC	TT	TT	TT	TT	TT	TT	CC	TT	CC	CC	TT	CC	CC	CC	TT	TT	TT	CC	TT	CC	TT	CC	TT	TT	CC
RAC875_c2040_564	1D	AA	GG	GG	GG	AA	AA	GG	-	GG	GG	AA	GG	GG	AA	AA	GG	AA	GG	AA	GG	GG	AA	AA	GG	GG	GG	GG	GG	GG	AA	GG	AA	AA	GG	AA	AA	AA	GG	-	GG	AA	GG	AA	GG	AA	GG	GG	AA
AX-94874878	1D	CC	GG	GG	GG	CC	CC	GG	CC	GG	GG	CC	GG	GG	CC	CC	GG	CC	CC	CC	GG	GG	CC	CC	GG	GG	GG	GG	GG	GG	CC	GG	CC	GG	GG	CC	CC	GG	GG	GG	GG	CC	GG	CC	GG	GG	GG	GG	CC
Excalibur_c48750_124	1D	GG	GG	AA	GG	GG	GG	AA	GG	GG	GG	GG	AA	GG	GG	GG	AA	GG	AA	GG	GG	GG	GG	GG	GG	GG	AA	AA	GG	AA	GG	AA	GG	AA	AA	GG	GG	AA	AA	AA	AA	GG	AA	GG	AA	AA	AA	AA	GG
AX-94531706	1D	AA	GG	GG	GG	AA	-	GG	GG	AA	GG	-	GG	GG	AA	AA	GG	AA	GG	-	GG	GG	AA	-	GG	AA	GG	GG	GG	GG	AA	GG	AA	AA	GG	AA	GG	GG	GG	GG	GG	AA	GG	AA	GG	GG	GG	GG	AA
IAAV7510	1D	GG	AA	AA	AA	GG	GG	AA	GG	GG	AA	AA	AA	GG	AA	AA	GG	GG	-	GG	AA	AA	GG	GG	GG	AA	AA	AA	AA	AA	AA	GG	GG	GG	AA	GG	GG	AA	AA	AA	AA	GG	GG	GG	AA	AA	GG	AA	AA
D_F5XZDLF01A85DT_301	1D	AA	GG	GG	GG	AA	AA	GG	AA	AA	GG	GG	GG	AA	GG	GG	AA	-	GG	AA	GG	GG	AA	AA	AA	GG	GG	GG	GG	GG	GG	AA	AA	AA	GG	AA	AA	GG	GG	GG	GG	AA	AA	AA	GG	GG	AA	GG	GG
D_F1BEJMU01DOR77_203	1D	AA	AA	AA	AA	AA	AA	AA	GG	AA	AA	AA	AA	GG	AA	AA	GG	AA	AA	AA	AA	AA	AA	AA	GG	AA	AA	AA	AA	AA	AA	-	AA	AA	AA	AA	GG	AA	AA	AA	AA	AA	GG	GG	AA	AA	GG	AA	AA
D_contig13475_402	1D	GG	GG	GG	GG	GG	GG	GG	AA	GG	GG	GG	GG	AA	GG	GG	AA	GG	GG	GG	GG	GG	GG	GG	AA	GG	GG	GG	GG	GG	GG	AA	GG	GG	GG	GG	AA	GG	GG	GG	GG	GG	AA	AA	GG	GG	AA	GG	GG
Kukri_c33670_261	1D	AA	AA	AA	AA	AA	AA	AA	GG	AA	AA	AA	AA	GG	AA	AA	GG	AA	AA	AA	GG	GG	AA	AA	GG	AA	AA	GG	AA	AA	AA	-	AA	AA	AA	AA	GG	GG	AA	AA	GG	AA	GG	GG	AA	GG	GG	AA	AA
IAAV1624	1D	AA	AA	AA	AA	AA	-	AA	AA	AA	AA	-	AA	AA	AA	AA	AA	AA	-	-	AA	AA	AA	GG	AA	AA	AA	AA	AA	AA	AA	AA	AA	AA	AA	AA	AA	AA	AA	AA	AA	AA	AA	AA	AA	AA	AA	AA	AA
BS00025736_51	1D	AA	AA	AA	AA	AA	GG	AA	AA	AA	AA	GG	AA	AA	AA	AA	AA	AA	GG	GG	AA	AA	AA	GG	AA	AA	AA	AA	AA	AA	AA	AA	AA	AA	AA	AA	AA	AA	AA	AA	AA	AA	AA	AA	AA	AA	AA	AA	AA
AX-94846405	1D	TT	TT	TT	TT	TT	TT	CC	CC	TT	TT	CC	TT	TT	TT	TT	CC	TT	CC	TT	CC	TT	TT	CC	TT	TT	TT	TT	TT	CC	CC	TT	TT	TT	CC	TT	TT	TT	TT	-	TT	TT	TT	TT	TT	TT	-	-	CC
wsnp_Ex_rep_c101500_86856089	1D	CC	-	-	-	CC	CC	CC	TT	CC	CC	CC	CC	TT	TT	TT	CC	CC	CC	CC	TT	TT	TT	CC	TT	CC	CC	CC	CC	CC	CC	TT	-	-	TT	CC	TT	CC	TT	-	TT	CC	TT	TT	TT	CC	TT	TT	TT
wsnp_Ex_rep_c101500_86856679	1D	GG	GG	GG	AA	GG	GG	GG	AA	GG	GG	GG	GG	AA	AA	AA	GG	GG	GG	GG	AA	AA	AA	GG	AA	GG	GG	GG	GG	GG	GG	AA	-	GG	AA	GG	AA	GG	AA	GG	AA	GG	AA	AA	AA	GG	AA	AA	AA
D_contig25392_201	1D	AA	GG	GG	GG	GG	GG	AA	GG	AA	GG	GG	AA	GG	GG	GG	AA	GG	GG	GG	AA	AA	GG	GG	GG	AA	AA	GG	GG	AA	GG	GG	GG	GG	GG	AA	GG	GG	GG	AA	GG	GG	GG	GG	GG	GG	GG	GG	GG
BS00065844_51	1D	TT	TT	TT	TT	TT	CC	TT	TT	TT	TT	CC	TT	TT	TT	TT	TT	TT	CC	CC	TT	TT	TT	CC	TT	TT	TT	CC	TT	TT	TT	TT	TT	TT	TT	TT	TT	TT	TT	TT	CC	TT	TT	TT	TT	TT	TT	TT	TT
wsnp_BE586140D_Ta_2_2	1D	TT	TT	TT	TT	TT	TT	TT	CC	TT	TT	TT	TT	CC	TT	CC	TT	TT	TT	TT	CC	CC	CC	TT	CC	TT	TT	TT	TT	TT	TT	CC	TT	TT	CC	TT	CC	TT	CC	TT	CC	TT	CC	CC	CC	TT	CC	CC	TT
BobWhite_c4499_153	1D	CC	CC	CC	CC	CC	CC	TT	CC	CC	CC	TT	TT	CC	CC	CC	TT	TT	TT	TT	CC	CC	CC	CC	TT	CC	TT	CC	CC	TT	TT	CC	CC	CC	CC	CC	CC	CC	CC	CC	TT	CC	CC	CC	CC	CC	CC	CC	CC
BobWhite_c10529_1331	1D	AA	AA	AA	AA	AA	GG	AA	AA	AA	AA	GG	AA	AA	AA	AA	AA	AA	GG	GG	AA	AA	AA	GG	AA	AA	AA	AA	AA	AA	AA	AA	AA	AA	AA	AA	AA	AA	AA	AA	AA	AA	AA	AA	AA	AA	AA	AA	AA
IACX11290	1D	TT	TT	TT	TT	CC	TT	TT	CC	TT	TT	TT	TT	CC	TT	CC	TT	TT	TT	TT	CC	CC	CC	TT	CC	TT	TT	TT	TT	TT	TT	CC	TT	TT	CC	CC	CC	TT	CC	TT	CC	TT	CC	CC	CC	TT	CC	CC	TT
BS00087783_51	1D	CC	-	-	-	TT	CC	CC	TT	CC	CC	CC	CC	TT	CC	TT	CC	CC	CC	CC	TT	TT	TT	CC	TT	CC	CC	CC	CC	CC	CC	TT	-	-	TT	TT	TT	CC	TT	CC	TT	CC	TT	TT	TT	CC	TT	TT	CC
BS00108305_51	1D	AA	AA	AA	AA	CC	AA	AA	CC	AA	AA	AA	AA	CC	AA	CC	AA	AA	AA	AA	CC	CC	CC	AA	CC	AA	AA	AA	AA	AA	AA	CC	AA	AA	CC	CC	CC	AA	CC	AA	CC	AA	CC	CC	CC	AA	CC	CC	AA
AX-94724858	1D	AA	AA	AA	AA	CC	AA	AA	CC	AA	AA	AA	AA	CC	AA	CC	AA	AA	AA	AA	CC	CC	CC	AA	CC	AA	AA	AA	AA	AA	AA	CC	AA	AA	CC	CC	CC	AA	CC	AA	CC	AA	CC	CC	CC	AA	CC	CC	AA
Kukri_c9693_1890	1D	TT	TT	TT	TT	CC	TT	TT	CC	TT	TT	TT	TT	CC	-	CC	TT	TT	TT	TT	CC	CC	CC	TT	CC	TT	TT	TT	TT	TT	TT	CC	TT	TT	CC	CC	CC	TT	CC	TT	CC	TT	CC	CC	CC	TT	CC	CC	TT
Excalibur_c3260_989	1D	AA	AA	AA	AA	CC	AA	AA	CC	AA	AA	AA	AA	CC	AA	CC	AA	AA	AA	AA	CC	CC	CC	AA	CC	AA	AA	AA	AA	AA	AA	CC	AA	AA	CC	CC	CC	AA	CC	AA	CC	AA	CC	CC	CC	AA	CC	CC	AA
Excalibur_c12703_766	1D	AA	AA	AA	AA	GG	AA	AA	AA	AA	AA	AA	AA	AA	AA	GG	AA	AA	AA	AA	GG	GG	AA	AA	AA	AA	AA	AA	AA	AA	AA	AA	AA	AA	GG	GG	AA	AA	GG	AA	GG	AA	AA	AA	GG	AA	AA	GG	AA
BS00087086_51	1D	CC	CC	CC	CC	TT	CC	CC	CC	CC	CC	CC	CC	CC	CC	TT	CC	CC	CC	CC	TT	TT	CC	CC	CC	CC	CC	CC	CC	CC	CC	CC	CC	CC	TT	TT	CC	CC	TT	CC	TT	CC	CC	CC	TT	CC	CC	TT	CC
BS00012936_51	1D	CC	CC	CC	CC	TT	CC	CC	CC	CC	CC	CC	CC	CC	CC	TT	CC	CC	CC	CC	TT	TT	CC	CC	CC	CC	CC	CC	CC	CC	CC	CC	CC	CC	TT	TT	CC	CC	TT	CC	TT	CC	CC	CC	TT	CC	CC	TT	CC
AX-94926263	1D	AA	GG	GG	GG	GG	AA	AA	GG	GG	GG	GG	GG	GG	AA	GG	AA	GG	GG	AA	GG	AA	GG	AA	AA	GG	AA	GG	GG	GG	GG	GG	GG	GG	GG	GG	GG	GG	GG	AA	AA	GG	GG	GG	GG	GG	GG	GG	GG
wsnp_CAP12_c633_339740	1D	AA	CC	AA	AA	CC	AA	AA	AA	CC	CC	AA	CC	AA	AA	CC	AA	AA	AA	AA	CC	CC	AA	AA	AA	AA	AA	AA	AA	AA	AA	AA	AA	AA	CC	CC	AA	AA	CC	CC	CC	AA	AA	AA	CC	AA	AA	CC	AA
Excalibur_c4058_1121	1D	TT	TT	TT	CC	CC	TT	TT	TT	TT	TT	TT	TT	TT	TT	CC	TT	TT	TT	TT	CC	CC	TT	TT	TT	TT	TT	TT	TT	TT	TT	TT	TT	TT	CC	CC	TT	TT	CC	CC	CC	TT	TT	TT	CC	TT	TT	CC	TT
AX-94892080	1D	GG	GG	GG	GG	AA	GG	GG	GG	GG	GG	GG	GG	GG	GG	GG	GG	GG	GG	GG	GG	GG	GG	GG	GG	GG	GG	GG	GG	GG	GG	GG	GG	GG	GG	AA	GG	GG	GG	GG	GG	GG	GG	GG	GG	GG	GG	GG	GG
CAP7_c1609_203	1D	CC	CC	TT	TT	TT	-	CC	CC	-	-	CC	CC	CC	CC	TT	CC	CC	CC	CC	TT	TT	CC	CC	CC	CC	CC	CC	CC	-	CC	CC	CC	TT	TT	TT	CC	CC	TT	TT	TT	CC	CC	CC	TT	CC	CC	TT	CC
wsnp_CAP11_c1043_618449	1D	TT	TT	TT	CC	CC	TT	TT	TT	TT	TT	TT	TT	TT	TT	CC	TT	TT	TT	TT	CC	CC	TT	TT	TT	TT	TT	TT	TT	TT	TT	TT	TT	TT	CC	CC	TT	TT	CC	CC	CC	TT	TT	TT	CC	TT	TT	CC	TT
BS00065478_51	1D	AA	AA	AA	GG	GG	AA	AA	AA	AA	AA	AA	AA	AA	AA	GG	AA	AA	AA	AA	GG	GG	AA	AA	AA	AA	AA	AA	AA	AA	AA	AA	AA	AA	GG	GG	AA	AA	GG	GG	GG	AA	AA	AA	GG	AA	AA	GG	AA
D_contig74531_32	1D	TT	TT	TT	CC	CC	TT	TT	TT	TT	TT	TT	TT	TT	TT	CC	TT	-	TT	TT	CC	CC	TT	TT	TT	TT	TT	TT	TT	TT	TT	TT	TT	TT	CC	CC	TT	TT	CC	CC	CC	TT	TT	TT	CC	TT	TT	CC	TT
BS00086679_51	1D	TT	TT	TT	CC	CC	TT	TT	TT	TT	TT	TT	TT	TT	TT	CC	TT	TT	TT	TT	CC	CC	TT	TT	TT	TT	TT	TT	TT	TT	TT	TT	TT	TT	CC	CC	TT	CC	CC	CC	CC	TT	TT	TT	CC	TT	TT	CC	TT
AX-94939596	1D	AA	AA	AA	AA	CC	AA	AA	AA	AA	AA	AA	AA	AA	AA	AA	AA	AA	AA	AA	AA	AA	AA	AA	AA	AA	AA	AA	AA	AA	AA	AA	AA	AA	AA	CC	AA	AA	AA	AA	AA	AA	AA	AA	AA	AA	AA	AA	AA
BobWhite_c555_1485	1D	CC	-	CC	AA	AA	CC	CC	-	CC	CC	CC	CC	CC	CC	AA	CC	CC	CC	CC	AA	AA	CC	CC	CC	CC	CC	CC	CC	CC	CC	-	-	CC	AA	AA	CC	AA	AA	CC	AA	CC	CC	CC	AA	CC	CC	AA	CC
BS00011451_51	1D	AA	AA	AA	GG	GG	AA	AA	AA	AA	AA	AA	AA	AA	AA	GG	AA	AA	AA	AA	GG	GG	AA	AA	AA	AA	AA	AA	AA	AA	AA	AA	AA	AA	GG	GG	AA	GG	GG	AA	GG	AA	AA	AA	GG	AA	AA	GG	AA
tplb0044p22_2330	1D	TT	TT	TT	CC	CC	TT	TT	TT	TT	TT	TT	TT	TT	TT	CC	TT	TT	TT	TT	CC	CC	TT	TT	TT	TT	-	TT	TT	TT	TT	TT	TT	TT	CC	CC	TT	CC	CC	TT	CC	TT	TT	TT	CC	TT	TT	CC	TT
tplb0044p22_2257	1D	AA	AA	AA	-	-	AA	AA	AA	AA	AA	AA	AA	AA	AA	GG	AA	AA	AA	AA	GG	GG	AA	AA	AA	AA	AA	AA	AA	AA	AA	AA	AA	AA	GG	GG	AA	GG	GG	AA	GG	AA	AA	AA	GG	AA	AA	GG	AA
AX-95152103	1D	TT	TT	TT	TT	TT	CC	TT	TT	TT	TT	CC	TT	TT	TT	TT	TT	TT	CC	CC	TT	TT	TT	CC	TT	TT	TT	CC	CC	TT	TT	TT	TT	TT	TT	TT	TT	TT	TT	TT	TT	TT	TT	TT	TT	TT	TT	TT	TT
D_GBUVHFX01ANH44_230	1D	GG	GG	GG	TT	TT	GG	GG	GG	GG	GG	GG	GG	GG	GG	TT	GG	GG	GG	GG	TT	TT	GG	GG	GG	GG	GG	GG	GG	GG	GG	GG	GG	GG	TT	TT	GG	TT	TT	GG	TT	GG	GG	GG	TT	GG	GG	TT	GG
Excalibur_c16662_300	1D	TT	TT	TT	GG	GG	TT	TT	TT	TT	TT	TT	TT	TT	TT	GG	TT	TT	TT	TT	GG	GG	TT	TT	TT	TT	TT	TT	TT	TT	TT	TT	TT	TT	GG	GG	TT	GG	GG	TT	GG	TT	TT	TT	GG	TT	TT	GG	TT
IACX11153	1D	TT	TT	TT	TT	CC	TT	TT	TT	TT	TT	TT	TT	TT	TT	TT	TT	TT	TT	TT	CC	CC	TT	TT	TT	TT	TT	TT	TT	TT	TT	TT	TT	TT	TT	CC	TT	TT	TT	TT	CC	TT	TT	TT	TT	TT	TT	TT	TT
IAAV4760	1D	GG	GG	GG	GG	AA	GG	GG	GG	GG	GG	GG	GG	GG	GG	GG	GG	GG	GG	GG	AA	AA	GG	GG	GG	GG	GG	GG	GG	GG	GG	GG	GG	GG	GG	AA	GG	GG	GG	GG	AA	GG	GG	GG	GG	GG	GG	GG	GG
Excalibur_c46695_219	1D	GG	GG	GG	GG	AA	GG	GG	GG	GG	GG	GG	GG	GG	GG	GG	GG	GG	GG	GG	AA	AA	GG	GG	GG	GG	GG	GG	GG	GG	GG	GG	GG	GG	GG	AA	GG	GG	GG	GG	AA	GG	GG	GG	GG	GG	GG	GG	GG
Kukri_c53398_200	1D	GG	GG	GG	GG	AA	GG	GG	GG	GG	GG	GG	GG	GG	GG	GG	GG	GG	GG	GG	AA	AA	GG	GG	GG	GG	GG	GG	GG	GG	GG	GG	GG	GG	GG	AA	GG	GG	GG	GG	AA	GG	GG	GG	GG	GG	GG	GG	GG
RAC875_c8932_740	1D	GG	GG	GG	GG	TT	GG	GG	GG	GG	GG	GG	GG	GG	GG	GG	GG	GG	GG	GG	TT	TT	GG	GG	GG	GG	GG	GG	GG	GG	GG	GG	GG	GG	GG	TT	GG	GG	GG	GG	TT	GG	GG	GG	GG	GG	GG	GG	GG
RAC875_rep_c81479_191	1D	TT	TT	TT	TT	CC	TT	TT	TT	TT	TT	TT	TT	TT	TT	TT	TT	TT	TT	TT	CC	CC	TT	TT	TT	TT	TT	TT	TT	TT	TT	TT	TT	TT	TT	CC	TT	TT	TT	TT	CC	TT	TT	TT	TT	TT	TT	TT	TT
wsnp_CAP8_c458_368155	1D	CC	CC	CC	CC	TT	CC	CC	CC	CC	CC	CC	CC	CC	CC	CC	CC	CC	CC	CC	TT	TT	CC	CC	CC	CC	CC	CC	CC	CC	CC	CC	CC	CC	CC	TT	CC	CC	CC	CC	TT	CC	CC	CC	CC	CC	CC	CC	CC
RAC875_c48997_1160	1D	CC	CC	CC	CC	TT	CC	CC	CC	CC	CC	CC	CC	CC	CC	CC	CC	CC	CC	CC	TT	TT	CC	CC	CC	CC	CC	CC	CC	CC	CC	CC	CC	CC	CC	TT	CC	CC	CC	CC	TT	CC	CC	CC	CC	CC	CC	CC	CC
wsnp_CAP8_c458_368125	1D	GG	GG	GG	GG	AA	GG	GG	GG	GG	GG	GG	GG	GG	GG	GG	GG	GG	GG	GG	AA	AA	GG	GG	GG	GG	GG	GG	GG	GG	GG	GG	GG	GG	GG	AA	GG	GG	GG	GG	AA	GG	GG	GG	GG	GG	GG	GG	GG
Kukri_c49577_630	1D	CC	-	TT	CC	TT	CC	-	-	-	CC	CC	-	CC	CC	CC	CC	CC	CC	CC	TT	TT	CC	-	-	CC	CC	CC	CC	CC	-	-	CC	CC	CC	TT	CC	CC	CC	CC	TT	CC	CC	CC	CC	CC	CC	CC	CC
BS00024262_51	1D	TT	TT	TT	TT	GG	TT	TT	TT	TT	TT	TT	TT	TT	TT	TT	TT	TT	TT	TT	GG	GG	TT	TT	TT	TT	TT	TT	TT	TT	TT	TT	TT	TT	TT	GG	TT	TT	TT	TT	GG	TT	TT	TT	TT	TT	TT	TT	TT
Kukri_c6167_1271	1D	AA	AA	AA	AA	GG	AA	AA	AA	AA	AA	AA	AA	AA	AA	AA	AA	AA	AA	AA	GG	GG	AA	AA	AA	AA	AA	AA	AA	AA	AA	AA	AA	AA	AA	GG	AA	AA	AA	AA	GG	AA	AA	AA	AA	AA	AA	AA	AA
Excalibur_c4030_1770	1D	AA	AA	AA	AA	CC	AA	AA	AA	AA	AA	AA	AA	AA	AA	AA	AA	AA	AA	AA	-	CC	AA	AA	AA	AA	AA	AA	AA	AA	AA	AA	AA	AA	AA	CC	AA	AA	AA	AA	CC	AA	AA	AA	AA	AA	AA	AA	AA
RAC875_c35094_476	1D	CC	CC	CC	CC	TT	CC	CC	CC	CC	CC	CC	CC	CC	CC	CC	CC	CC	CC	CC	TT	TT	CC	CC	CC	CC	CC	CC	CC	CC	CC	CC	CC	CC	CC	TT	CC	TT	CC	CC	TT	CC	CC	CC	CC	CC	CC	CC	CC
BS00072193_51	1D	TT	TT	TT	TT	GG	TT	TT	TT	TT	TT	TT	TT	TT	TT	TT	TT	TT	TT	TT	GG	GG	TT	TT	TT	TT	TT	TT	TT	TT	TT	TT	TT	TT	TT	GG	TT	GG	TT	TT	GG	TT	TT	TT	TT	TT	TT	TT	TT
Kukri_c20844_116	1D	CC	CC	CC	CC	AA	CC	CC	CC	CC	CC	CC	CC	CC	CC	AA	CC	CC	CC	CC	AA	AA	CC	CC	CC	CC	CC	CC	CC	CC	CC	CC	CC	CC	CC	AA	CC	AA	CC	CC	AA	CC	CC	CC	CC	CC	CC	CC	CC
BS00065722_51	1D	AA	AA	AA	AA	GG	AA	AA	AA	AA	AA	AA	AA	AA	AA	GG	AA	AA	AA	AA	GG	GG	AA	AA	AA	AA	AA	AA	AA	AA	AA	AA	AA	AA	AA	GG	AA	GG	AA	AA	GG	AA	AA	AA	AA	AA	AA	AA	AA
BS00074817_51	1D	AA	AA	AA	AA	GG	AA	AA	AA	AA	AA	AA	AA	AA	AA	GG	AA	AA	AA	AA	GG	GG	AA	AA	AA	AA	AA	AA	AA	AA	AA	AA	AA	AA	AA	GG	AA	GG	AA	AA	GG	AA	AA	AA	AA	AA	AA	AA	AA
BS00011205_51	1D	TT	TT	TT	TT	CC	CC	TT	CC	TT	TT	CC	TT	CC	TT	TT	CC	TT	CC	CC	CC	TT	TT	CC	TT	TT	TT	TT	TT	CC	TT	TT	TT	TT	TT	TT	-	CC	TT	TT	TT	TT	TT	CC	TT	TT	TT	TT	TT
CAP12_c2978_93	1D	AA	AA	AA	AA	GG	AA	AA	AA	AA	AA	AA	AA	AA	AA	GG	AA	AA	AA	AA	GG	GG	AA	AA	AA	AA	AA	-	AA	AA	AA	AA	AA	AA	AA	GG	AA	GG	AA	AA	GG	AA	AA	AA	AA	AA	AA	AA	AA
BS00031658_51	1D	TT	TT	TT	TT	CC	TT	TT	TT	TT	TT	TT	TT	TT	TT	CC	TT	TT	TT	TT	CC	CC	TT	TT	TT	TT	TT	TT	CC	TT	TT	TT	TT	TT	TT	CC	TT	TT	TT	TT	CC	TT	TT	TT	TT	TT	TT	TT	TT
BS00051826_51	1D	CC	CC	CC	CC	TT	CC	CC	CC	CC	CC	CC	CC	CC	CC	TT	CC	CC	CC	CC	TT	TT	CC	CC	CC	CC	CC	CC	TT	CC	CC	CC	CC	CC	CC	TT	CC	CC	CC	CC	TT	CC	CC	CC	CC	CC	CC	CC	CC
RAC875_c17951_108	1D	TT	TT	TT	TT	CC	TT	TT	TT	TT	TT	TT	TT	TT	TT	CC	TT	TT	TT	TT	CC	CC	TT	TT	TT	TT	TT	TT	CC	TT	TT	TT	TT	TT	TT	CC	TT	TT	TT	TT	CC	TT	TT	TT	TT	TT	TT	TT	TT
Excalibur_c5958_1270	1D	TT	TT	TT	TT	CC	TT	TT	TT	TT	TT	TT	TT	TT	TT	CC	TT	TT	TT	TT	CC	CC	TT	TT	TT	TT	TT	TT	CC	TT	TT	TT	TT	TT	TT	CC	TT	TT	TT	TT	CC	TT	TT	TT	TT	TT	TT	TT	TT
Excalibur_c5958_1398	1D	GG	GG	GG	GG	AA	GG	GG	GG	GG	GG	GG	GG	GG	GG	AA	GG	GG	GG	GG	AA	AA	GG	GG	GG	GG	GG	GG	AA	GG	GG	GG	GG	GG	GG	AA	GG	GG	GG	GG	AA	GG	GG	GG	GG	GG	GG	GG	GG
BS00094471_51	1D	AA	AA	AA	AA	AA	AA	AA	AA	AA	AA	AA	AA	AA	AA	AA	AA	AA	AA	AA	AA	AA	AA	AA	AA	AA	AA	AA	AA	AA	AA	AA	AA	AA	GG	AA	AA	GG	AA	AA	AA	AA	AA	GG	GG	GG	GG	GG	AA
AX-94456991	1D	TT	TT	TT	TT	TT	TT	TT	TT	TT	TT	TT	TT	TT	TT	TT	TT	TT	TT	TT	TT	TT	TT	TT	TT	TT	TT	TT	TT	TT	TT	TT	TT	TT	TT	TT	TT	TT	TT	TT	TT	TT	TT	TT	TT	TT	TT	TT	TT
AX-94509078	1D	CC	AA	CC	AA	CC	CC	AA	CC	CC	CC	CC	CC	CC	CC	CC	CC	AA	CC	CC	CC	CC	AA	CC	AA	AA	CC	CC	CC	CC	CC	CC	CC	CC	CC	CC	CC	CC	CC	CC	AA	CC	CC	CC	CC	CC	CC	CC	CC
AX-94440361	1D	GG	TT	GG	TT	GG	GG	TT	GG	GG	GG	GG	GG	GG	GG	GG	TT	TT	GG	GG	TT	GG	TT	GG	TT	TT	GG	TT	GG	TT	GG	GG	GG	GG	GG	TT	GG	TT	GG	GG	TT	GG	GG	GG	GG	GG	GG	GG	GG
BS00067706_51	1D	GG	GG	GG	GG	GG	AA	GG	GG	GG	GG	AA	GG	GG	GG	GG	GG	GG	AA	AA	GG	GG	GG	AA	GG	GG	GG	GG	GG	GG	GG	GG	GG	GG	GG	AA	GG	AA	GG	GG	GG	GG	GG	GG	GG	GG	GG	GG	GG
TA006455-0918	1D	AA	AA	AA	AA	GG	AA	AA	AA	AA	AA	AA	AA	AA	AA	AA	AA	AA	AA	AA	GG	GG	AA	AA	AA	AA	AA	AA	AA	AA	AA	AA	AA	AA	AA	GG	AA	AA	AA	AA	GG	AA	AA	AA	AA	AA	AA	AA	AA
AX-95124337	1D	TT	TT	TT	TT	TT	CC	TT	TT	TT	TT	CC	TT	TT	TT	TT	TT	TT	-	CC	TT	TT	TT	-	TT	TT	TT	TT	TT	TT	TT	TT	TT	TT	TT	CC	TT	CC	TT	TT	TT	TT	TT	TT	TT	TT	TT	TT	TT
GENE-0539_113	1D	AA	AA	AA	AA	AA	CC	AA	AA	AA	AA	CC	AA	AA	AA	AA	AA	AA	CC	CC	AA	AA	AA	CC	AA	AA	AA	AA	AA	AA	AA	AA	AA	AA	AA	AA	AA	AA	AA	AA	AA	AA	AA	AA	AA	AA	AA	AA	AA
IAAV2452	1D	CC	CC	CC	CC	CC	TT	CC	CC	CC	CC	TT	CC	CC	CC	CC	CC	CC	TT	TT	CC	CC	CC	TT	CC	CC	CC	CC	CC	CC	CC	CC	CC	CC	CC	CC	CC	CC	CC	CC	CC	CC	CC	CC	CC	CC	CC	CC	CC
IAAV1364	1D	TT	TT	GG	TT	TT	TT	GG	TT	TT	TT	TT	GG	TT	GG	GG	GG	GG	TT	TT	GG	TT	GG	TT	GG	GG	TT	TT	TT	GG	GG	-	GG	-	GG	TT	TT	TT	-	-	GG	GG	-	-	GG	GG	TT	GG	TT
IAAV3828	1D	GG	GG	GG	GG	GG	AA	GG	GG	GG	GG	AA	GG	GG	GG	GG	GG	GG	AA	AA	GG	GG	GG	AA	GG	GG	GG	GG	GG	GG	GG	GG	GG	GG	GG	GG	GG	GG	GG	GG	GG	GG	GG	GG	GG	GG	GG	GG	GG
BobWhite_c8218_162	1D	TT	TT	CC	TT	TT	CC	CC	TT	TT	CC	CC	CC	TT	CC	CC	CC	CC	CC	CC	CC	TT	CC	CC	CC	CC	TT	TT	TT	CC	CC	CC	CC	CC	CC	TT	TT	TT	CC	CC	CC	CC	-	-	CC	CC	TT	CC	TT
AX-94961810	1D	AA	GG	GG	GG	GG	AA	GG	GG	GG	GG	AA	AA	AA	AA	AA	GG	GG	AA	AA	GG	GG	AA	GG	AA	GG	GG	GG	GG	GG	GG	GG	GG	GG	GG	AA	GG	GG	GG	GG	GG	GG	GG	GG	GG	GG	GG	GG	GG
Ra_c4899_609	1D	GG	GG	GG	GG	AA	GG	GG	GG	GG	GG	GG	GG	GG	GG	GG	GG	GG	GG	GG	GG	GG	GG	GG	GG	GG	GG	GG	GG	GG	GG	GG	GG	GG	GG	AA	GG	GG	GG	GG	GG	GG	GG	GG	GG	GG	GG	GG	GG
wsnp_Ex_rep_c108057_91436561	1D	GG	GG	GG	GG	AA	GG	GG	GG	GG	GG	GG	GG	GG	GG	GG	GG	GG	GG	GG	GG	GG	GG	GG	GG	GG	GG	GG	GG	GG	GG	GG	GG	GG	GG	AA	GG	GG	GG	GG	GG	GG	GG	GG	GG	GG	GG	GG	GG
wsnp_Ex_c1130_2166731	1D	TT	TT	TT	TT	CC	TT	TT	TT	TT	TT	TT	TT	TT	TT	TT	TT	TT	TT	TT	TT	TT	TT	TT	TT	TT	TT	TT	TT	TT	TT	TT	TT	TT	TT	CC	TT	TT	TT	TT	TT	TT	TT	TT	TT	TT	TT	TT	TT
AX-95234839	1D	GG	TT	TT	TT	TT	GG	TT	TT	TT	GG	TT	TT	TT	TT	TT	TT	TT	TT	TT	TT	GG	TT	GG	TT	TT	GG	TT	TT	TT	TT	-	GG	GG	GG	GG	TT	GG	GG	TT	TT	GG	-	-	GG	GG	GG	GG	GG
AX-94721178	1D	CC	CC	CC	CC	CC	CC	CC	CC	CC	CC	CC	CC	CC	CC	CC	CC	CC	CC	CC	CC	CC	CC	CC	CC	CC	CC	CC	CC	CC	CC	CC	CC	CC	CC	CC	CC	GG	CC	CC	CC	CC	CC	CC	CC	CC	CC	CC	CC
AX-95216172	1D	CC	CC	CC	CC	GG	CC	CC	CC	CC	CC	CC	CC	CC	CC	CC	CC	CC	CC	CC	CC	CC	CC	CC	CC	CC	CC	CC	CC	CC	CC	CC	CC	CC	CC	GG	CC	CC	CC	CC	CC	CC	CC	CC	CC	CC	CC	CC	CC
wsnp_Ex_c1429_2745237	1D	TT	TT	TT	TT	TT	TT	CC	TT	TT	TT	TT	TT	TT	TT	TT	TT	TT	TT	CC	TT	TT	TT	TT	TT	TT	TT	TT	TT	TT	TT	TT	TT	TT	TT	TT	TT	CC	TT	TT	TT	TT	TT	TT	TT	TT	TT	TT	TT
wsnp_BE424100D_Ta_1_1	1D	CC	TT	CC	TT	TT	CC	CC	CC	TT	TT	CC	TT	TT	TT	TT	TT	-	CC	CC	TT	CC	TT	CC	CC	CC	CC	CC	TT	CC	CC	CC	CC	TT	CC	TT	CC	TT	CC	TT	TT	TT	CC	CC	CC	CC	CC	CC	CC
Excalibur_c1729_841	1D	TT	TT	TT	TT	TT	TT	TT	TT	TT	TT	TT	TT	TT	TT	TT	TT	TT	TT	TT	TT	TT	TT	TT	TT	TT	TT	TT	TT	TT	TT	TT	TT	TT	TT	TT	TT	TT	TT	TT	TT	TT	TT	TT	TT	TT	TT	TT	TT
Excalibur_s113941_196	1D	CC	CC	CC	CC	CC	CC	TT	CC	CC	CC	CC	CC	CC	CC	CC	CC	CC	CC	TT	CC	CC	CC	CC	CC	CC	CC	CC	CC	CC	CC	-	CC	CC	CC	CC	CC	TT	CC	TT	CC	CC	CC	CC	CC	CC	CC	CC	CC
AX-94837249	1D	GG	TT	TT	TT	GG	GG	GG	GG	GG	GG	GG	GG	GG	GG	GG	GG	TT	GG	GG	GG	GG	TT	GG	TT	GG	GG	GG	GG	GG	GG	GG	GG	GG	GG	GG	GG	GG	GG	TT	TT	GG	GG	GG	GG	GG	TT	GG	GG
BS00032149_51	1D	GG	GG	GG	GG	AA	GG	GG	GG	GG	GG	GG	GG	GG	GG	GG	GG	GG	GG	GG	GG	GG	GG	GG	GG	GG	GG	GG	GG	GG	GG	GG	GG	GG	GG	AA	GG	GG	GG	GG	GG	GG	GG	GG	GG	GG	GG	GG	GG
BS00066976_51	1D	CC	CC	CC	CC	TT	CC	CC	CC	CC	CC	CC	CC	CC	CC	CC	CC	CC	CC	CC	CC	CC	CC	CC	CC	CC	CC	CC	CC	CC	CC	CC	CC	CC	CC	TT	CC	CC	CC	CC	CC	CC	CC	CC	CC	CC	CC	CC	CC
Kukri_c32885_145	1D	TT	TT	TT	TT	TT	CC	CC	TT	TT	TT	CC	CC	TT	TT	TT	TT	CC	TT	TT	TT	TT	TT	TT	CC	TT	TT	TT	TT	CC	TT	TT	TT	TT	TT	TT	TT	TT	TT	TT	TT	TT	TT	TT	TT	TT	TT	TT	TT
AX-94786026	1D	GG	GG	GG	GG	GG	GG	GG	GG	GG	GG	GG	GG	GG	GG	GG	GG	GG	GG	GG	GG	GG	GG	GG	GG	GG	GG	GG	GG	GG	GG	GG	GG	GG	GG	GG	GG	AA	GG	GG	GG	GG	GG	GG	GG	GG	AA	GG	GG
Ex_c5759_628	1D	AA	-	GG	GG	GG	AA	AA	-	GG	GG	AA	AA	AA	GG	GG	GG	AA	GG	AA	GG	AA	GG	GG	AA	GG	AA	GG	GG	AA	GG	GG	-	-	GG	GG	GG	GG	GG	-	GG	GG	GG	GG	GG	GG	GG	GG	GG
Ex_c5759_663	1D	AA	GG	GG	GG	GG	AA	AA	GG	GG	GG	AA	AA	AA	GG	GG	GG	AA	GG	AA	GG	AA	GG	GG	AA	GG	AA	GG	GG	AA	GG	GG	GG	GG	GG	GG	GG	GG	GG	GG	GG	GG	GG	GG	GG	GG	GG	GG	GG
BobWhite_c8428_346	1D	TT	GG	GG	GG	GG	TT	TT	GG	GG	GG	TT	TT	TT	GG	GG	GG	TT	GG	TT	GG	TT	GG	GG	TT	GG	TT	GG	GG	TT	GG	GG	GG	GG	GG	GG	GG	GG	GG	GG	GG	GG	GG	GG	GG	GG	GG	GG	GG
IACX11283	1D	CC	TT	CC	TT	TT	CC	CC	CC	TT	TT	CC	TT	TT	TT	TT	TT	CC	CC	CC	TT	CC	TT	CC	CC	CC	CC	CC	CC	CC	CC	CC	CC	TT	TT	TT	CC	TT	CC	TT	TT	TT	CC	-	TT	TT	TT	CC	CC
D_contig17842_656	1D	CC	CC	CC	CC	CC	CC	CC	CC	CC	CC	CC	CC	CC	CC	CC	CC	CC	CC	CC	CC	CC	CC	CC	CC	CC	CC	CC	CC	CC	CC	CC	CC	CC	CC	CC	CC	CC	CC	CC	TT	CC	CC	CC	CC	CC	CC	CC	CC
AX-94476240	1D	TT	CC	CC	CC	CC	TT	TT	TT	CC	CC	TT	CC	CC	CC	CC	CC	CC	TT	TT	CC	TT	TT	TT	TT	TT	TT	TT	TT	TT	TT	TT	TT	CC	CC	CC	TT	CC	TT	CC	CC	CC	TT	TT	CC	CC	CC	CC	CC
GENE-0446_243	1D	GG	AA	GG	AA	GG	AA	AA	GG	AA	AA	AA	AA	AA	AA	AA	AA	AA	AA	AA	AA	GG	AA	AA	AA	GG	AA	AA	GG	AA	AA	AA	AA	AA	AA	AA	AA	AA	AA	AA	GG	AA	AA	AA	AA	AA	AA	AA	AA
Excalibur_c54055_694	1D	CC	CC	TT	CC	CC	CC	CC	CC	CC	CC	CC	CC	CC	CC	TT	TT	CC	CC	CC	CC	CC	CC	CC	CC	CC	CC	CC	CC	CC	CC	CC	CC	CC	CC	CC	CC	CC	CC	CC	CC	CC	CC	CC	CC	CC	CC	TT	TT
D_contig52360_374	1D	GG	GG	TT	GG	GG	TT	GG	GG	GG	GG	GG	GG	TT	GG	GG	GG	GG	GG	TT	GG	GG	GG	TT	TT	TT	TT	TT	GG	GG	GG	GG	GG	GG	GG	GG	GG	GG	GG	GG	GG	GG	GG	GG	GG	GG	GG	GG	GG
AX-94922494	1D	AA	AA	AA	AA	GG	AA	GG	AA	AA	AA	GG	AA	GG	AA	AA	AA	AA	GG	AA	AA	AA	AA	AA	AA	AA	AA	GG	AA	AA	AA	AA	AA	AA	AA	AA	AA	AA	AA	GG	GG	AA	AA	AA	AA	AA	AA	AA	AA
AX-94430584	1D	GG	TT	GG	GG	GG	GG	GG	GG	GG	GG	TT	GG	GG	GG	GG	GG	GG	TT	TT	GG	GG	GG	GG	GG	GG	GG	GG	GG	TT	GG	GG	TT	TT	TT	GG	TT	GG	GG	GG	GG	GG	GG	GG	-	TT	GG	TT	GG
GENE-3626_308	1D	CC	CC	TT	CC	CC	CC	TT	CC	TT	CC	CC	TT	CC	CC	TT	CC	TT	CC	CC	CC	CC	TT	CC	TT	CC	CC	CC	CC	TT	CC	CC	TT	CC	CC	CC	TT	TT	CC	TT	TT	CC	CC	CC	CC	CC	TT	CC	CC
BS00060042_51	1D	AA	CC	CC	CC	CC	AA	CC	CC	CC	CC	CC	CC	CC	CC	CC	CC	CC	CC	AA	CC	AA	CC	AA	AA	AA	AA	AA	CC	CC	AA	CC	CC	CC	CC	CC	CC	CC	CC	CC	CC	CC	CC	CC	CC	CC	CC	CC	CC
CAP11_rep_c5039_201	1D	GG	GG	TT	GG	GG	GG	GG	-	TT	GG	GG	TT	GG	GG	GG	GG	TT	GG	GG	GG	GG	TT	GG	TT	GG	GG	GG	GG	TT	GG	GG	GG	GG	GG	GG	GG	TT	GG	TT	TT	GG	GG	GG	GG	GG	TT	GG	GG
Kukri_c38105_452	1D	AA	AA	AA	AA	AA	AA	AA	AA	AA	AA	AA	AA	AA	AA	AA	AA	AA	AA	AA	AA	AA	AA	AA	AA	AA	AA	AA	AA	AA	AA	AA	AA	AA	AA	AA	AA	AA	AA	AA	AA	AA	AA	AA	AA	AA	AA	AA	AA
BS00078431_51	1D	TT	TT	CC	TT	TT	TT	TT	TT	CC	TT	TT	CC	TT	TT	TT	TT	CC	TT	TT	TT	TT	CC	TT	CC	TT	TT	TT	TT	TT	TT	TT	TT	TT	TT	TT	TT	CC	TT	CC	TT	TT	TT	TT	TT	TT	CC	TT	TT
wsnp_Ex_c10959_17801482	1D	AA	AA	AA	AA	GG	AA	AA	AA	AA	AA	AA	AA	AA	AA	AA	AA	AA	AA	AA	AA	AA	AA	AA	AA	AA	AA	AA	AA	AA	AA	AA	AA	AA	AA	GG	AA	AA	AA	AA	AA	AA	AA	AA	AA	AA	AA	AA	AA
RAC875_c33279_526	1D	GG	-	AA	GG	AA	GG	GG	GG	GG	GG	GG	GG	GG	GG	GG	GG	GG	GG	GG	GG	GG	GG	GG	GG	GG	GG	GG	GG	GG	GG	-	-	GG	GG	GG	GG	GG	GG	GG	GG	GG	GG	GG	GG	GG	GG	GG	GG
wsnp_Ku_c53270_57959459	1D	CC	-	TT	CC	TT	CC	CC	CC	CC	CC	CC	CC	CC	CC	CC	CC	CC	CC	CC	CC	CC	CC	CC	CC	CC	CC	CC	CC	CC	CC	-	-	-	CC	-	CC	CC	-	-	CC	CC	CC	CC	CC	CC	CC	CC	CC
BS00071465_51	1D	CC	CC	TT	CC	CC	CC	CC	CC	TT	CC	CC	CC	CC	CC	CC	CC	TT	CC	CC	CC	CC	TT	CC	TT	CC	CC	CC	CC	CC	CC	CC	CC	CC	CC	CC	CC	TT	CC	TT	CC	CC	CC	CC	CC	CC	TT	CC	CC
AX-94893744	1D	CC	CC	TT	TT	CC	CC	CC	TT	TT	TT	CC	TT	TT	CC	CC	CC	CC	CC	CC	CC	CC	CC	CC	CC	CC	CC	TT	CC	TT	CC	TT	TT	CC	TT	TT	TT	CC	CC	CC	TT	CC	CC	TT	TT	TT	CC	TT	TT
AX-95008943	1D	CC	TT	TT	TT	TT	CC	TT	TT	TT	TT	TT	TT	TT	TT	CC	TT	TT	TT	CC	TT	CC	TT	CC	CC	CC	CC	TT	CC	TT	CC	TT	TT	TT	TT	TT	TT	TT	CC	TT	TT	TT	CC	TT	TT	TT	CC	TT	TT
GENE-0112_64	1D	AA	AA	AA	AA	AA	AA	AA	AA	AA	AA	AA	AA	AA	GG	AA	AA	GG	GG	AA	AA	AA	AA	GG	AA	AA	AA	AA	GG	AA	AA	AA	-	AA	GG	AA	AA	AA	AA	GG	AA	AA	AA	AA	AA	AA	-	AA	GG
AX-95176659	1D	AA	GG	AA	AA	AA	AA	GG	AA	GG	GG	AA	AA	AA	AA	GG	AA	AA	AA	AA	AA	AA	AA	AA	AA	GG	AA	AA	AA	GG	AA	AA	GG	AA	AA	AA	AA	AA	AA	AA	AA	AA	AA	AA	AA	AA	AA	AA	AA
AX-94481774	1D	GG	GG	GG	GG	GG	GG	AA	GG	GG	GG	GG	GG	GG	GG	GG	GG	GG	GG	GG	GG	GG	GG	GG	GG	GG	GG	GG	GG	GG	GG	GG	GG	GG	GG	GG	AA	GG	GG	AA	GG	GG	GG	GG	GG	GG	AA	GG	GG
Kukri_c25215_124	1D	CC	CC	TT	CC	CC	TT	TT	TT	CC	CC	TT	CC	TT	CC	TT	TT	TT	TT	CC	CC	CC	CC	TT	TT	CC	CC	TT	TT	TT	CC	CC	TT	CC	CC	TT	CC	TT	CC	CC	TT	CC	CC	TT	CC	CC	CC	CC	CC
Ra_c62804_1641	1D	CC	-	CC	CC	CC	CC	TT	CC	CC	CC	CC	CC	CC	CC	CC	CC	CC	CC	CC	CC	CC	CC	CC	CC	CC	CC	TT	CC	CC	CC	CC	CC	CC	CC	CC	CC	CC	-	CC	TT	CC	CC	CC	CC	CC	CC	CC	CC
BS00011973_51	1D	TT	TT	TT	TT	TT	TT	TT	TT	TT	TT	TT	TT	TT	TT	TT	TT	TT	TT	TT	TT	TT	TT	TT	TT	TT	TT	TT	TT	TT	TT	TT	TT	TT	TT	TT	TT	TT	TT	TT	GG	TT	TT	TT	TT	TT	TT	TT	TT
Ku_c3647_1443	1D	CC	TT	CC	CC	TT	TT	TT	TT	CC	CC	TT	CC	CC	TT	CC	CC	CC	CC	TT	TT	CC	TT	TT	TT	CC	CC	CC	CC	CC	CC	CC	CC	CC	CC	TT	CC	CC	CC	CC	CC	CC	CC	CC	CC	CC	CC	CC	CC
D_GBF1XID01DNWRS_378	1D	AA	AA	GG	GG	AA	AA	AA	AA	AA	AA	AA	AA	GG	AA	AA	AA	GG	AA	AA	AA	AA	AA	AA	AA	AA	GG	GG	AA	GG	AA	GG	GG	GG	AA	AA	GG	GG	GG	AA	GG	GG	GG	AA	GG	GG	AA	AA	AA
TA004358-0724	1D	GG	AA	GG	GG	AA	AA	AA	AA	GG	GG	AA	AA	GG	AA	AA	GG	GG	GG	AA	AA	GG	AA	AA	AA	AA	GG	GG	AA	GG	AA	GG	GG	GG	AA	AA	GG	GG	GG	AA	GG	GG	GG	AA	GG	GG	AA	AA	AA
RFL_Contig3622_1217	1D	TT	CC	TT	TT	CC	CC	CC	CC	TT	TT	CC	CC	TT	CC	CC	TT	-	TT	CC	CC	TT	CC	CC	CC	CC	TT	TT	CC	TT	CC	TT	TT	TT	CC	CC	TT	TT	TT	CC	TT	TT	TT	CC	TT	TT	CC	CC	CC
wsnp_Ex_c27290_36498531	1D	AA	GG	AA	AA	GG	GG	GG	GG	AA	AA	GG	GG	AA	GG	GG	AA	AA	AA	GG	GG	AA	GG	GG	GG	GG	AA	AA	GG	AA	GG	AA	AA	AA	GG	GG	AA	AA	AA	GG	AA	AA	AA	GG	AA	AA	GG	GG	GG
wsnp_Ex_c27290_36498462	1D	GG	AA	GG	GG	AA	AA	AA	AA	GG	GG	AA	AA	GG	AA	AA	GG	GG	GG	AA	AA	GG	AA	AA	AA	AA	GG	GG	AA	GG	AA	GG	GG	GG	AA	AA	GG	GG	GG	AA	GG	GG	GG	AA	GG	GG	AA	AA	AA
wsnp_Ex_c1318_2519998	1D	TT	CC	TT	TT	CC	CC	CC	CC	TT	TT	CC	CC	TT	CC	CC	TT	TT	TT	CC	CC	TT	CC	CC	CC	CC	TT	TT	CC	TT	CC	TT	TT	TT	CC	CC	TT	TT	TT	CC	TT	TT	TT	CC	TT	TT	CC	CC	CC
wsnp_Ex_c25974_35235456	1D	GG	AA	GG	GG	AA	AA	AA	AA	GG	GG	AA	AA	GG	AA	AA	GG	GG	GG	AA	AA	GG	AA	AA	AA	AA	GG	GG	AA	GG	AA	GG	GG	GG	AA	AA	GG	GG	GG	AA	GG	GG	GG	AA	GG	GG	AA	AA	AA
IAAV7745	1D	CC	TT	CC	CC	TT	TT	TT	TT	CC	CC	TT	TT	CC	TT	TT	CC	CC	CC	TT	TT	CC	TT	TT	TT	TT	CC	CC	TT	CC	TT	CC	CC	CC	TT	TT	CC	CC	CC	TT	CC	CC	CC	TT	CC	CC	TT	TT	TT
RAC875_c43831_91	1D	GG	AA	GG	GG	AA	AA	AA	AA	GG	GG	AA	AA	GG	AA	AA	GG	GG	GG	AA	AA	GG	AA	AA	AA	AA	GG	GG	AA	GG	AA	GG	GG	GG	AA	AA	GG	GG	GG	AA	GG	GG	GG	AA	GG	GG	AA	AA	AA
RAC875_c54260_127	1D	CC	TT	CC	CC	TT	TT	TT	TT	CC	CC	TT	TT	CC	TT	TT	CC	CC	CC	TT	TT	CC	TT	TT	TT	TT	CC	CC	TT	CC	TT	CC	CC	CC	TT	TT	CC	CC	CC	TT	CC	CC	CC	TT	CC	CC	TT	TT	TT
BobWhite_c10977_834	1D	CC	TT	CC	CC	TT	TT	TT	TT	CC	CC	TT	TT	CC	TT	TT	CC	CC	CC	TT	TT	CC	TT	TT	TT	TT	CC	CC	TT	CC	TT	CC	CC	CC	TT	TT	CC	CC	CC	TT	CC	CC	CC	TT	CC	CC	TT	TT	TT
BS00079095_51	1D	TT	-	TT	TT	GG	GG	GG	-	TT	TT	GG	-	TT	GG	GG	TT	TT	TT	GG	GG	TT	GG	GG	GG	GG	TT	TT	GG	TT	GG	TT	TT	TT	GG	GG	TT	TT	TT	GG	TT	TT	TT	GG	TT	TT	GG	GG	GG
Excalibur_c19237_895	1D	AA	CC	AA	AA	CC	CC	CC	CC	AA	AA	CC	CC	AA	CC	CC	AA	AA	AA	CC	CC	AA	CC	CC	CC	CC	AA	AA	CC	AA	CC	AA	AA	AA	CC	CC	AA	AA	AA	CC	AA	AA	AA	CC	AA	AA	CC	CC	CC
AX-94774962	1D	AA	GG	AA	AA	GG	GG	GG	GG	AA	AA	GG	GG	AA	GG	GG	AA	AA	AA	GG	GG	AA	GG	GG	GG	GG	AA	AA	GG	AA	GG	AA	AA	AA	GG	GG	AA	AA	AA	GG	AA	AA	AA	GG	AA	AA	GG	GG	GG
wsnp_Ku_c7266_12551048	1D	TT	GG	TT	TT	GG	GG	GG	GG	TT	TT	GG	GG	TT	GG	GG	TT	TT	TT	GG	GG	TT	GG	GG	GG	GG	TT	TT	GG	TT	GG	TT	TT	TT	GG	GG	TT	TT	TT	GG	TT	TT	TT	GG	TT	TT	GG	GG	GG
wsnp_Ku_c2624_4986980	1D	TT	CC	TT	TT	CC	CC	CC	CC	TT	TT	CC	CC	TT	CC	CC	TT	TT	TT	CC	CC	TT	CC	CC	CC	CC	TT	TT	CC	TT	CC	TT	TT	TT	CC	CC	TT	TT	TT	CC	TT	TT	TT	CC	TT	TT	CC	CC	CC
wsnp_JD_c8173_9207415	1D	AA	CC	AA	AA	CC	CC	CC	CC	AA	AA	CC	CC	AA	CC	CC	AA	AA	AA	CC	CC	AA	CC	CC	CC	CC	AA	AA	CC	AA	CC	AA	AA	AA	CC	CC	AA	AA	AA	CC	AA	AA	AA	CC	AA	AA	CC	CC	CC
wsnp_Ku_c5560_9851459	1D	GG	AA	GG	GG	AA	AA	AA	AA	GG	GG	AA	AA	GG	AA	AA	GG	GG	GG	AA	AA	GG	AA	AA	AA	AA	GG	GG	AA	GG	AA	GG	GG	GG	AA	AA	GG	GG	GG	AA	GG	GG	GG	AA	GG	GG	AA	AA	AA
D_contig06122_208	1D	TT	-	TT	TT	CC	CC	CC	CC	TT	TT	CC	CC	TT	CC	CC	TT	TT	TT	CC	CC	TT	CC	CC	CC	CC	TT	TT	CC	TT	CC	TT	TT	TT	CC	CC	TT	TT	TT	CC	TT	TT	TT	CC	TT	TT	CC	CC	CC
IAAV2840	1D	TT	CC	TT	TT	CC	CC	CC	CC	TT	TT	CC	CC	TT	CC	CC	TT	TT	TT	CC	CC	TT	CC	CC	CC	CC	TT	TT	CC	TT	CC	TT	TT	TT	CC	CC	TT	TT	TT	CC	TT	TT	TT	CC	TT	TT	CC	CC	CC
wsnp_Ex_c3831_6966926	1D	TT	CC	TT	TT	TT	CC	CC	CC	TT	TT	CC	CC	TT	TT	CC	TT	TT	TT	CC	CC	TT	CC	CC	CC	CC	TT	TT	CC	TT	CC	TT	TT	TT	CC	TT	TT	TT	TT	CC	TT	TT	TT	CC	TT	TT	CC	CC	CC
IAAV868	1D	AA	CC	AA	AA	AA	CC	CC	CC	AA	AA	CC	CC	AA	AA	CC	AA	AA	AA	CC	CC	AA	CC	CC	CC	CC	AA	AA	CC	AA	CC	AA	AA	AA	CC	AA	AA	AA	AA	CC	AA	AA	AA	CC	AA	AA	CC	CC	CC
wsnp_Ex_c8188_13842273	1D	CC	AA	CC	CC	CC	AA	AA	AA	CC	CC	AA	AA	CC	CC	AA	CC	CC	CC	AA	AA	CC	AA	AA	AA	AA	CC	CC	AA	CC	AA	CC	CC	CC	AA	CC	CC	CC	CC	AA	CC	CC	CC	AA	CC	CC	AA	AA	AA
Kukri_c29121_654	1D	TT	-	TT	TT	TT	GG	GG	GG	TT	TT	GG	GG	TT	TT	GG	TT	TT	TT	GG	GG	TT	GG	GG	GG	GG	TT	TT	GG	TT	GG	TT	TT	TT	GG	TT	TT	TT	TT	GG	TT	TT	TT	GG	TT	TT	GG	GG	GG
Excalibur_c8188_243	1D	CC	TT	CC	CC	CC	TT	TT	TT	CC	CC	TT	TT	CC	CC	TT	CC	CC	CC	TT	TT	CC	TT	TT	TT	TT	CC	CC	TT	CC	TT	CC	CC	CC	TT	CC	CC	CC	CC	TT	CC	CC	CC	TT	CC	CC	TT	TT	TT
BS00058554_51	1D	CC	TT	CC	CC	CC	TT	TT	TT	CC	CC	TT	TT	CC	CC	TT	CC	CC	CC	TT	TT	CC	TT	TT	TT	TT	CC	CC	TT	CC	TT	CC	CC	CC	TT	CC	CC	CC	CC	TT	CC	CC	CC	TT	CC	CC	TT	TT	TT
AX-94981729	1D	TT	TT	CC	TT	TT	TT	CC	TT	TT	TT	TT	TT	TT	TT	TT	TT	TT	TT	TT	TT	TT	TT	TT	TT	TT	TT	CC	TT	CC	TT	TT	CC	TT	TT	TT	TT	TT	TT	TT	TT	TT	TT	TT	TT	TT	TT	TT	CC
TA004476-0719	1D	TT	CC	TT	TT	TT	CC	CC	CC	TT	TT	TT	CC	TT	TT	CC	TT	TT	TT	CC	CC	TT	TT	CC	CC	CC	TT	TT	CC	TT	CC	TT	TT	TT	CC	TT	TT	TT	TT	CC	TT	TT	TT	CC	TT	TT	CC	CC	CC
wsnp_Ex_c15396_23659859	1D	CC	TT	CC	CC	CC	TT	TT	TT	CC	CC	CC	TT	CC	CC	TT	CC	CC	CC	TT	TT	CC	CC	TT	TT	TT	CC	CC	TT	CC	TT	-	CC	CC	TT	CC	CC	CC	CC	TT	CC	CC	CC	TT	CC	CC	TT	TT	TT
D_GA8KES401EYUM8_190	1D	TT	CC	TT	TT	TT	CC	CC	CC	TT	TT	TT	CC	TT	TT	CC	TT	TT	TT	CC	CC	TT	TT	CC	CC	CC	TT	TT	CC	TT	CC	TT	TT	TT	CC	TT	TT	TT	TT	CC	TT	TT	TT	CC	TT	TT	CC	CC	CC
wsnp_Ex_rep_c69024_67924125	1D	TT	CC	TT	TT	TT	CC	CC	CC	TT	TT	TT	CC	TT	TT	CC	TT	TT	TT	CC	CC	TT	TT	CC	CC	CC	TT	TT	CC	TT	CC	TT	TT	TT	CC	TT	TT	TT	TT	CC	TT	TT	TT	CC	TT	TT	CC	CC	CC
BS00082503_51	1D	GG	AA	GG	GG	GG	AA	AA	AA	GG	GG	GG	AA	GG	GG	AA	GG	GG	GG	AA	AA	GG	GG	AA	AA	AA	GG	GG	AA	GG	AA	GG	GG	GG	AA	GG	GG	GG	GG	AA	GG	GG	GG	AA	GG	GG	AA	AA	AA
GENE-0511_484	1D	GG	TT	GG	GG	GG	TT	TT	TT	GG	GG	GG	TT	GG	GG	TT	GG	TT	GG	TT	TT	GG	GG	TT	TT	TT	GG	GG	TT	GG	TT	GG	GG	GG	TT	GG	GG	GG	GG	TT	GG	GG	GG	TT	GG	GG	TT	TT	TT
BS00075001_51	1D	GG	AA	GG	GG	GG	AA	AA	AA	GG	GG	GG	AA	GG	GG	AA	GG	AA	GG	AA	AA	GG	GG	AA	AA	AA	GG	GG	AA	GG	AA	GG	GG	GG	AA	GG	GG	GG	GG	AA	GG	GG	GG	AA	GG	GG	AA	AA	AA
BS00021702_51	1D	TT	CC	TT	TT	TT	CC	CC	-	TT	TT	TT	CC	TT	TT	CC	TT	CC	TT	CC	CC	TT	TT	CC	CC	CC	TT	TT	CC	TT	CC	TT	TT	TT	CC	TT	TT	TT	TT	CC	TT	TT	TT	CC	TT	TT	CC	CC	CC
IAAV5841	1D	AA	-	AA	AA	AA	-	-	-	AA	AA	AA	-	AA	AA	GG	AA	-	AA	GG	GG	AA	AA	-	-	-	AA	AA	GG	AA	-	AA	AA	AA	-	AA	AA	AA	AA	-	AA	AA	AA	GG	AA	AA	GG	GG	GG
wsnp_Ex_rep_c66423_64641115	1D	TT	CC	TT	TT	TT	CC	CC	CC	TT	TT	TT	CC	TT	TT	CC	TT	CC	TT	CC	CC	TT	TT	CC	CC	CC	TT	TT	CC	TT	CC	TT	TT	TT	CC	TT	TT	TT	TT	CC	TT	TT	TT	CC	TT	TT	CC	CC	CC
wsnp_Ex_c18665_27541568	1D	CC	TT	CC	CC	CC	TT	TT	TT	CC	CC	CC	TT	CC	CC	TT	CC	TT	CC	TT	TT	CC	CC	TT	TT	TT	CC	CC	TT	CC	TT	CC	CC	CC	TT	CC	CC	CC	CC	TT	CC	CC	CC	TT	CC	CC	TT	TT	TT
RAC875_c87321_108	1D	CC	TT	CC	CC	CC	TT	TT	TT	CC	CC	CC	TT	CC	CC	TT	CC	TT	CC	TT	TT	CC	CC	TT	TT	TT	CC	CC	TT	CC	TT	-	-	-	TT	CC	CC	CC	CC	TT	CC	CC	CC	TT	CC	CC	TT	TT	TT
IAAV7473	1D	CC	TT	CC	CC	CC	TT	TT	TT	CC	CC	CC	TT	CC	CC	TT	CC	TT	CC	TT	TT	CC	CC	TT	TT	TT	CC	CC	TT	CC	TT	CC	CC	CC	TT	CC	CC	CC	CC	TT	CC	CC	CC	TT	CC	CC	TT	TT	TT
wsnp_Ex_c12447_19847242	1D	AA	GG	AA	AA	AA	GG	GG	GG	AA	AA	AA	GG	AA	AA	GG	AA	AA	AA	GG	GG	AA	AA	GG	GG	GG	AA	AA	GG	AA	GG	AA	AA	AA	GG	AA	AA	AA	AA	GG	AA	AA	AA	GG	AA	AA	GG	GG	GG
RAC875_c1211_3475	1D	GG	GG	TT	GG	TT	GG	GG	GG	GG	GG	TT	GG	GG	TT	GG	GG	TT	TT	GG	GG	GG	TT	GG	GG	GG	TT	GG	GG	GG	GG	TT	GG	GG	GG	TT	TT	GG	GG	GG	TT	GG	TT	GG	GG	GG	GG	GG	GG
AX-95098685	1D	TT	CC	CC	CC	CC	CC	CC	CC	CC	CC	CC	CC	CC	CC	CC	CC	CC	CC	CC	CC	TT	CC	CC	CC	TT	TT	CC	TT	CC	CC	CC	CC	CC	TT	CC	CC	CC	CC	CC	CC	CC	CC	CC	CC	CC	CC	CC	CC
TA023346-0392	1D	TT	TT	CC	TT	CC	TT	TT	TT	TT	TT	CC	TT	TT	CC	TT	TT	CC	CC	TT	TT	TT	CC	TT	TT	TT	CC	TT	TT	TT	TT	CC	TT	TT	TT	CC	CC	TT	TT	TT	CC	TT	CC	TT	TT	TT	TT	TT	TT
Ra_c3045_2659	1D	AA	AA	GG	AA	AA	AA	AA	AA	AA	AA	GG	AA	AA	AA	AA	AA	-	GG	AA	AA	AA	GG	AA	AA	AA	GG	AA	AA	AA	AA	-	AA	AA	AA	AA	GG	AA	AA	AA	GG	AA	GG	AA	AA	AA	AA	AA	AA
IAAV6648	1D	TT	TT	CC	TT	TT	TT	TT	TT	TT	TT	CC	TT	TT	TT	TT	TT	-	CC	TT	TT	TT	CC	TT	TT	TT	CC	TT	TT	TT	TT	CC	TT	TT	TT	TT	CC	TT	TT	TT	CC	TT	CC	TT	TT	TT	TT	TT	TT
Excalibur_c53900_86	1D	CC	CC	TT	CC	CC	CC	CC	CC	CC	CC	TT	CC	CC	CC	CC	CC	TT	TT	CC	CC	-	TT	CC	CC	CC	TT	CC	CC	CC	CC	TT	CC	CC	CC	CC	TT	CC	CC	CC	TT	CC	TT	CC	CC	CC	CC	CC	CC
AX-94473370	1D	CC	CC	GG	CC	CC	CC	CC	CC	CC	CC	GG	CC	CC	CC	CC	CC	GG	GG	CC	CC	CC	GG	CC	CC	CC	GG	CC	CC	CC	CC	GG	CC	CC	CC	CC	GG	CC	CC	CC	GG	CC	GG	CC	CC	CC	CC	CC	CC
IAAV3802	1D	TT	TT	TT	TT	TT	TT	TT	CC	TT	TT	TT	TT	TT	TT	TT	TT	CC	TT	TT	TT	TT	CC	TT	CC	TT	TT	TT	TT	TT	TT	TT	TT	TT	TT	TT	TT	TT	TT	TT	TT	TT	TT	TT	TT	TT	TT	TT	TT
wsnp_Ex_c9577_15855968	1D	TT	TT	CC	TT	CC	TT	TT	TT	TT	TT	CC	TT	TT	CC	TT	TT	CC	CC	TT	TT	TT	CC	TT	TT	TT	CC	TT	TT	TT	TT	CC	TT	TT	TT	TT	CC	TT	TT	TT	CC	TT	CC	TT	TT	TT	TT	TT	TT
wsnp_Ex_c29613_38622101	1D	GG	GG	GG	GG	AA	GG	GG	GG	GG	GG	GG	GG	GG	AA	GG	GG	GG	GG	GG	GG	GG	GG	GG	GG	GG	GG	GG	GG	GG	GG	GG	GG	GG	GG	GG	GG	GG	GG	GG	GG	GG	GG	GG	GG	GG	GG	GG	GG
CAP7_c9557_164	1D	CC	CC	CC	CC	TT	CC	CC	CC	CC	CC	CC	CC	CC	TT	CC	CC	CC	CC	CC	CC	CC	CC	CC	CC	CC	CC	CC	CC	CC	CC	CC	CC	CC	CC	CC	CC	CC	CC	CC	CC	CC	CC	CC	CC	CC	CC	CC	CC
AX-94629074	1D	TT	TT	CC	TT	TT	TT	CC	TT	TT	TT	TT	TT	CC	TT	TT	CC	-	TT	TT	TT	TT	TT	TT	CC	TT	TT	TT	TT	CC	CC	TT	TT	TT	TT	TT	TT	TT	TT	TT	CC	TT	TT	TT	TT	TT	TT	TT	TT
Ra_c27073_507	1D	GG	GG	GG	GG	AA	GG	GG	GG	GG	GG	GG	GG	GG	AA	GG	GG	GG	GG	GG	GG	GG	GG	GG	GG	GG	GG	GG	GG	GG	GG	GG	GG	GG	GG	GG	GG	GG	GG	GG	GG	GG	GG	GG	GG	GG	GG	GG	GG
Ra_c11906_1417	1D	CC	CC	CC	CC	TT	CC	CC	CC	CC	CC	CC	CC	CC	TT	CC	CC	CC	CC	CC	CC	CC	CC	CC	CC	CC	CC	CC	CC	CC	CC	CC	CC	CC	CC	CC	CC	CC	CC	CC	CC	CC	CC	CC	CC	CC	CC	CC	CC
BS00089031_51	1D	CC	CC	TT	CC	CC	TT	CC	TT	TT	TT	TT	CC	TT	TT	TT	TT	CC	TT	TT	CC	CC	CC	TT	CC	CC	CC	TT	TT	TT	TT	CC	CC	CC	CC	TT	CC	CC	TT	TT	CC	TT	TT	CC	-	CC	TT	TT	TT
Jagger_c5542_100	1D	GG	GG	GG	GG	AA	GG	GG	GG	GG	GG	GG	GG	GG	AA	GG	GG	GG	GG	GG	GG	GG	GG	GG	GG	GG	GG	GG	GG	GG	GG	GG	GG	GG	GG	GG	GG	GG	GG	GG	GG	GG	GG	GG	GG	GG	GG	GG	GG
RAC875_c51346_99	1D	TT	TT	TT	TT	CC	TT	TT	TT	TT	TT	TT	TT	TT	CC	TT	TT	TT	TT	TT	TT	TT	TT	TT	TT	TT	TT	TT	TT	TT	TT	TT	TT	TT	TT	TT	TT	TT	TT	TT	TT	TT	TT	TT	TT	TT	TT	TT	TT
wsnp_Ku_c26635_36605013	1D	TT	TT	TT	TT	CC	TT	TT	TT	TT	TT	TT	TT	TT	CC	TT	TT	TT	TT	TT	TT	TT	TT	TT	TT	TT	TT	TT	TT	TT	TT	TT	TT	TT	TT	TT	TT	TT	TT	TT	TT	TT	TT	TT	TT	TT	TT	TT	TT
Ex_c68201_1182	1D	GG	-	GG	GG	AA	GG	GG	GG	GG	GG	GG	GG	GG	AA	GG	GG	GG	GG	GG	GG	GG	GG	GG	GG	GG	GG	GG	GG	GG	GG	GG	GG	GG	GG	GG	GG	GG	GG	GG	GG	GG	GG	GG	GG	GG	GG	GG	GG
wsnp_Ex_rep_c68201_66980814	1D	TT	TT	TT	TT	CC	TT	TT	TT	TT	TT	TT	TT	TT	CC	TT	TT	TT	TT	TT	TT	TT	TT	TT	TT	TT	TT	TT	TT	TT	TT	TT	TT	TT	TT	TT	TT	TT	TT	TT	TT	TT	TT	TT	TT	TT	TT	TT	TT
wsnp_Ra_rep_c70864_68811253	1D	AA	AA	AA	AA	GG	AA	AA	AA	AA	AA	AA	AA	AA	GG	AA	AA	AA	AA	AA	AA	AA	AA	AA	AA	AA	AA	AA	AA	AA	AA	AA	AA	AA	AA	AA	AA	AA	AA	AA	AA	AA	AA	AA	AA	AA	AA	AA	AA
AX-94620168	1D	CC	CC	CC	CC	TT	TT	CC	CC	TT	TT	CC	CC	TT	TT	CC	TT	CC	CC	CC	CC	CC	CC	TT	CC	CC	CC	CC	CC	TT	TT	CC	CC	CC	CC	TT	CC	CC	TT	CC	CC	TT	TT	CC	-	CC	TT	TT	TT
RAC875_c31031_387	1D	AA	AA	AA	AA	GG	GG	GG	-	AA	AA	AA	AA	GG	GG	AA	GG	-	AA	GG	AA	AA	GG	GG	GG	AA	AA	AA	AA	GG	GG	GG	GG	GG	GG	GG	GG	GG	GG	GG	GG	GG	GG	GG	GG	GG	GG	GG	AA
TA004690-1102	1D	TT	CC	CC	CC	CC	CC	CC	CC	CC	CC	TT	TT	CC	CC	TT	CC	CC	TT	CC	CC	TT	CC	CC	CC	CC	TT	TT	TT	TT	CC	-	CC	CC	CC	CC	CC	CC	CC	CC	CC	CC	CC	CC	CC	CC	TT	CC	CC
BS00040568_51	1D	CC	CC	TT	CC	CC	CC	CC	CC	CC	CC	TT	CC	CC	CC	CC	CC	TT	TT	CC	CC	CC	CC	CC	CC	TT	CC	TT	CC	CC	CC	TT	-	CC	CC	CC	TT	TT	CC	-	TT	CC	CC	CC	CC	CC	CC	CC	CC
wsnp_Ex_c35886_43950102	1D	TT	TT	TT	CC	TT	TT	TT	TT	TT	TT	TT	TT	TT	TT	TT	TT	TT	TT	TT	TT	TT	TT	TT	TT	TT	TT	TT	TT	CC	TT	TT	CC	CC	CC	TT	TT	TT	TT	TT	TT	TT	TT	TT	CC	CC	TT	CC	TT
GENE-0559_171	1D	TT	TT	TT	TT	TT	TT	TT	TT	TT	TT	TT	TT	TT	TT	TT	CC	TT	TT	TT	TT	TT	TT	TT	TT	CC	TT	TT	CC	TT	CC	TT	TT	CC	CC	TT	TT	TT	CC	CC	CC	TT	CC	CC	CC	CC	TT	TT	TT
AX-94971859	1D	TT	TT	TT	TT	CC	TT	TT	CC	TT	TT	TT	TT	CC	TT	TT	CC	TT	TT	-	CC	TT	TT	TT	TT	TT	TT	CC	TT	CC	TT	TT	TT	TT	TT	TT	-	CC	TT	TT	TT	TT	TT	CC	TT	TT	TT	TT	TT
AX-95219263	1D	CC	CC	CC	CC	CC	CC	CC	CC	CC	CC	GG	CC	CC	CC	GG	CC	GG	GG	CC	CC	CC	CC	CC	CC	CC	GG	CC	CC	CC	GG	CC	CC	CC	CC	CC	CC	CC	CC	GG	CC	CC	CC	CC	CC	CC	CC	CC	CC
AX-95108137	1D	CC	CC	CC	TT	TT	TT	CC	TT	CC	CC	TT	TT	CC	CC	TT	CC	TT	TT	CC	CC	CC	CC	CC	CC	TT	TT	TT	CC	TT	TT	CC	TT	CC	TT	TT	TT	TT	CC	CC	TT	CC	TT	TT	TT	TT	TT	TT	TT
AX-94603856	1D	GG	GG	GG	GG	GG	AA	GG	GG	GG	GG	AA	GG	GG	GG	GG	GG	AA	AA	GG	GG	GG	GG	GG	GG	GG	GG	GG	GG	GG	AA	GG	GG	GG	GG	AA	GG	GG	GG	GG	GG	GG	GG	GG	GG	GG	AA	GG	GG
BS00069829_51	1D	CC	CC	CC	TT	CC	CC	CC	CC	CC	CC	TT	CC	CC	CC	TT	CC	CC	TT	CC	TT	CC	CC	CC	TT	TT	CC	CC	CC	TT	CC	CC	CC	CC	CC	CC	CC	CC	CC	CC	CC	CC	CC	CC	CC	TT	TT	CC	CC
BobWhite_c42716_71	1D	GG	AA	-	AA	GG	GG	AA	-	GG	GG	AA	GG	AA	GG	AA	GG	GG	AA	AA	AA	AA	GG	AA	AA	AA	GG	GG	GG	AA	AA	AA	AA	AA	AA	AA	AA	-	AA	AA	-	AA	AA	AA	AA	AA	AA	AA	GG
D_GBUVHFX01API9H_416	1D	AA	GG	AA	AA	GG	AA	-	AA	GG	GG	AA	GG	GG	AA	AA	AA	AA	AA	AA	AA	AA	AA	AA	AA	AA	AA	AA	AA	GG	GG	GG	AA	GG	AA	AA	GG	AA	AA	AA	AA	AA	AA	AA	-	AA	AA	AA	AA
IACX2961	1D	GG	AA	AA	GG	AA	GG	AA	AA	AA	AA	AA	AA	AA	GG	GG	GG	GG	AA	AA	AA	GG	GG	GG	GG	AA	AA	AA	GG	GG	AA	AA	AA	AA	AA	AA	AA	AA	AA	GG	AA	AA	AA	AA	AA	AA	GG	AA	AA
AX-94805297	1D	GG	GG	GG	GG	GG	GG	AA	AA	GG	GG	GG	GG	GG	GG	GG	GG	GG	GG	GG	GG	GG	GG	AA	GG	GG	GG	GG	AA	GG	GG	GG	GG	GG	GG	AA	GG	GG	GG	GG	GG	GG	AA	GG	GG	GG	AA	GG	GG
AX-95201086	1D	AA	AA	AA	AA	GG	GG	AA	GG	GG	GG	GG	GG	GG	GG	GG	GG	GG	GG	AA	GG	AA	GG	GG	GG	AA	AA	AA	GG	GG	GG	AA	AA	AA	AA	GG	AA	GG	AA	GG	AA	AA	AA	AA	AA	GG	GG	AA	AA
BS00022188_51	1D	CC	CC	CC	CC	CC	CC	CC	CC	CC	CC	CC	CC	CC	TT	CC	CC	CC	CC	CC	CC	CC	CC	CC	CC	CC	CC	CC	CC	TT	CC	CC	CC	CC	CC	CC	CC	CC	CC	CC	CC	CC	CC	CC	CC	CC	CC	CC	CC
wsnp_Ex_rep_c67098_65573819	1D	AA	AA	AA	AA	AA	AA	AA	AA	GG	AA	AA	GG	AA	AA	AA	AA	AA	AA	AA	AA	AA	AA	AA	AA	AA	AA	AA	AA	AA	AA	AA	AA	AA	AA	AA	AA	AA	AA	AA	AA	AA	AA	AA	AA	AA	AA	AA	AA
RAC875_c38646_985	1D	GG	AA	GG	AA	GG	AA	AA	AA	AA	AA	AA	AA	GG	AA	GG	AA	AA	AA	AA	AA	AA	AA	AA	AA	GG	AA	AA	AA	AA	AA	AA	AA	AA	AA	AA	AA	AA	AA	GG	GG	AA	AA	GG	AA	AA	AA	AA	AA
AX-95182813	1D	GG	AA	GG	AA	GG	GG	AA	AA	AA	GG	GG	AA	GG	AA	GG	AA	AA	GG	AA	AA	AA	GG	GG	AA	GG	AA	AA	AA	AA	AA	GG	AA	GG	AA	AA	GG	AA	AA	GG	GG	AA	AA	GG	-	GG	AA	AA	AA
Kukri_c25512_53	1D	AA	GG	AA	GG	AA	AA	AA	AA	AA	AA	AA	AA	AA	AA	GG	AA	AA	AA	AA	AA	GG	AA	AA	AA	AA	AA	AA	AA	GG	GG	AA	AA	GG	GG	AA	AA	AA	AA	AA	AA	AA	AA	GG	GG	GG	AA	AA	AA
AX-94528040	1D	CC	CC	AA	CC	AA	CC	AA	AA	AA	AA	AA	AA	AA	AA	CC	CC	AA	AA	AA	AA	CC	AA	CC	AA	AA	CC	CC	AA	CC	CC	AA	AA	CC	CC	AA	AA	CC	AA	AA	AA	AA	AA	CC	CC	CC	AA	AA	AA
D_contig12192_450	1D	CC	CC	CC	CC	CC	CC	CC	CC	CC	CC	TT	TT	CC	CC	CC	CC	TT	TT	CC	CC	CC	TT	CC	CC	CC	CC	CC	CC	CC	CC	CC	CC	CC	CC	CC	CC	CC	CC	TT	TT	CC	CC	CC	CC	CC	CC	CC	CC
AX-94590703	1D	GG	GG	AA	GG	AA	GG	GG	GG	GG	GG	GG	AA	GG	GG	GG	GG	GG	GG	GG	GG	GG	AA	GG	GG	AA	GG	GG	AA	GG	GG	GG	GG	AA	GG	GG	GG	AA	GG	AA	AA	GG	GG	GG	GG	GG	GG	GG	GG
AX-94386946	1D	CC	CC	CC	CC	CC	CC	CC	CC	CC	CC	GG	CC	CC	CC	CC	CC	GG	GG	CC	GG	CC	CC	CC	CC	CC	CC	CC	CC	CC	GG	CC	CC	CC	CC	CC	CC	CC	GG	GG	CC	CC	CC	CC	CC	CC	CC	CC	CC
Excalibur_c22205_573	1D	GG	AA	AA	AA	AA	GG	AA	AA	AA	AA	GG	AA	AA	AA	AA	AA	GG	GG	GG	AA	GG	GG	AA	AA	GG	GG	AA	GG	AA	GG	AA	AA	AA	AA	AA	AA	AA	AA	GG	GG	AA	AA	AA	AA	AA	GG	AA	GG
GENE-0416_480	1D	TT	GG	GG	TT	GG	TT	TT	TT	TT	TT	GG	TT	GG	TT	TT	TT	GG	GG	TT	TT	TT	GG	GG	GG	TT	TT	TT	TT	GG	GG	TT	GG	TT	TT	TT	TT	TT	GG	GG	GG	GG	TT	TT	TT	TT	TT	TT	TT
Kukri_c30490_328	1D	TT	CC	TT	TT	TT	TT	TT	TT	TT	TT	TT	TT	TT	TT	TT	TT	TT	TT	TT	TT	TT	TT	TT	TT	TT	TT	TT	TT	CC	TT	TT	TT	CC	CC	TT	-	TT	TT	TT	TT	TT	CC	TT	-	CC	TT	TT	TT
AX-95179433	1D	CC	CC	CC	CC	TT	CC	CC	CC	TT	TT	CC	CC	TT	TT	CC	CC	CC	CC	CC	TT	CC	CC	CC	CC	CC	TT	TT	CC	CC	CC	TT	CC	CC	CC	CC	TT	CC	TT	CC	CC	TT	TT	CC	CC	CC	CC	CC	CC
BS00063512_51	1D	CC	TT	TT	TT	TT	CC	TT	TT	TT	TT	TT	CC	TT	TT	CC	TT	TT	TT	TT	TT	CC	TT	TT	TT	TT	TT	TT	TT	CC	TT	TT	TT	TT	TT	TT	TT	TT	TT	TT	TT	TT	TT	TT	TT	TT	TT	TT	TT
AX-94892480	1D	GG	GG	GG	GG	GG	GG	GG	GG	GG	AA	GG	GG	GG	GG	GG	AA	GG	GG	GG	GG	GG	GG	GG	AA	AA	GG	AA	GG	GG	GG	GG	GG	GG	GG	GG	GG	GG	GG	GG	GG	GG	GG	AA	GG	GG	GG	GG	GG
D_contig03023_692	1D	CC	CC	CC	CC	TT	CC	CC	CC	TT	TT	TT	CC	CC	TT	CC	CC	CC	TT	CC	CC	CC	TT	CC	CC	CC	CC	TT	TT	CC	CC	CC	TT	TT	TT	TT	TT	CC	TT	TT	CC	TT	TT	TT	TT	TT	TT	TT	TT
Tdurum_contig45965_563	1D	CC	CC	CC	CC	CC	CC	TT	TT	CC	CC	CC	CC	TT	CC	CC	TT	TT	CC	TT	CC	CC	CC	TT	TT	TT	CC	CC	CC	CC	TT	CC	TT	CC	TT	TT	CC	TT	CC	CC	CC	CC	CC	TT	TT	TT	CC	TT	CC
BS00063537_51	1D	TT	TT	TT	TT	CC	TT	CC	CC	CC	CC	CC	TT	CC	CC	CC	CC	CC	CC	CC	TT	TT	CC	CC	CC	CC	TT	CC	CC	TT	CC	TT	CC	CC	CC	CC	-	CC	CC	CC	TT	CC	CC	CC	CC	CC	CC	CC	CC
Excalibur_c46365_304	1D	CC	TT	CC	CC	TT	CC	TT	CC	TT	CC	TT	TT	TT	CC	TT	TT	TT	TT	CC	TT	TT	CC	CC	TT	TT	CC	TT	CC	TT	TT	CC	CC	TT	CC	TT	CC	TT	TT	TT	TT	CC	CC	TT	CC	TT	TT	TT	TT
GENE-0543_1074	1D	GG	AA	GG	GG	AA	GG	AA	GG	AA	GG	AA	AA	AA	GG	AA	AA	AA	AA	GG	AA	AA	GG	GG	AA	AA	GG	AA	GG	AA	AA	GG	GG	AA	GG	AA	GG	AA	AA	AA	AA	GG	GG	AA	GG	AA	AA	AA	AA
Excalibur_c92298_213	1D	CC	CC	CC	CC	CC	CC	CC	CC	CC	CC	TT	CC	CC	CC	CC	CC	CC	TT	CC	CC	CC	TT	CC	CC	CC	CC	CC	CC	CC	CC	CC	TT	CC	CC	CC	CC	CC	CC	CC	CC	CC	CC	CC	CC	CC	CC	CC	CC
wsnp_Ex_c2772_5130007	2A	TT	TT	CC	TT	TT	TT	TT	TT	-	CC	CC	TT	TT	TT	TT	CC	-	CC	TT	CC	TT	CC	TT	TT	TT	CC	CC	TT	CC	TT	CC	CC	CC	CC	CC	CC	CC	CC	CC	CC	CC	CC	CC	CC	CC	CC	CC	CC
tplb0041b11_529	2A	TT	TT	TT	TT	TT	TT	TT	TT	CC	TT	CC	TT	TT	TT	TT	TT	CC	CC	TT	TT	TT	CC	TT	TT	TT	CC	CC	TT	TT	TT	CC	CC	CC	CC	CC	CC	CC	CC	CC	CC	CC	CC	CC	CC	CC	CC	CC	CC
wsnp_Ex_c19516_28481857	2A	TT	CC	TT	CC	TT	CC	CC	CC	TT	CC	TT	TT	CC	CC	CC	TT	TT	TT	CC	TT	TT	TT	CC	CC	CC	TT	TT	CC	TT	CC	TT	TT	TT	TT	TT	TT	TT	TT	TT	TT	TT	TT	TT	TT	TT	TT	TT	TT
wsnp_Ku_c10418_17237935	2A	AA	GG	AA	GG	AA	GG	GG	GG	GG	GG	GG	AA	GG	GG	GG	AA	GG	GG	GG	AA	AA	GG	GG	GG	GG	GG	GG	GG	AA	GG	GG	GG	GG	GG	GG	GG	GG	GG	GG	GG	GG	GG	GG	GG	GG	GG	GG	GG
RFL_Contig174_406	2A	AA	-	AA	GG	AA	GG	GG	-	AA	GG	AA	AA	GG	-	GG	AA	AA	AA	-	AA	AA	AA	-	GG	GG	AA	AA	GG	AA	-	AA	AA	AA	AA	AA	AA	AA	AA	AA	AA	AA	AA	AA	AA	AA	AA	AA	AA
wsnp_Ku_c23598_33524490	2A	CC	AA	CC	AA	CC	AA	AA	AA	-	AA	-	CC	AA	AA	CC	CC	CC	-	AA	CC	CC	CC	AA	AA	AA	CC	CC	AA	CC	AA	CC	CC	CC	CC	CC	CC	CC	CC	CC	CC	CC	CC	CC	CC	CC	CC	CC	CC
BobWhite_c13373_250	2A	AA	AA	GG	AA	GG	AA	AA	AA	AA	GG	AA	AA	AA	AA	GG	GG	GG	AA	AA	GG	AA	GG	AA	AA	AA	GG	GG	AA	GG	AA	GG	GG	GG	GG	GG	GG	GG	GG	GG	GG	GG	GG	GG	GG	GG	GG	GG	GG
AX-94446514	2A	AA	CC	AA	CC	AA	CC	AA	CC	CC	AA	CC	CC	CC	CC	AA	CC	-	CC	CC	AA	AA	AA	CC	CC	CC	AA	AA	CC	AA	CC	AA	AA	AA	AA	AA	AA	AA	AA	AA	AA	AA	AA	AA	AA	AA	AA	AA	AA
AX-94820378	2A	CC	TT	CC	CC	CC	CC	CC	CC	CC	CC	CC	CC	CC	CC	CC	CC	TT	TT	TT	CC	CC	TT	CC	CC	CC	TT	TT	CC	CC	CC	TT	TT	TT	TT	TT	TT	TT	TT	TT	TT	TT	TT	TT	TT	TT	TT	TT	TT
AX-94956032	2A	GG	CC	CC	CC	CC	GG	GG	GG	CC	CC	CC	GG	GG	GG	GG	GG	GG	CC	GG	CC	GG	GG	GG	GG	GG	GG	GG	CC	CC	GG	GG	GG	GG	GG	GG	GG	GG	GG	GG	GG	GG	GG	GG	GG	GG	GG	GG	GG
wsnp_Ku_c33374_42877546	2A	CC	TT	TT	TT	TT	CC	CC	CC	TT	TT	TT	CC	CC	CC	CC	CC	CC	TT	CC	TT	CC	CC	CC	CC	CC	CC	CC	TT	TT	CC	CC	CC	CC	CC	CC	CC	CC	CC	CC	CC	CC	CC	CC	CC	CC	CC	CC	CC
Excalibur_c12980_2621	2A	GG	-	AA	GG	GG	GG	GG	-	GG	AA	GG	AA	GG	GG	GG	GG	AA	GG	GG	AA	GG	AA	GG	GG	-	AA	AA	GG	AA	GG	AA	AA	AA	AA	AA	AA	AA	AA	AA	AA	AA	AA	AA	AA	AA	AA	AA	AA
Excalibur_c12980_2392	2A	AA	AA	GG	AA	AA	AA	AA	AA	AA	GG	AA	GG	AA	AA	AA	AA	AA	AA	AA	GG	AA	AA	AA	AA	AA	AA	AA	AA	GG	AA	AA	AA	AA	AA	AA	AA	AA	AA	AA	AA	AA	AA	AA	AA	AA	AA	AA	AA
RAC875_c609_362	2A	GG	AA	AA	AA	AA	AA	AA	-	AA	AA	AA	AA	AA	AA	AA	AA	AA	AA	AA	AA	GG	GG	AA	AA	AA	GG	AA	AA	AA	AA	-	-	AA	AA	AA	GG	GG	AA	GG	GG	AA	GG	GG	AA	AA	GG	GG	AA
IAAV8501	2A	CC	CC	CC	CC	CC	CC	CC	CC	CC	CC	CC	CC	CC	CC	CC	CC	TT	CC	CC	CC	CC	TT	CC	CC	CC	TT	TT	CC	CC	CC	TT	TT	TT	TT	TT	TT	TT	TT	TT	TT	TT	TT	TT	TT	TT	TT	TT	TT
TA022134-0255	2A	CC	TT	TT	TT	TT	TT	TT	CC	TT	CC	CC	TT	TT	TT	CC	CC	CC	CC	TT	CC	CC	TT	TT	TT	TT	CC	TT	CC	CC	TT	CC	TT	CC	CC	CC	TT	TT	TT	CC	TT	CC	TT	CC	CC	TT	CC	CC	CC
BS00093111_51	2A	TT	TT	TT	TT	TT	TT	TT	TT	TT	TT	TT	TT	TT	TT	TT	TT	CC	TT	TT	TT	TT	CC	TT	TT	TT	CC	CC	TT	TT	TT	CC	CC	-	CC	CC	CC	CC	CC	CC	CC	CC	CC	CC	-	CC	CC	CC	CC
AX-94944993	2A	AA	AA	AA	AA	AA	AA	AA	AA	AA	AA	AA	AA	AA	AA	AA	AA	GG	AA	AA	AA	AA	GG	AA	AA	AA	GG	GG	AA	AA	AA	GG	GG	GG	GG	GG	GG	GG	GG	GG	GG	GG	GG	GG	GG	GG	GG	GG	GG
IACX6178	2A	TT	TT	TT	TT	TT	TT	TT	TT	TT	TT	TT	TT	TT	TT	TT	TT	-	TT	TT	TT	TT	CC	TT	TT	TT	CC	CC	TT	TT	TT	CC	CC	CC	CC	CC	CC	CC	CC	CC	CC	CC	CC	CC	CC	CC	CC	CC	CC
CAP12_c259_307	2A	CC	CC	CC	CC	CC	CC	CC	CC	CC	CC	CC	CC	CC	TT	CC	CC	TT	CC	CC	CC	CC	TT	TT	CC	CC	TT	TT	CC	CC	CC	TT	TT	TT	TT	TT	TT	TT	TT	TT	TT	TT	TT	TT	TT	TT	TT	TT	TT
Excalibur_rep_c112367_293	2A	CC	CC	CC	TT	CC	CC	TT	CC	TT	TT	TT	CC	CC	TT	TT	CC	TT	TT	TT	TT	CC	CC	CC	CC	CC	CC	CC	CC	TT	TT	TT	TT	TT	TT	TT	TT	TT	TT	CC	TT	TT	TT	TT	TT	TT	TT	TT	CC
AX-94679104	2A	AA	CC	CC	CC	AA	CC	CC	CC	CC	CC	CC	CC	CC	CC	CC	CC	CC	CC	CC	CC	AA	CC	CC	CC	AA	AA	CC	CC	CC	CC	CC	CC	CC	CC	CC	CC	CC	CC	CC	CC	CC	CC	CC	CC	CC	CC	CC	CC
AX-94906650	2A	CC	TT	CC	TT	CC	CC	CC	CC	CC	CC	CC	CC	CC	CC	CC	CC	CC	CC	CC	CC	CC	CC	CC	CC	CC	CC	CC	CC	TT	CC	CC	CC	CC	CC	CC	CC	TT	CC	CC	CC	CC	CC	CC	CC	CC	CC	CC	CC
RAC875_c829_1215	2A	TT	TT	TT	TT	TT	TT	TT	TT	TT	TT	TT	TT	TT	GG	TT	TT	-	TT	TT	TT	TT	GG	GG	TT	TT	GG	GG	TT	TT	TT	GG	GG	GG	GG	GG	GG	GG	GG	GG	GG	GG	GG	GG	GG	GG	GG	GG	GG
RAC875_c829_1143	2A	TT	TT	TT	TT	TT	TT	TT	TT	TT	TT	TT	TT	TT	CC	TT	TT	CC	TT	TT	TT	TT	CC	CC	TT	TT	CC	CC	TT	TT	TT	CC	CC	CC	CC	CC	CC	CC	CC	CC	CC	CC	CC	CC	CC	CC	CC	CC	CC
IACX11417	2A	CC	CC	CC	CC	CC	CC	CC	CC	CC	CC	CC	CC	CC	AA	CC	CC	AA	CC	CC	CC	CC	AA	AA	CC	CC	AA	AA	CC	CC	CC	AA	AA	AA	AA	AA	AA	AA	AA	AA	AA	AA	AA	AA	AA	AA	AA	AA	AA
BS00022532_51	2A	GG	GG	GG	GG	GG	GG	GG	GG	GG	GG	GG	GG	GG	AA	GG	GG	AA	GG	GG	GG	GG	AA	AA	GG	GG	AA	AA	GG	GG	GG	AA	AA	AA	AA	AA	AA	AA	AA	AA	AA	-	AA	AA	AA	AA	AA	AA	AA
AX-95177447	2A	CC	CC	CC	CC	CC	CC	CC	CC	CC	CC	CC	-	CC	GG	CC	CC	GG	CC	CC	CC	CC	GG	GG	CC	CC	GG	GG	CC	CC	CC	GG	GG	GG	GG	-	GG	GG	GG	GG	GG	GG	GG	GG	GG	GG	GG	GG	GG
Kukri_c29358_277	2A	CC	CC	CC	CC	TT	TT	TT	TT	TT	CC	CC	TT	TT	TT	CC	CC	-	CC	TT	TT	TT	CC	TT	TT	TT	CC	TT	TT	TT	CC	TT	TT	TT	TT	TT	TT	TT	TT	TT	TT	TT	TT	TT	TT	TT	TT	TT	TT
Excalibur_c21663_145	2A	AA	-	-	GG	AA	GG	GG	GG	GG	GG	GG	-	GG	GG	GG	AA	AA	GG	GG	GG	GG	AA	GG	GG	AA	AA	AA	GG	GG	GG	AA	AA	AA	AA	AA	AA	AA	AA	AA	AA	AA	AA	AA	AA	AA	AA	AA	AA
GENE-0717_28	2A	CC	TT	CC	TT	CC	CC	CC	TT	TT	CC	CC	CC	CC	CC	CC	CC	TT	CC	CC	TT	CC	TT	TT	CC	CC	CC	TT	TT	CC	TT	CC	CC	CC	TT	CC	CC	CC	CC	CC	CC	CC	CC	TT	TT	CC	TT	TT	TT
AX-94717890	2A	AA	AA	AA	AA	AA	GG	AA	AA	AA	AA	AA	AA	AA	AA	AA	AA	AA	AA	AA	GG	GG	AA	GG	GG	AA	AA	AA	AA	AA	AA	AA	GG	AA	AA	AA	AA	AA	AA	AA	AA	AA	AA	AA	AA	AA	AA	AA	AA
CAP8_rep_c8022_270	2A	CC	CC	CC	CC	CC	TT	CC	CC	CC	CC	CC	CC	CC	CC	CC	CC	CC	CC	CC	TT	TT	CC	TT	TT	CC	CC	CC	CC	CC	CC	CC	TT	CC	CC	CC	CC	CC	CC	CC	CC	CC	CC	CC	CC	CC	CC	CC	CC
CAP11_c2293_200	2A	GG	GG	GG	GG	GG	AA	GG	AA	GG	GG	AA	GG	GG	GG	GG	GG	GG	GG	GG	AA	AA	GG	AA	AA	GG	GG	GG	AA	AA	GG	GG	AA	GG	GG	GG	GG	GG	GG	GG	GG	GG	GG	GG	GG	GG	GG	GG	GG
BS00011425_51	2A	GG	-	AA	GG	AA	GG	GG	GG	GG	AA	AA	GG	GG	GG	GG	AA	GG	AA	GG	GG	AA	GG	GG	GG	AA	GG	AA	GG	AA	GG	-	-	GG	GG	GG	GG	AA	GG	GG	AA	GG	GG	GG	AA	GG	GG	GG	GG
GENE-0137_1624	2A	GG	-	GG	GG	GG	TT	GG	GG	-	GG	TT	GG	GG	GG	GG	GG	GG	-	-	TT	TT	GG	TT	TT	-	GG	GG	GG	TT	GG	GG	GG	GG	GG	GG	GG	GG	GG	GG	GG	GG	GG	GG	GG	GG	GG	GG	GG
Kukri_rep_c106290_204	2A	CC	TT	CC	TT	CC	CC	CC	CC	TT	CC	CC	TT	CC	TT	CC	CC	CC	TT	TT	TT	CC	CC	CC	TT	TT	CC	CC	CC	CC	TT	CC	CC	CC	CC	CC	CC	CC	TT	CC	CC	CC	CC	CC	CC	CC	CC	CC	CC
BS00004724_51	2A	AA	AA	GG	AA	AA	GG	AA	GG	GG	AA	GG	AA	AA	GG	GG	AA	GG	AA	AA	AA	AA	GG	GG	GG	AA	GG	AA	GG	GG	AA	GG	AA	GG	GG	GG	GG	GG	GG	GG	GG	GG	-	GG	GG	GG	GG	GG	GG
AX-95255993	2A	CC	CC	GG	CC	CC	GG	CC	GG	GG	CC	GG	CC	GG	GG	GG	CC	GG	CC	CC	GG	GG	GG	GG	GG	CC	GG	CC	GG	GG	CC	GG	CC	GG	GG	GG	GG	GG	GG	GG	GG	GG	-	GG	GG	GG	GG	GG	GG
RAC875_rep_c78744_228	2A	GG	-	TT	GG	-	TT	TT	-	GG	GG	TT	GG	TT	TT	TT	-	GG	-	GG	TT	TT	GG	TT	TT	TT	GG	GG	GG	TT	GG	-	-	-	-	GG	TT	TT	GG	-	TT	-	GG	GG	-	GG	GG	GG	GG
Excalibur_c92241_336	2A	TT	TT	GG	TT	TT	GG	GG	TT	TT	TT	GG	TT	GG	GG	GG	TT	TT	TT	TT	GG	GG	TT	GG	GG	GG	TT	TT	TT	GG	TT	TT	TT	TT	TT	TT	-	GG	TT	TT	GG	TT	TT	TT	TT	TT	TT	TT	TT
BS00022982_51	2A	AA	AA	GG	AA	AA	GG	GG	AA	AA	AA	GG	AA	GG	GG	GG	AA	AA	AA	AA	GG	GG	AA	GG	GG	GG	AA	AA	AA	GG	AA	AA	AA	AA	AA	AA	-	GG	AA	AA	GG	AA	AA	AA	AA	AA	AA	AA	AA
wsnp_Ex_c15740_24096817	2A	GG	GG	AA	GG	GG	AA	AA	GG	GG	GG	AA	GG	AA	GG	GG	GG	GG	GG	GG	GG	GG	GG	AA	AA	AA	GG	GG	GG	AA	GG	GG	GG	GG	GG	GG	-	GG	GG	GG	AA	GG	GG	GG	GG	GG	GG	GG	GG
BS00073381_51	2A	CC	-	TT	CC	CC	TT	TT	CC	CC	CC	-	CC	TT	CC	CC	CC	CC	CC	CC	CC	CC	CC	TT	TT	TT	CC	CC	CC	-	CC	CC	CC	CC	CC	CC	-	CC	CC	CC	TT	CC	CC	CC	CC	CC	CC	CC	CC
GENE-0749_215	2A	TT	TT	CC	TT	TT	CC	CC	TT	TT	TT	CC	TT	CC	TT	TT	TT	TT	TT	TT	TT	TT	TT	CC	CC	CC	TT	TT	TT	CC	TT	TT	TT	TT	TT	TT	-	TT	TT	TT	CC	TT	TT	TT	TT	TT	TT	TT	TT
AX-95125501	2A	AA	AA	AA	AA	AA	AA	GG	AA	AA	GG	GG	AA	AA	AA	AA	GG	AA	GG	AA	AA	GG	AA	AA	AA	AA	AA	AA	AA	GG	AA	AA	AA	AA	AA	AA	AA	AA	AA	AA	GG	AA	AA	AA	AA	AA	AA	AA	AA
AX-94516947	2A	TT	TT	TT	TT	TT	TT	TT	TT	TT	TT	TT	TT	CC	CC	TT	TT	TT	TT	TT	CC	CC	TT	CC	TT	TT	TT	TT	TT	TT	TT	TT	TT	TT	TT	TT	TT	TT	TT	TT	TT	TT	TT	TT	TT	TT	TT	TT	TT
BS00076693_51	2A	TT	TT	CC	TT	TT	CC	TT	TT	TT	CC	CC	TT	CC	CC	CC	TT	-	CC	TT	CC	CC	CC	CC	CC	TT	TT	TT	-	CC	TT	CC	CC	CC	CC	CC	CC	CC	CC	CC	CC	CC	CC	CC	CC	CC	CC	CC	CC
Tdurum_contig11803_475	2A	CC	CC	CC	CC	CC	TT	TT	TT	CC	CC	CC	TT	CC	CC	TT	TT	TT	CC	CC	CC	CC	TT	CC	TT	CC	CC	CC	CC	CC	CC	TT	TT	TT	TT	TT	TT	TT	TT	TT	CC	TT	TT	TT	TT	TT	TT	TT	TT
Tdurum_contig11803_306	2A	CC	-	CC	CC	CC	TT	TT	TT	CC	CC	CC	TT	CC	CC	TT	TT	TT	CC	CC	CC	CC	TT	CC	TT	CC	CC	CC	CC	CC	CC	TT	TT	TT	TT	TT	TT	TT	TT	TT	CC	TT	TT	TT	TT	TT	TT	TT	TT
wsnp_Ex_c19556_28530243	2A	GG	GG	AA	GG	GG	AA	AA	AA	GG	AA	GG	AA	GG	GG	AA	AA	AA	AA	AA	GG	GG	AA	GG	AA	GG	GG	GG	GG	GG	GG	AA	AA	AA	AA	AA	AA	AA	AA	AA	AA	AA	AA	AA	AA	AA	AA	AA	AA
wsnp_Ex_c19556_28530231	2A	TT	TT	CC	TT	TT	CC	CC	CC	TT	CC	TT	CC	TT	TT	CC	CC	CC	CC	CC	TT	TT	CC	TT	CC	TT	TT	TT	TT	TT	TT	CC	TT	CC	CC	CC	CC	CC	CC	CC	CC	CC	CC	CC	CC	CC	CC	CC	CC
BobWhite_c26374_339	2A	AA	GG	AA	GG	AA	GG	GG	AA	GG	GG	AA	GG	GG	GG	AA	GG	AA	GG	AA	GG	GG	AA	GG	GG	AA	AA	AA	GG	AA	GG	AA	AA	AA	AA	AA	AA	GG	AA	AA	AA	AA	AA	AA	AA	AA	AA	AA	AA
wsnp_Ex_c2033_3814035	2A	TT	CC	CC	CC	TT	CC	CC	TT	CC	CC	TT	TT	TT	TT	TT	TT	TT	CC	TT	TT	TT	TT	TT	CC	TT	TT	TT	TT	TT	CC	TT	TT	TT	TT	TT	TT	TT	TT	TT	CC	TT	TT	TT	TT	TT	TT	TT	TT
wsnp_Ra_c11877_19161832	2A	CC	TT	TT	TT	TT	TT	TT	TT	TT	CC	TT	CC	TT	CC	TT	TT	TT	TT	TT	TT	TT	TT	TT	TT	TT	TT	CC	TT	TT	TT	CC	TT	CC	CC	CC	CC	CC	CC	CC	TT	CC	TT	TT	CC	CC	-	CC	CC
Ra_c58279_702	2A	CC	TT	CC	TT	TT	CC	TT	TT	TT	TT	TT	TT	CC	CC	TT	TT	TT	TT	TT	CC	CC	TT	CC	CC	TT	CC	TT	CC	TT	TT	TT	TT	TT	TT	TT	TT	TT	TT	CC	CC	TT	TT	TT	TT	TT	TT	TT	TT
BS00075524_51	2A	TT	TT	TT	TT	CC	TT	TT	TT	TT	TT	CC	TT	TT	TT	TT	TT	TT	TT	TT	CC	CC	TT	TT	TT	CC	TT	CC	TT	CC	TT	TT	TT	TT	CC	TT	TT	TT	TT	TT	TT	TT	TT	TT	TT	TT	TT	TT	CC
AX-95098442	2A	AA	AA	AA	AA	-	AA	GG	AA	AA	AA	GG	GG	AA	AA	GG	GG	AA	GG	AA	GG	GG	AA	AA	AA	GG	AA	GG	AA	GG	AA	AA	AA	AA	GG	AA	-	AA	AA	GG	GG	AA	AA	AA	AA	AA	AA	AA	GG
Kukri_c1728_1876	2A	TT	TT	TT	TT	GG	TT	TT	TT	TT	TT	GG	GG	TT	TT	GG	TT	GG	GG	TT	GG	GG	TT	TT	TT	GG	TT	GG	TT	TT	TT	TT	TT	TT	GG	TT	-	TT	TT	GG	GG	TT	TT	TT	TT	TT	TT	TT	GG
IAAV2654	2A	GG	GG	GG	GG	AA	GG	GG	GG	GG	GG	AA	AA	GG	GG	AA	GG	AA	AA	GG	AA	AA	GG	GG	GG	AA	GG	AA	GG	GG	GG	GG	GG	GG	AA	GG	-	GG	GG	AA	AA	GG	GG	GG	GG	GG	GG	GG	AA
AX-94430515	2A	CC	CC	CC	CC	AA	CC	CC	CC	CC	CC	AA	CC	CC	CC	AA	CC	AA	AA	CC	AA	AA	AA	CC	CC	AA	CC	AA	CC	CC	CC	AA	AA	AA	AA	AA	AA	AA	AA	AA	AA	AA	AA	AA	AA	AA	AA	AA	AA
IAAV7468	2A	GG	GG	GG	GG	AA	GG	GG	GG	GG	GG	AA	GG	GG	GG	AA	AA	AA	AA	GG	AA	AA	AA	GG	GG	AA	GG	AA	GG	GG	GG	AA	AA	AA	AA	AA	AA	AA	AA	AA	AA	AA	AA	AA	AA	AA	AA	AA	AA
AX-94413813	2A	GG	GG	GG	GG	AA	GG	AA	GG	AA	AA	AA	GG	GG	GG	AA	GG	AA	AA	GG	AA	AA	AA	GG	GG	AA	AA	AA	GG	GG	GG	AA	AA	AA	AA	AA	AA	AA	AA	AA	AA	AA	AA	AA	AA	AA	AA	AA	AA
BS00066186_51	2A	TT	TT	TT	CC	CC	TT	TT	TT	TT	TT	CC	TT	TT	TT	CC	TT	CC	CC	TT	CC	TT	TT	TT	TT	CC	CC	CC	TT	TT	TT	TT	TT	TT	CC	TT	-	CC	TT	TT	CC	TT	TT	TT	TT	TT	TT	TT	CC
AX-94662379	2A	CC	CC	CC	CC	CC	CC	CC	CC	CC	CC	CC	CC	CC	CC	CC	CC	CC	CC	CC	CC	CC	CC	CC	CC	CC	CC	CC	CC	CC	CC	-	-	CC	CC	CC	CC	CC	CC	CC	CC	CC	CC	CC	CC	CC	CC	CC	CC
wsnp_JD_rep_c48914_33168544	2A	CC	CC	AA	AA	CC	CC	AA	CC	CC	CC	AA	CC	CC	CC	AA	CC	AA	AA	AA	AA	CC	AA	CC	CC	AA	AA	AA	AA	CC	AA	AA	AA	AA	AA	AA	-	CC	CC	CC	AA	CC	CC	AA	AA	AA	AA	AA	AA
AX-94639471	2A	AA	AA	AA	GG	AA	AA	AA	AA	AA	GG	AA	AA	AA	AA	GG	AA	AA	AA	GG	AA	AA	GG	AA	AA	AA	AA	AA	AA	AA	GG	GG	GG	-	AA	GG	AA	AA	GG	GG	AA	AA	AA	GG	AA	AA	GG	GG	GG
AX-94905029	2A	GG	AA	AA	AA	GG	GG	GG	AA	AA	AA	AA	GG	AA	GG	AA	GG	GG	GG	GG	GG	GG	AA	GG	GG	GG	GG	AA	AA	AA	AA	AA	AA	AA	AA	AA	AA	AA	GG	AA	AA	GG	AA	AA	AA	AA	GG	AA	AA
RAC875_c4015_2175	2A	TT	CC	CC	CC	CC	CC	CC	CC	TT	CC	CC	CC	CC	CC	CC	CC	CC	CC	CC	CC	TT	TT	-	CC	CC	CC	CC	CC	TT	TT	-	-	-	CC	-	TT	CC	TT	CC	CC	TT	TT	CC	-	-	CC	CC	CC
AX-95242673	2A	GG	GG	AA	GG	AA	AA	AA	AA	GG	GG	AA	AA	AA	AA	AA	AA	AA	AA	AA	GG	GG	GG	AA	AA	AA	AA	AA	AA	GG	GG	AA	AA	AA	AA	AA	AA	AA	GG	AA	AA	GG	GG	AA	AA	AA	AA	AA	AA
AX-94521851	2A	GG	CC	GG	CC	CC	CC	CC	CC	GG	CC	CC	CC	CC	CC	CC	CC	GG	CC	CC	CC	GG	GG	CC	CC	CC	CC	CC	CC	GG	GG	CC	CC	CC	GG	GG	-	CC	GG	CC	GG	GG	GG	CC	CC	CC	CC	GG	GG
BS00045900_51	2A	AA	-	AA	-	AA	AA	AA	AA	AA	GG	GG	AA	AA	AA	AA	AA	AA	GG	GG	AA	AA	AA	AA	AA	AA	GG	GG	GG	GG	GG	AA	AA	AA	AA	AA	-	-	GG	AA	AA	GG	GG	GG	AA	AA	AA	AA	AA
wsnp_Ex_c15822_24204224	2A	GG	TT	GG	TT	TT	GG	TT	GG	GG	TT	TT	TT	TT	TT	TT	GG	TT	TT	TT	TT	TT	TT	TT	GG	GG	TT	TT	TT	TT	TT	GG	GG	GG	TT	GG	TT	TT	TT	TT	TT	TT	TT	TT	GG	GG	GG	TT	TT
BS00083146_51	2A	GG	AA	GG	AA	AA	GG	AA	GG	GG	AA	AA	AA	AA	AA	AA	GG	AA	AA	AA	AA	AA	AA	AA	GG	GG	AA	AA	AA	AA	AA	GG	GG	GG	AA	GG	AA	AA	AA	AA	AA	AA	AA	AA	GG	GG	GG	AA	AA
Tdurum_contig47258_1039	2A	TT	CC	TT	CC	TT	TT	TT	TT	TT	CC	CC	TT	TT	TT	TT	TT	CC	CC	CC	CC	CC	CC	TT	TT	TT	CC	CC	CC	CC	CC	TT	TT	TT	TT	TT	CC	CC	CC	TT	CC	CC	CC	CC	TT	TT	TT	TT	TT
AX-94472219	2A	CC	GG	CC	GG	GG	CC	GG	CC	CC	GG	GG	GG	GG	GG	GG	CC	GG	GG	GG	GG	GG	GG	GG	CC	CC	GG	GG	GG	GG	GG	CC	CC	CC	GG	CC	GG	GG	GG	CC	GG	GG	GG	GG	CC	CC	CC	GG	GG
TA004602-1630	2A	GG	AA	GG	AA	GG	GG	GG	GG	GG	AA	AA	GG	GG	GG	GG	GG	AA	AA	AA	AA	AA	AA	GG	GG	GG	AA	AA	AA	AA	AA	GG	GG	GG	GG	GG	AA	AA	AA	GG	AA	AA	AA	AA	GG	GG	GG	GG	GG
wsnp_Ku_c15567_24224486	2A	CC	AA	CC	AA	CC	CC	CC	CC	CC	AA	AA	CC	CC	CC	CC	CC	-	AA	AA	AA	AA	AA	CC	CC	CC	AA	AA	AA	AA	AA	CC	CC	CC	CC	CC	AA	AA	AA	CC	AA	AA	AA	AA	CC	CC	CC	CC	CC
BobWhite_c1611_1685	2A	CC	TT	CC	TT	CC	CC	CC	CC	CC	TT	TT	CC	CC	CC	CC	CC	CC	TT	TT	CC	CC	CC	CC	CC	CC	TT	TT	TT	CC	CC	CC	CC	CC	CC	CC	-	TT	CC	CC	CC	CC	CC	TT	CC	CC	CC	CC	CC
Excalibur_c12135_100	2A	CC	-	TT	TT	TT	CC	CC	TT	CC	CC	CC	CC	CC	TT	TT	CC	CC	CC	TT	CC	CC	TT	-	TT	CC	CC	CC	TT	CC	TT	TT	TT	-	CC	TT	CC	TT	CC	TT	TT	CC	CC	CC	CC	CC	CC	CC	CC
AX-94884342	2A	CC	TT	CC	CC	TT	CC	TT	TT	TT	TT	TT	CC	TT	TT	TT	TT	TT	TT	TT	TT	CC	TT	CC	TT	TT	CC	TT	TT	TT	TT	CC	TT	TT	CC	TT	CC	TT	TT	TT	-	TT	TT	TT	CC	TT	CC	CC	TT
RAC875_rep_c116200_396	2A	CC	TT	CC	CC	TT	CC	TT	TT	TT	TT	TT	CC	TT	TT	TT	TT	TT	TT	TT	TT	CC	TT	CC	TT	TT	CC	TT	TT	TT	TT	CC	TT	TT	TT	TT	CC	TT	TT	TT	CC	TT	TT	TT	CC	TT	TT	TT	TT
RAC875_c34757_180	2A	TT	CC	CC	CC	TT	CC	CC	CC	TT	TT	CC	TT	TT	TT	TT	CC	CC	CC	TT	CC	CC	CC	TT	CC	CC	CC	TT	CC	CC	CC	CC	CC	CC	TT	CC	TT	TT	CC	CC	CC	CC	CC	TT	CC	CC	CC	TT	TT
Ku_c57425_413	2A	GG	AA	GG	AA	GG	AA	AA	AA	GG	GG	GG	GG	GG	GG	GG	AA	AA	GG	GG	GG	GG	GG	GG	AA	AA	GG	GG	AA	GG	GG	AA	AA	AA	GG	GG	GG	GG	GG	AA	AA	GG	GG	GG	AA	AA	AA	GG	GG
JG_c936_115	2A	TT	TT	CC	TT	TT	TT	TT	TT	TT	TT	CC	TT	TT	TT	TT	TT	TT	CC	CC	CC	CC	CC	TT	TT	TT	CC	CC	TT	CC	CC	TT	TT	TT	TT	CC	CC	CC	CC	TT	TT	CC	CC	CC	TT	TT	TT	TT	TT
BS00036766_51	2A	TT	TT	CC	TT	TT	CC	CC	CC	TT	TT	CC	TT	TT	TT	TT	CC	CC	CC	CC	CC	CC	TT	TT	CC	CC	CC	CC	CC	CC	CC	TT	CC	TT	TT	CC	CC	CC	CC	CC	CC	CC	CC	CC	TT	TT	TT	TT	TT
BS00036767_51	2A	GG	GG	AA	GG	GG	AA	AA	AA	GG	GG	AA	GG	GG	GG	GG	AA	AA	AA	AA	AA	AA	GG	GG	AA	AA	AA	AA	AA	AA	AA	AA	AA	AA	GG	AA	AA	AA	AA	AA	AA	AA	AA	AA	AA	AA	AA	GG	GG
Kukri_rep_c83485_398	2A	TT	TT	CC	TT	TT	CC	CC	CC	TT	TT	CC	TT	TT	TT	TT	CC	CC	CC	CC	CC	CC	TT	TT	CC	CC	CC	CC	CC	CC	CC	CC	CC	CC	TT	CC	CC	CC	CC	CC	CC	CC	CC	CC	CC	CC	CC	TT	TT
Tdurum_contig9731_121	2A	AA	AA	CC	AA	AA	CC	CC	CC	AA	AA	CC	AA	AA	AA	AA	CC	CC	CC	CC	CC	CC	AA	AA	CC	CC	CC	CC	CC	CC	CC	CC	CC	CC	AA	CC	CC	CC	CC	CC	CC	CC	CC	CC	CC	CC	CC	AA	AA
AX-94765106	2A	AA	GG	AA	AA	AA	AA	AA	AA	GG	GG	GG	AA	AA	GG	GG	GG	AA	GG	GG	GG	AA	AA	AA	GG	GG	AA	AA	AA	GG	GG	GG	GG	AA	AA	GG	GG	GG	GG	AA	AA	AA	GG	GG	GG	GG	AA	AA	AA
Excalibur_c15733_252	2A	CC	CC	TT	CC	CC	TT	TT	TT	CC	CC	TT	CC	CC	CC	CC	TT	TT	TT	TT	TT	TT	CC	CC	TT	TT	TT	TT	TT	TT	TT	TT	TT	TT	CC	TT	TT	TT	TT	TT	TT	TT	TT	TT	TT	TT	TT	CC	CC
Excalibur_rep_c111743_194	2A	CC	-	TT	-	-	TT	TT	TT	-	-	TT	-	CC	CC	CC	TT	TT	TT	TT	TT	TT	CC	-	TT	TT	TT	TT	TT	TT	TT	TT	TT	TT	CC	TT	TT	TT	TT	TT	TT	TT	TT	TT	TT	TT	TT	CC	CC
RAC875_c20700_853	2A	AA	AA	GG	AA	AA	GG	GG	GG	AA	AA	GG	AA	AA	AA	AA	GG	GG	GG	GG	GG	GG	AA	AA	GG	GG	GG	GG	GG	GG	GG	GG	GG	GG	AA	GG	GG	GG	GG	GG	GG	GG	GG	GG	GG	GG	GG	AA	AA
GENE-1365_255	2A	CC	CC	AA	CC	CC	AA	AA	AA	CC	CC	AA	CC	CC	CC	CC	AA	AA	AA	AA	AA	AA	CC	CC	AA	AA	AA	AA	AA	AA	AA	AA	AA	AA	CC	AA	AA	AA	AA	AA	AA	AA	AA	AA	AA	AA	AA	CC	CC
wsnp_BG314532A_Ta_2_1	2A	GG	GG	AA	GG	GG	AA	AA	AA	GG	GG	AA	GG	GG	GG	GG	AA	AA	AA	AA	AA	AA	GG	GG	AA	AA	AA	AA	AA	AA	AA	AA	AA	AA	GG	AA	AA	AA	AA	AA	AA	AA	AA	AA	AA	AA	AA	GG	GG
Tdurum_contig5311_67	2A	GG	GG	AA	GG	GG	AA	AA	AA	GG	GG	AA	GG	GG	GG	GG	AA	-	AA	AA	AA	AA	GG	GG	AA	AA	AA	AA	AA	AA	AA	AA	AA	AA	GG	AA	AA	AA	AA	AA	AA	AA	AA	AA	AA	AA	AA	GG	GG
Tdurum_contig82812_213	2A	AA	AA	GG	AA	AA	GG	GG	GG	AA	AA	GG	AA	AA	AA	AA	GG	GG	GG	GG	GG	GG	AA	AA	GG	GG	GG	GG	GG	GG	GG	GG	GG	GG	AA	GG	GG	GG	GG	GG	GG	GG	GG	GG	GG	GG	GG	AA	AA
BS00039983_51	2A	CC	CC	TT	CC	CC	TT	TT	TT	CC	CC	TT	CC	CC	CC	CC	TT	TT	TT	TT	TT	TT	CC	CC	TT	TT	TT	TT	TT	TT	TT	TT	TT	TT	CC	TT	TT	TT	TT	TT	TT	TT	TT	TT	TT	TT	TT	CC	CC
wsnp_Ex_rep_c68113_66877517	2A	GG	GG	GG	GG	GG	GG	GG	GG	GG	AA	GG	GG	GG	GG	GG	GG	GG	GG	GG	GG	GG	AA	GG	GG	GG	GG	GG	GG	GG	GG	GG	GG	GG	GG	GG	GG	GG	GG	GG	GG	GG	GG	GG	GG	GG	GG	GG	GG
Kukri_c15308_173	2A	GG	GG	GG	GG	GG	GG	GG	GG	GG	AA	GG	GG	GG	GG	GG	GG	GG	GG	GG	GG	GG	AA	GG	GG	GG	GG	GG	GG	GG	GG	GG	GG	GG	GG	GG	GG	GG	GG	GG	GG	GG	GG	GG	GG	GG	GG	GG	GG
Kukri_rep_c104727_91	2A	GG	GG	GG	GG	GG	GG	GG	GG	GG	AA	GG	GG	GG	GG	GG	GG	GG	GG	GG	GG	GG	AA	GG	GG	GG	GG	GG	GG	GG	GG	GG	GG	GG	GG	GG	GG	GG	GG	-	GG	GG	GG	GG	GG	GG	GG	GG	GG
wsnp_CAP11_rep_c8768_3788007	2A	GG	GG	GG	GG	GG	GG	GG	GG	GG	TT	GG	GG	GG	GG	GG	GG	GG	GG	GG	GG	GG	TT	GG	GG	GG	GG	GG	GG	GG	GG	GG	GG	GG	GG	GG	GG	GG	GG	GG	GG	GG	GG	GG	GG	GG	GG	GG	GG
wsnp_CAP12_c901_472535	2A	AA	AA	AA	AA	AA	AA	AA	AA	AA	GG	AA	AA	AA	AA	AA	AA	AA	AA	AA	AA	AA	GG	AA	AA	AA	AA	AA	AA	AA	AA	AA	AA	AA	AA	AA	AA	AA	AA	AA	AA	AA	AA	AA	AA	AA	AA	AA	AA
wsnp_Ex_c15325_23565935	2A	AA	AA	AA	AA	AA	AA	AA	AA	AA	GG	AA	AA	AA	AA	AA	AA	AA	AA	AA	AA	AA	GG	AA	AA	AA	AA	AA	AA	AA	AA	AA	AA	AA	AA	AA	AA	AA	AA	AA	AA	AA	AA	AA	AA	AA	AA	AA	AA
RAC875_c24517_558	2A	TT	CC	TT	CC	TT	CC	TT	CC	CC	CC	CC	TT	TT	TT	TT	TT	CC	CC	CC	TT	TT	CC	TT	CC	CC	CC	CC	CC	TT	TT	CC	TT	CC	TT	TT	CC	CC	TT	TT	TT	TT	TT	CC	CC	CC	CC	TT	TT
Kukri_c24852_466	2A	TT	-	TT	CC	TT	CC	TT	-	CC	CC	CC	TT	TT	TT	TT	TT	CC	CC	CC	TT	TT	-	TT	CC	CC	CC	CC	CC	TT	TT	-	TT	-	TT	TT	CC	CC	TT	TT	TT	TT	TT	CC	CC	CC	CC	TT	TT
AX-94431423	2A	GG	AA	GG	GG	AA	GG	AA	AA	AA	GG	AA	GG	GG	AA	AA	AA	GG	AA	AA	AA	GG	GG	GG	AA	GG	GG	GG	AA	AA	AA	GG	AA	AA	GG	AA	GG	AA	AA	AA	GG	AA	AA	AA	GG	AA	GG	GG	GG
BS00021739_51	2A	GG	AA	GG	AA	AA	AA	GG	GG	AA	GG	AA	GG	-	-	AA	GG	GG	AA	-	GG	GG	GG	AA	AA	-	-	AA	GG	GG	GG	AA	GG	AA	AA	AA	AA	AA	GG	GG	GG	GG	GG	AA	AA	AA	AA	AA	AA
AX-94410389	2A	CC	CC	CC	CC	CC	TT	CC	CC	CC	CC	TT	CC	CC	CC	CC	CC	CC	TT	CC	CC	CC	TT	CC	TT	TT	CC	CC	CC	CC	CC	TT	CC	TT	CC	TT	CC	CC	CC	CC	CC	CC	CC	CC	TT	TT	TT	CC	CC
IACX2067	2A	GG	GG	GG	GG	GG	AA	GG	GG	GG	GG	AA	GG	GG	GG	GG	GG	GG	AA	GG	GG	GG	GG	GG	AA	AA	GG	GG	GG	GG	GG	AA	GG	AA	GG	AA	GG	GG	GG	GG	GG	GG	GG	GG	AA	AA	AA	GG	GG
Excalibur_c6808_541	2A	TT	TT	TT	TT	TT	CC	TT	TT	TT	TT	CC	TT	TT	TT	TT	TT	TT	CC	TT	TT	TT	TT	TT	CC	CC	TT	TT	TT	TT	TT	CC	TT	CC	TT	CC	TT	TT	TT	TT	TT	TT	TT	TT	CC	CC	CC	TT	TT
Excalibur_c12169_1088	2A	AA	AA	AA	AA	AA	GG	AA	GG	AA	GG	GG	AA	AA	AA	AA	AA	GG	GG	AA	AA	AA	AA	AA	GG	GG	AA	AA	GG	AA	AA	GG	AA	GG	AA	GG	AA	AA	AA	AA	AA	AA	AA	AA	GG	GG	GG	AA	AA
BS00043082_51	2A	AA	AA	AA	AA	GG	AA	GG	GG	GG	GG	GG	AA	AA	GG	AA	GG	GG	GG	AA	AA	AA	AA	AA	GG	AA	AA	AA	GG	AA	GG	GG	GG	AA	AA	GG	GG	GG	GG	AA	-	AA	GG	GG	GG	GG	AA	AA	AA
wsnp_Ex_c20370_29434410	2A	TT	TT	TT	TT	TT	CC	CC	TT	TT	CC	CC	TT	TT	TT	TT	TT	TT	CC	TT	TT	TT	TT	TT	CC	CC	TT	TT	TT	TT	TT	CC	TT	CC	TT	CC	TT	TT	TT	CC	CC	TT	TT	TT	CC	CC	CC	TT	TT
Excalibur_c50934_159	2A	GG	GG	GG	GG	GG	AA	AA	GG	GG	AA	AA	GG	GG	GG	GG	GG	GG	AA	GG	GG	GG	GG	GG	AA	AA	GG	GG	GG	GG	GG	AA	GG	AA	GG	AA	GG	GG	GG	AA	AA	GG	GG	GG	AA	AA	AA	GG	GG
Ex_c721_2127	2A	GG	GG	GG	GG	GG	AA	AA	GG	GG	AA	AA	GG	GG	GG	GG	GG	GG	AA	GG	GG	GG	GG	GG	AA	AA	GG	GG	GG	GG	GG	AA	GG	AA	GG	AA	GG	GG	GG	AA	AA	GG	GG	GG	AA	AA	AA	GG	GG
BS00074780_51	2A	AA	AA	AA	AA	AA	GG	AA	AA	AA	AA	GG	AA	AA	AA	AA	AA	AA	GG	AA	AA	AA	AA	AA	GG	GG	AA	AA	AA	AA	AA	GG	AA	GG	AA	GG	AA	AA	AA	AA	AA	AA	AA	AA	GG	GG	GG	AA	AA
BS00107555_51	2A	CC	CC	CC	CC	CC	TT	CC	CC	CC	CC	TT	CC	CC	CC	CC	CC	CC	TT	CC	CC	CC	CC	CC	TT	TT	CC	CC	CC	CC	CC	TT	CC	TT	CC	TT	CC	CC	CC	CC	CC	CC	CC	CC	TT	TT	TT	CC	CC
IAAV3789	2A	AA	AA	CC	AA	CC	AA	AA	CC	AA	AA	AA	AA	CC	CC	CC	AA	AA	AA	AA	AA	AA	AA	CC	CC	AA	AA	AA	CC	AA	AA	AA	CC	AA	AA	AA	AA	CC	AA	AA	CC	AA	AA	AA	AA	AA	AA	AA	AA
Kukri_c29034_867	2A	CC	CC	CC	CC	CC	TT	CC	CC	CC	CC	TT	CC	CC	CC	CC	CC	CC	TT	CC	CC	CC	CC	CC	TT	TT	CC	CC	CC	CC	CC	TT	CC	TT	CC	TT	CC	CC	CC	CC	CC	CC	CC	CC	TT	TT	TT	CC	CC
RAC875_c31252_173	2A	TT	TT	GG	TT	GG	TT	TT	GG	TT	TT	TT	TT	GG	GG	GG	TT	TT	TT	TT	TT	TT	TT	GG	GG	TT	TT	TT	GG	TT	TT	TT	GG	TT	TT	TT	TT	GG	TT	TT	GG	TT	TT	TT	TT	TT	TT	TT	TT
Tdurum_contig56511_144	2A	GG	GG	GG	GG	GG	AA	GG	GG	GG	GG	AA	GG	GG	GG	GG	GG	GG	AA	GG	GG	GG	GG	GG	AA	AA	GG	GG	GG	GG	GG	AA	GG	AA	GG	AA	GG	GG	GG	GG	GG	GG	GG	GG	AA	AA	AA	GG	GG
IACX636	2A	TT	TT	TT	TT	TT	CC	TT	TT	TT	TT	CC	TT	TT	TT	TT	TT	TT	CC	TT	TT	TT	TT	TT	CC	CC	TT	TT	TT	TT	TT	CC	TT	CC	TT	CC	TT	TT	TT	TT	TT	TT	TT	TT	CC	CC	CC	TT	TT
Tdurum_contig44062_733	2A	CC	CC	CC	CC	CC	TT	CC	CC	CC	CC	TT	CC	CC	CC	CC	CC	CC	TT	CC	CC	CC	CC	CC	TT	TT	CC	CC	CC	CC	CC	TT	-	TT	CC	TT	CC	CC	CC	CC	CC	CC	CC	CC	TT	TT	TT	CC	CC
wsnp_BE498730A_Ta_2_2	2A	GG	GG	GG	GG	GG	TT	GG	GG	GG	GG	TT	GG	GG	GG	GG	GG	GG	TT	GG	GG	GG	GG	GG	TT	TT	GG	GG	GG	GG	GG	TT	GG	TT	GG	TT	GG	GG	GG	GG	GG	GG	GG	GG	TT	TT	TT	GG	GG
Tdurum_contig45580_1717	2A	AA	AA	AA	AA	AA	GG	AA	AA	AA	GG	GG	AA	AA	AA	AA	AA	AA	GG	AA	AA	AA	AA	AA	GG	GG	AA	AA	AA	AA	AA	GG	AA	GG	AA	GG	AA	AA	AA	AA	AA	AA	AA	AA	GG	GG	GG	AA	AA
BS00028759_51	2A	CC	CC	CC	CC	CC	TT	CC	CC	CC	CC	TT	CC	CC	CC	CC	CC	CC	TT	CC	CC	CC	CC	CC	TT	TT	CC	CC	CC	CC	CC	TT	CC	TT	CC	TT	CC	CC	CC	CC	CC	CC	CC	CC	TT	TT	TT	CC	CC
Excalibur_c21269_176	2A	GG	GG	GG	GG	GG	AA	GG	AA	GG	AA	AA	GG	GG	GG	GG	GG	AA	AA	AA	GG	GG	GG	GG	AA	AA	AA	GG	AA	GG	GG	AA	GG	AA	GG	AA	AA	AA	GG	GG	GG	GG	GG	AA	AA	AA	AA	GG	GG
BobWhite_rep_c64680_305	2A	TT	TT	TT	TT	TT	CC	TT	CC	TT	CC	CC	TT	TT	TT	TT	TT	CC	CC	CC	TT	TT	TT	TT	CC	CC	CC	TT	CC	TT	TT	CC	TT	CC	TT	CC	CC	CC	TT	TT	TT	TT	TT	CC	CC	CC	CC	TT	TT
BS00090940_51	2A	AA	AA	AA	AA	AA	GG	AA	GG	AA	GG	GG	AA	AA	AA	AA	AA	GG	GG	GG	AA	AA	AA	AA	GG	GG	GG	AA	GG	AA	AA	GG	AA	GG	AA	GG	GG	GG	AA	AA	AA	AA	AA	GG	GG	GG	GG	AA	AA
IAAV539	2A	GG	GG	GG	GG	AA	GG	GG	AA	AA	AA	GG	AA	AA	AA	AA	AA	AA	AA	GG	GG	GG	AA	AA	AA	GG	GG	AA	AA	GG	GG	GG	GG	GG	GG	AA	GG	GG	GG	AA	GG	GG	GG	GG	GG	GG	GG	AA	AA
Tdurum_contig93884_223	2A	GG	GG	GG	GG	GG	AA	GG	AA	GG	AA	AA	-	-	GG	GG	GG	AA	AA	AA	GG	GG	GG	-	AA	AA	AA	GG	AA	-	-	AA	GG	AA	GG	AA	AA	AA	GG	GG	GG	GG	GG	AA	AA	AA	AA	GG	GG
AX-95120495	2A	GG	GG	GG	GG	GG	TT	GG	TT	GG	TT	TT	GG	GG	GG	GG	GG	TT	TT	TT	GG	GG	GG	GG	TT	TT	TT	GG	TT	GG	GG	TT	GG	TT	GG	TT	TT	TT	GG	GG	GG	GG	GG	TT	TT	TT	TT	GG	GG
BS00104558_51	2A	TT	TT	TT	TT	TT	CC	TT	CC	TT	TT	CC	TT	TT	TT	TT	TT	CC	CC	CC	TT	TT	TT	TT	CC	CC	CC	TT	CC	TT	TT	CC	TT	CC	TT	CC	CC	CC	TT	TT	TT	TT	TT	CC	CC	CC	CC	TT	TT
RAC875_rep_c119471_174	2A	GG	GG	GG	GG	AA	GG	AA	GG	GG	GG	GG	AA	AA	AA	AA	AA	GG	GG	GG	GG	GG	GG	AA	GG	GG	GG	GG	GG	GG	GG	GG	AA	GG	AA	GG	GG	GG	GG	AA	AA	GG	GG	GG	GG	GG	GG	AA	AA
AX-95164703	2A	TT	TT	TT	TT	AA	TT	TT	TT	TT	TT	TT	AA	AA	AA	AA	AA	TT	TT	TT	TT	TT	TT	AA	TT	TT	TT	TT	TT	TT	TT	TT	AA	TT	AA	TT	TT	TT	TT	TT	TT	TT	TT	TT	TT	TT	TT	AA	AA
wsnp_Ex_rep_c101866_87158671	2A	TT	CC	TT	CC	TT	TT	CC	TT	CC	CC	TT	TT	TT	TT	TT	TT	TT	TT	TT	TT	TT	TT	TT	TT	TT	TT	TT	TT	TT	CC	TT	TT	TT	TT	TT	TT	TT	TT	-	CC	TT	TT	TT	TT	TT	TT	TT	TT
AX-94574920	2A	CC	CC	CC	CC	CC	CC	CC	CC	CC	CC	CC	CC	CC	CC	CC	CC	CC	CC	CC	GG	GG	CC	CC	CC	CC	CC	CC	CC	GG	CC	CC	CC	CC	CC	CC	CC	CC	GG	CC	CC	GG	GG	CC	CC	CC	CC	CC	CC
TA003045-1227	2A	GG	AA	GG	AA	GG	GG	AA	GG	AA	AA	GG	GG	GG	GG	GG	GG	GG	GG	GG	GG	GG	GG	GG	GG	GG	GG	GG	GG	GG	AA	GG	GG	GG	GG	GG	GG	GG	GG	AA	AA	GG	GG	GG	GG	GG	GG	GG	GG
wsnp_Ex_rep_c69124_68035485	2A	AA	GG	AA	GG	AA	AA	GG	AA	GG	GG	AA	AA	AA	AA	AA	AA	AA	AA	AA	AA	AA	AA	AA	AA	AA	AA	AA	AA	AA	GG	AA	AA	AA	AA	AA	AA	AA	AA	GG	GG	AA	AA	AA	AA	AA	AA	AA	AA
wsnp_Ex_c12219_19526749	2A	CC	TT	CC	TT	CC	CC	TT	CC	TT	CC	CC	CC	CC	CC	CC	CC	CC	CC	CC	TT	TT	CC	CC	CC	CC	CC	CC	CC	TT	TT	CC	CC	CC	CC	CC	CC	CC	TT	TT	TT	TT	TT	CC	CC	CC	CC	CC	CC
AX-94457129	2A	CC	TT	CC	TT	CC	CC	TT	CC	TT	CC	CC	CC	CC	CC	CC	CC	CC	CC	CC	TT	TT	CC	CC	CC	CC	CC	CC	CC	TT	TT	CC	CC	CC	CC	CC	CC	CC	TT	TT	TT	TT	TT	TT	CC	CC	CC	CC	CC
AX-94729084	2A	AA	AA	CC	AA	AA	AA	CC	AA	AA	AA	AA	CC	CC	CC	CC	CC	AA	AA	AA	CC	CC	AA	CC	AA	AA	AA	AA	AA	CC	AA	AA	CC	AA	CC	AA	CC	AA	CC	CC	CC	CC	CC	CC	AA	AA	AA	CC	CC
BS00065548_51	2A	AA	AA	AA	AA	AA	AA	AA	AA	AA	AA	AA	AA	AA	AA	AA	AA	AA	AA	AA	AA	AA	AA	GG	AA	GG	AA	AA	AA	AA	AA	AA	AA	AA	GG	AA	AA	AA	AA	AA	AA	AA	AA	AA	AA	AA	AA	GG	GG
Excalibur_rep_c109282_92	2A	CC	CC	-	CC	CC	CC	CC	CC	CC	CC	CC	CC	CC	CC	CC	CC	CC	CC	CC	CC	CC	TT	TT	CC	CC	CC	CC	CC	CC	CC	CC	CC	CC	CC	CC	CC	TT	CC	CC	CC	CC	CC	CC	CC	CC	CC	CC	CC
BS00089457_51	2A	AA	AA	AA	AA	GG	AA	AA	AA	AA	GG	GG	AA	AA	AA	AA	AA	AA	GG	AA	AA	AA	GG	AA	AA	GG	AA	AA	AA	AA	AA	AA	AA	AA	AA	GG	AA	AA	AA	AA	AA	AA	AA	AA	AA	AA	AA	AA	AA
AX-95099447	2A	GG	GG	GG	GG	AA	GG	GG	GG	GG	GG	AA	GG	GG	GG	GG	GG	GG	AA	GG	GG	GG	AA	GG	GG	AA	GG	GG	GG	GG	GG	GG	GG	GG	GG	AA	GG	GG	GG	GG	GG	GG	GG	GG	GG	GG	GG	GG	GG
GENE-1028_694	2A	CC	-	CC	CC	TT	CC	CC	CC	CC	TT	TT	CC	CC	CC	CC	CC	CC	TT	CC	CC	CC	TT	CC	CC	TT	CC	CC	CC	CC	CC	CC	CC	CC	CC	TT	CC	-	-	CC	CC	CC	CC	CC	CC	CC	CC	CC	CC
wsnp_Ex_c22862_32074455	2A	AA	AA	AA	AA	AA	AA	GG	AA	AA	GG	AA	AA	AA	GG	GG	AA	AA	AA	AA	AA	GG	AA	GG	AA	AA	AA	GG	AA	GG	AA	AA	AA	AA	GG	AA	GG	AA	GG	GG	GG	GG	GG	GG	AA	AA	AA	GG	GG
wsnp_BG263521A_Ta_2_2	2A	GG	GG	GG	GG	GG	GG	AA	GG	GG	AA	GG	GG	GG	AA	AA	GG	GG	GG	GG	GG	AA	GG	AA	GG	GG	GG	AA	GG	AA	GG	GG	GG	GG	AA	GG	AA	GG	AA	AA	AA	AA	AA	AA	GG	GG	GG	AA	AA
Kukri_rep_c112814_587	2A	GG	GG	GG	GG	GG	GG	AA	GG	GG	GG	GG	GG	GG	AA	AA	GG	GG	GG	GG	GG	GG	GG	AA	GG	GG	GG	AA	GG	GG	GG	GG	GG	GG	AA	GG	GG	GG	GG	AA	AA	GG	GG	GG	GG	GG	GG	AA	AA
AX-95192394	2A	AA	AA	GG	AA	AA	AA	AA	AA	GG	GG	AA	GG	GG	GG	AA	GG	AA	GG	AA	AA	AA	GG	GG	AA	AA	AA	AA	GG	AA	AA	AA	GG	GG	AA	AA	AA	GG	AA	AA	GG	AA	AA	GG	AA	AA	GG	AA	AA
wsnp_Ex_rep_c67264_65795361	2A	CC	TT	CC	TT	TT	TT	TT	TT	TT	TT	TT	CC	CC	TT	TT	CC	TT	TT	TT	CC	TT	TT	TT	TT	TT	TT	TT	TT	TT	TT	TT	-	TT	TT	TT	TT	TT	TT	TT	TT	TT	TT	TT	TT	TT	TT	TT	TT
AX-94381488	2A	TT	TT	TT	TT	TT	CC	TT	TT	TT	TT	TT	TT	TT	TT	TT	CC	TT	TT	TT	CC	CC	TT	TT	TT	TT	CC	TT	TT	TT	TT	TT	TT	TT	TT	TT	TT	TT	TT	CC	CC	TT	TT	TT	TT	TT	TT	TT	TT
AX-94389822	2A	TT	TT	TT	TT	TT	TT	TT	TT	TT	TT	TT	TT	TT	TT	TT	TT	TT	TT	TT	TT	AA	TT	TT	TT	TT	TT	TT	TT	AA	TT	TT	TT	TT	TT	TT	AA	TT	AA	TT	TT	AA	AA	AA	TT	TT	TT	TT	TT
AX-94402160	2A	GG	TT	TT	TT	TT	GG	GG	TT	GG	GG	TT	GG	GG	GG	TT	TT	GG	GG	TT	GG	GG	TT	TT	TT	TT	GG	TT	GG	TT	TT	GG	GG	GG	GG	GG	GG	GG	GG	TT	TT	TT	GG	GG	GG	GG	TT	GG	GG
Excalibur_c5346_2716	2A	AA	GG	AA	GG	GG	GG	AA	GG	AA	AA	GG	AA	AA	GG	GG	AA	GG	GG	AA	AA	AA	GG	GG	GG	GG	AA	AA	GG	AA	GG	-	AA	GG	GG	AA	AA	AA	AA	AA	AA	AA	AA	AA	GG	GG	GG	GG	-
Excalibur_c18417_285	2A	TT	TT	TT	CC	CC	TT	TT	TT	TT	TT	TT	TT	TT	TT	CC	TT	TT	TT	TT	TT	TT	TT	TT	TT	TT	TT	CC	TT	TT	TT	CC	TT	TT	CC	TT	CC	TT	TT	TT	TT	CC	CC	TT	CC	CC	TT	CC	TT
AX-94601987	2A	CC	AA	AA	AA	AA	AA	AA	AA	AA	AA	AA	CC	AA	AA	AA	AA	CC	AA	AA	AA	CC	AA	AA	AA	AA	CC	AA	AA	AA	AA	AA	AA	AA	AA	AA	AA	AA	AA	AA	AA	AA	AA	AA	AA	AA	AA	AA	AA
BS00091670_51	2A	TT	TT	TT	TT	TT	TT	TT	TT	TT	CC	TT	TT	TT	TT	TT	TT	TT	TT	TT	TT	CC	TT	TT	TT	TT	TT	TT	TT	CC	TT	TT	TT	TT	TT	TT	CC	TT	CC	TT	TT	CC	CC	CC	TT	TT	TT	TT	TT
BS00039489_51	2A	GG	GG	GG	GG	GG	GG	GG	GG	GG	AA	GG	GG	GG	GG	GG	GG	GG	GG	GG	GG	AA	GG	GG	GG	GG	GG	GG	GG	AA	GG	GG	GG	GG	GG	GG	AA	GG	AA	GG	GG	AA	AA	AA	GG	GG	GG	GG	GG
RAC875_c11956_477	2A	TT	TT	TT	TT	TT	TT	TT	TT	TT	TT	TT	TT	TT	TT	TT	TT	TT	TT	TT	TT	CC	TT	TT	TT	TT	TT	TT	TT	CC	TT	TT	TT	TT	TT	TT	CC	TT	CC	TT	TT	CC	CC	CC	TT	TT	TT	TT	TT
wsnp_Ex_c23720_32957892	2A	GG	-	GG	GG	GG	GG	GG	GG	GG	AA	GG	GG	GG	GG	GG	GG	GG	GG	GG	GG	AA	GG	GG	-	GG	GG	GG	GG	AA	GG	GG	GG	GG	GG	GG	AA	GG	AA	GG	GG	AA	AA	AA	GG	GG	GG	GG	GG
IAAV3570	2A	AA	AA	AA	AA	AA	AA	AA	AA	AA	GG	AA	AA	AA	AA	AA	AA	AA	AA	AA	AA	GG	AA	AA	AA	AA	AA	AA	AA	GG	AA	AA	AA	AA	AA	AA	GG	AA	GG	AA	AA	GG	GG	GG	AA	AA	AA	AA	AA
IAAV1587	2A	TT	TT	TT	TT	TT	TT	TT	TT	TT	CC	TT	TT	TT	TT	TT	TT	TT	TT	TT	TT	CC	TT	TT	TT	TT	TT	TT	TT	CC	TT	TT	TT	TT	TT	TT	CC	TT	CC	TT	TT	CC	CC	CC	TT	TT	TT	TT	TT
BS00097263_51	2A	TT	TT	TT	TT	TT	TT	TT	TT	TT	TT	TT	TT	TT	TT	TT	TT	TT	TT	TT	TT	CC	TT	TT	TT	TT	TT	TT	TT	CC	TT	TT	TT	TT	TT	TT	CC	TT	CC	TT	TT	CC	CC	CC	TT	TT	TT	TT	TT
AX-94935782	2A	GG	-	GG	AA	GG	GG	GG	GG	GG	GG	GG	GG	GG	GG	GG	AA	GG	GG	GG	GG	GG	GG	GG	GG	GG	GG	GG	GG	GG	GG	GG	GG	GG	GG	GG	GG	GG	GG	GG	GG	GG	GG	GG	GG	GG	AA	AA	AA
BS00031140_51	2A	TT	TT	TT	TT	TT	TT	TT	TT	TT	-	TT	TT	TT	TT	TT	TT	TT	TT	TT	TT	CC	TT	TT	TT	TT	TT	TT	TT	CC	TT	TT	TT	TT	TT	TT	CC	TT	CC	TT	TT	CC	CC	CC	TT	TT	TT	TT	TT
Excalibur_c11437_75	2A	TT	TT	TT	TT	TT	TT	CC	TT	TT	TT	TT	TT	TT	TT	CC	TT	TT	TT	TT	TT	TT	TT	CC	TT	TT	TT	CC	TT	TT	TT	TT	TT	TT	CC	CC	TT	TT	TT	CC	CC	TT	TT	TT	TT	TT	TT	CC	CC
CAP12_c1437_261	2A	GG	GG	GG	GG	GG	GG	GG	GG	GG	GG	GG	GG	GG	GG	GG	GG	GG	GG	GG	GG	AA	GG	GG	GG	GG	GG	GG	GG	AA	GG	GG	GG	GG	GG	GG	AA	GG	AA	GG	GG	AA	AA	AA	GG	GG	GG	GG	GG
AX-94435002	2A	GG	GG	GG	GG	GG	GG	GG	GG	GG	AA	GG	GG	GG	GG	GG	GG	GG	GG	GG	-	GG	AA	GG	GG	AA	GG	GG	GG	GG	GG	GG	AA	GG	GG	AA	GG	GG	GG	GG	GG	GG	GG	GG	GG	GG	GG	GG	GG
Excalibur_c640_464	2A	AA	AA	AA	AA	AA	AA	AA	AA	AA	GG	AA	AA	AA	AA	AA	AA	AA	AA	AA	AA	GG	AA	AA	AA	AA	AA	AA	AA	GG	AA	AA	AA	AA	AA	AA	GG	AA	GG	AA	AA	GG	GG	GG	AA	AA	AA	AA	AA
TG0154	2A	GG	GG	GG	GG	GG	GG	GG	GG	GG	GG	GG	GG	GG	GG	GG	GG	GG	GG	GG	GG	CC	GG	GG	GG	GG	GG	GG	GG	CC	GG	GG	GG	GG	GG	GG	CC	GG	CC	GG	GG	CC	CC	CC	GG	GG	GG	GG	GG
IAAV1691	2A	AA	AA	AA	AA	AA	AA	AA	AA	AA	AA	AA	AA	AA	AA	AA	AA	AA	AA	AA	AA	GG	AA	AA	AA	AA	AA	AA	AA	GG	AA	AA	AA	AA	AA	AA	GG	AA	GG	AA	AA	GG	GG	GG	AA	AA	AA	AA	AA
RAC875_rep_c101082_855	2A	CC	CC	CC	CC	CC	CC	CC	CC	CC	CC	CC	CC	CC	CC	CC	CC	CC	CC	CC	CC	TT	CC	CC	CC	CC	CC	CC	CC	TT	CC	CC	CC	CC	CC	CC	TT	CC	TT	CC	CC	TT	TT	TT	CC	CC	CC	CC	CC
AX-95182806	2A	CC	CC	-	CC	CC	CC	CC	CC	CC	CC	CC	CC	CC	CC	CC	CC	CC	CC	CC	CC	AA	CC	CC	CC	CC	CC	CC	CC	AA	CC	CC	CC	CC	CC	CC	AA	CC	AA	CC	CC	AA	AA	AA	CC	CC	CC	CC	CC
RAC875_c18698_550	2A	AA	AA	AA	AA	AA	AA	GG	AA	AA	AA	AA	AA	AA	AA	GG	AA	AA	AA	AA	AA	AA	AA	GG	AA	AA	AA	GG	AA	AA	AA	AA	AA	AA	GG	GG	AA	AA	AA	GG	GG	AA	AA	AA	AA	AA	AA	GG	GG
Kukri_rep_c70265_167	2A	AA	AA	AA	AA	AA	AA	AA	AA	AA	AA	AA	AA	AA	AA	AA	AA	AA	AA	AA	AA	GG	AA	AA	AA	AA	AA	AA	AA	GG	AA	AA	AA	AA	AA	AA	GG	AA	GG	AA	AA	GG	GG	GG	AA	AA	AA	AA	AA
BS00056232_51	2A	AA	AA	AA	AA	AA	AA	AA	AA	AA	AA	AA	AA	AA	AA	AA	AA	AA	AA	AA	AA	GG	AA	AA	AA	AA	AA	AA	AA	GG	AA	AA	AA	AA	AA	AA	-	AA	GG	AA	AA	GG	GG	GG	AA	AA	AA	AA	AA
wsnp_Ku_c38662_47257696	2A	CC	-	-	CC	CC	CC	CC	-	CC	CC	CC	CC	-	CC	CC	CC	CC	CC	CC	CC	AA	CC	-	CC	CC	CC	CC	CC	AA	-	CC	CC	CC	CC	CC	AA	CC	AA	CC	CC	AA	AA	AA	CC	CC	CC	CC	CC
Ku_c36017_329	2A	GG	GG	GG	GG	GG	GG	GG	GG	GG	GG	GG	GG	GG	GG	GG	GG	GG	GG	GG	GG	AA	GG	GG	GG	GG	GG	GG	GG	AA	GG	GG	GG	GG	GG	GG	AA	GG	AA	GG	GG	AA	AA	AA	GG	GG	GG	GG	GG
RAC875_rep_c101788_71	2A	TT	TT	TT	TT	TT	TT	TT	TT	TT	GG	TT	TT	TT	TT	TT	TT	TT	TT	TT	TT	GG	TT	TT	TT	TT	TT	TT	TT	GG	TT	TT	TT	TT	TT	TT	GG	TT	GG	TT	TT	GG	GG	GG	TT	TT	TT	TT	TT
RAC875_c102123_187	2A	GG	GG	GG	GG	GG	GG	GG	GG	GG	GG	GG	GG	GG	GG	GG	GG	GG	GG	GG	GG	AA	GG	GG	GG	GG	GG	GG	GG	AA	GG	GG	GG	GG	GG	GG	AA	GG	AA	GG	GG	AA	AA	AA	GG	GG	GG	GG	GG
RAC875_c102123_159	2A	GG	GG	GG	GG	GG	GG	GG	GG	GG	GG	GG	GG	GG	GG	GG	GG	GG	GG	GG	GG	AA	GG	GG	GG	GG	GG	GG	GG	AA	GG	GG	GG	GG	GG	GG	AA	GG	AA	GG	GG	AA	AA	AA	GG	GG	GG	GG	GG
BS00052043_51	2A	AA	AA	AA	AA	AA	AA	AA	AA	AA	AA	AA	AA	AA	AA	AA	AA	AA	AA	AA	AA	CC	AA	AA	AA	AA	AA	AA	AA	CC	AA	AA	AA	AA	AA	AA	CC	AA	CC	AA	AA	CC	CC	CC	AA	AA	AA	AA	AA
JD_c3358_1128	2A	CC	CC	CC	CC	CC	CC	CC	CC	CC	TT	CC	CC	CC	CC	CC	CC	CC	CC	CC	CC	TT	CC	CC	CC	CC	CC	CC	CC	TT	CC	CC	CC	CC	CC	CC	TT	CC	TT	CC	CC	TT	TT	TT	CC	CC	CC	CC	CC
RAC875_c76620_361	2A	TT	TT	TT	TT	TT	TT	TT	TT	TT	TT	TT	TT	TT	TT	TT	TT	TT	TT	TT	TT	CC	TT	TT	TT	TT	TT	TT	TT	CC	TT	TT	TT	TT	TT	TT	CC	TT	CC	TT	TT	CC	CC	CC	TT	TT	TT	TT	TT
BS00073720_51	2A	GG	GG	GG	GG	GG	GG	GG	GG	GG	GG	GG	GG	GG	GG	GG	GG	GG	GG	GG	GG	AA	GG	GG	GG	GG	GG	GG	GG	AA	GG	GG	GG	GG	GG	GG	AA	GG	AA	GG	GG	AA	AA	AA	GG	GG	GG	GG	GG
CAP7_rep_c6939_197	2A	TT	TT	TT	TT	TT	TT	TT	TT	TT	CC	TT	TT	TT	TT	TT	TT	TT	TT	TT	TT	CC	TT	TT	TT	TT	TT	TT	TT	CC	TT	TT	TT	TT	TT	TT	CC	TT	CC	TT	TT	CC	CC	CC	TT	TT	TT	TT	TT
JD_c2056_506	2A	GG	GG	AA	GG	GG	GG	GG	GG	GG	AA	GG	GG	GG	GG	GG	AA	GG	GG	GG	GG	GG	GG	GG	GG	GG	-	GG	GG	GG	GG	-	GG	GG	GG	GG	GG	GG	GG	-	GG	GG	GG	GG	GG	GG	GG	GG	GG
wsnp_Ex_rep_c103255_88258450	2A	CC	CC	TT	CC	CC	CC	CC	CC	CC	CC	CC	CC	CC	CC	CC	TT	CC	CC	CC	CC	CC	CC	CC	CC	CC	CC	CC	CC	CC	CC	CC	CC	CC	CC	CC	CC	CC	CC	CC	CC	CC	CC	CC	CC	CC	CC	CC	CC
AX-94862277	2A	AA	AA	AA	AA	AA	AA	GG	AA	AA	AA	AA	AA	AA	AA	AA	AA	AA	AA	AA	AA	AA	AA	AA	AA	AA	AA	GG	AA	AA	AA	AA	AA	AA	AA	GG	AA	AA	AA	GG	GG	AA	AA	AA	AA	AA	AA	AA	AA
AX-94541185	2A	GG	GG	GG	GG	GG	GG	GG	GG	GG	GG	GG	GG	GG	GG	GG	AA	GG	GG	GG	GG	AA	GG	GG	GG	GG	GG	GG	GG	GG	GG	GG	GG	GG	GG	GG	GG	GG	GG	GG	GG	GG	GG	GG	GG	GG	AA	AA	AA
AX-95009984	2A	GG	GG	GG	GG	GG	GG	GG	GG	GG	GG	GG	GG	GG	GG	GG	GG	GG	GG	GG	GG	TT	GG	GG	GG	GG	GG	GG	GG	TT	GG	GG	GG	GG	GG	GG	TT	GG	TT	GG	GG	TT	TT	TT	GG	GG	GG	GG	GG
AX-94612485	2A	TT	AA	TT	AA	AA	AA	TT	AA	TT	TT	AA	TT	TT	AA	AA	TT	AA	AA	AA	TT	TT	AA	AA	AA	AA	TT	TT	AA	TT	AA	AA	TT	AA	AA	TT	TT	AA	TT	TT	TT	TT	TT	TT	AA	AA	AA	AA	AA
Ra_c71628_188	2A	GG	AA	GG	AA	AA	AA	AA	AA	AA	AA	AA	GG	GG	AA	AA	GG	AA	AA	AA	GG	AA	AA	AA	AA	AA	GG	AA	AA	AA	AA	AA	AA	AA	AA	AA	AA	AA	AA	AA	AA	AA	AA	AA	AA	AA	AA	AA	AA
wsnp_Ex_rep_c66615_64916512	2A	TT	CC	TT	CC	CC	CC	CC	-	TT	TT	CC	TT	TT	CC	CC	TT	-	CC	CC	TT	CC	CC	CC	CC	CC	TT	CC	CC	CC	CC	-	-	-	CC	CC	CC	CC	CC	CC	CC	CC	CC	CC	CC	CC	CC	CC	CC
Ra_c22880_760	2A	GG	AA	GG	AA	AA	AA	AA	AA	AA	AA	AA	GG	GG	AA	AA	GG	AA	AA	AA	GG	AA	AA	AA	AA	AA	GG	AA	AA	AA	AA	AA	AA	AA	AA	AA	AA	AA	AA	AA	AA	AA	AA	AA	AA	AA	AA	AA	AA
GENE-1350_36	2A	CC	TT	CC	TT	TT	TT	TT	TT	TT	TT	TT	CC	CC	TT	TT	CC	TT	TT	TT	CC	TT	TT	TT	TT	TT	CC	TT	TT	TT	TT	TT	TT	TT	TT	TT	TT	TT	TT	TT	TT	TT	TT	TT	TT	TT	TT	TT	TT
Kukri_c15489_626	2A	AA	GG	AA	GG	GG	GG	GG	GG	AA	AA	GG	AA	AA	GG	GG	AA	-	GG	GG	AA	GG	GG	GG	GG	GG	AA	GG	GG	GG	GG	GG	GG	GG	GG	GG	GG	GG	GG	GG	GG	GG	GG	GG	GG	GG	GG	GG	GG
wsnp_Ex_c31900_40635609	2A	AA	CC	AA	CC	CC	CC	CC	CC	CC	CC	CC	AA	AA	CC	CC	AA	CC	CC	CC	AA	CC	CC	CC	CC	CC	AA	CC	CC	CC	CC	CC	CC	CC	CC	CC	CC	CC	CC	CC	CC	CC	CC	CC	CC	CC	CC	CC	CC
IAAV444	2A	TT	CC	TT	CC	CC	CC	CC	CC	CC	CC	CC	TT	TT	CC	CC	TT	CC	CC	CC	TT	CC	CC	CC	CC	CC	TT	CC	CC	CC	CC	CC	CC	CC	CC	CC	CC	CC	CC	CC	CC	CC	CC	CC	CC	CC	CC	CC	CC
AX-94468166	2A	AA	CC	AA	CC	CC	CC	CC	CC	AA	AA	CC	AA	AA	CC	CC	AA	-	CC	CC	AA	-	CC	CC	CC	CC	AA	CC	CC	CC	CC	CC	CC	CC	CC	CC	CC	CC	CC	CC	CC	CC	CC	CC	CC	CC	CC	CC	CC
BS00032606_51	2A	TT	GG	TT	GG	GG	GG	TT	GG	GG	GG	GG	TT	TT	GG	GG	TT	GG	GG	GG	TT	GG	GG	GG	GG	GG	TT	TT	GG	GG	GG	GG	GG	GG	GG	TT	GG	GG	GG	TT	GG	GG	GG	GG	GG	GG	GG	GG	GG
TG0136	2A	AA	CC	AA	CC	CC	CC	AA	CC	CC	CC	CC	AA	AA	CC	CC	AA	CC	CC	CC	AA	AA	CC	CC	CC	CC	AA	AA	CC	AA	CC	CC	AA	CC	CC	AA	AA	CC	AA	AA	CC	AA	AA	AA	CC	CC	CC	CC	CC
AX-94394552	2A	AA	-	AA	CC	CC	-	AA	-	-	CC	CC	AA	AA	CC	CC	AA	CC	CC	CC	AA	AA	CC	CC	CC	CC	AA	AA	CC	AA	CC	-	AA	-	-	AA	AA	-	AA	AA	-	AA	AA	AA	CC	CC	CC	CC	CC
AX-95213897	2A	CC	AA	CC	AA	AA	CC	AA	-	CC	CC	AA	CC	AA	AA	AA	AA	AA	CC	AA	CC	CC	AA	AA	AA	AA	CC	AA	AA	AA	AA	AA	CC	AA	AA	AA	AA	AA	AA	AA	CC	AA	AA	AA	AA	CC	AA	AA	AA
AX-94436530	2A	AA	GG	AA	GG	GG	GG	AA	GG	AA	AA	GG	AA	AA	GG	GG	AA	GG	GG	GG	AA	AA	GG	GG	GG	GG	AA	AA	GG	AA	GG	GG	AA	GG	GG	AA	AA	GG	AA	AA	GG	AA	AA	AA	GG	GG	GG	GG	GG
wsnp_Ex_c42720_49228237	2A	GG	GG	TT	GG	GG	GG	TT	GG	GG	GG	GG	GG	GG	GG	GG	TT	GG	GG	GG	GG	GG	GG	GG	GG	GG	GG	TT	GG	GG	GG	GG	GG	GG	GG	TT	GG	GG	GG	TT	GG	GG	GG	GG	GG	GG	GG	GG	GG
AX-95153321	2A	CC	CC	CC	CC	CC	CC	CC	CC	CC	TT	CC	CC	TT	TT	TT	CC	CC	TT	CC	TT	TT	CC	TT	CC	CC	CC	CC	CC	CC	CC	CC	TT	CC	CC	CC	CC	TT	CC	CC	CC	CC	TT	CC	CC	CC	CC	CC	CC
RAC875_c69068_71	2A	CC	CC	TT	CC	CC	CC	TT	CC	CC	CC	CC	CC	CC	CC	CC	TT	CC	CC	CC	CC	CC	CC	CC	CC	CC	CC	TT	CC	CC	CC	CC	CC	CC	CC	TT	CC	CC	CC	TT	CC	CC	CC	CC	CC	CC	CC	CC	CC
AX-95095516	2A	AA	CC	AA	CC	CC	CC	AA	CC	AA	AA	CC	AA	AA	CC	CC	AA	CC	CC	CC	AA	AA	CC	CC	CC	CC	AA	AA	CC	AA	CC	CC	AA	CC	CC	AA	AA	CC	AA	AA	CC	AA	AA	AA	CC	CC	CC	CC	CC
AX-94896508	2A	TT	TT	TT	CC	CC	TT	CC	CC	TT	TT	CC	TT	CC	CC	CC	CC	CC	CC	TT	TT	TT	CC	TT	TT	CC	TT	CC	TT	TT	TT	TT	TT	TT	TT	CC	TT	CC	TT	CC	CC	TT	TT	TT	TT	TT	TT	TT	TT
Excalibur_c84687_162	2A	GG	GG	GG	GG	GG	GG	GG	GG	GG	GG	GG	GG	GG	GG	GG	GG	GG	GG	GG	GG	AA	GG	GG	GG	GG	GG	GG	GG	AA	GG	GG	AA	GG	GG	GG	AA	GG	AA	AA	GG	AA	AA	AA	GG	GG	GG	GG	GG
Kukri_c77188_798	2A	GG	GG	GG	GG	GG	GG	AA	GG	GG	GG	GG	GG	GG	GG	GG	GG	GG	GG	AA	GG	GG	GG	GG	GG	GG	GG	AA	GG	GG	GG	GG	GG	GG	GG	AA	GG	AA	GG	GG	AA	GG	GG	GG	GG	GG	GG	GG	GG
BS00055514_51	2A	TT	CC	TT	CC	CC	CC	TT	CC	TT	TT	CC	TT	TT	CC	CC	TT	CC	CC	TT	TT	TT	CC	CC	CC	CC	TT	TT	CC	TT	CC	CC	TT	CC	CC	TT	TT	TT	TT	TT	TT	TT	TT	TT	CC	CC	CC	CC	CC
AX-94564440	2A	CC	TT	TT	TT	TT	TT	TT	TT	TT	TT	TT	TT	TT	TT	TT	CC	TT	TT	TT	CC	CC	TT	TT	TT	TT	TT	TT	TT	TT	TT	TT	TT	TT	TT	TT	TT	TT	TT	CC	TT	TT	TT	TT	TT	CC	TT	TT	TT
BS00078116_51	2A	GG	GG	TT	GG	GG	GG	GG	GG	GG	GG	GG	GG	TT	GG	GG	TT	GG	GG	GG	GG	GG	GG	GG	GG	GG	GG	GG	GG	GG	GG	GG	GG	GG	GG	GG	GG	GG	GG	GG	GG	GG	GG	GG	GG	GG	GG	GG	GG
BobWhite_c1049_338	2A	CC	CC	TT	CC	CC	CC	CC	CC	CC	CC	CC	CC	TT	CC	CC	TT	CC	CC	CC	CC	CC	CC	CC	CC	CC	CC	CC	CC	CC	CC	CC	CC	CC	CC	CC	CC	CC	CC	CC	CC	CC	CC	CC	CC	CC	CC	CC	CC
BobWhite_c28819_517	2A	TT	CC	TT	CC	CC	CC	TT	CC	TT	TT	CC	TT	TT	CC	CC	TT	CC	CC	TT	TT	TT	CC	CC	CC	CC	TT	TT	CC	TT	CC	CC	TT	CC	CC	TT	TT	TT	TT	TT	TT	TT	TT	TT	CC	CC	CC	CC	CC
BobWhite_c28819_733	2A	CC	TT	CC	TT	TT	TT	CC	TT	CC	CC	TT	CC	CC	TT	TT	CC	TT	TT	CC	CC	CC	TT	TT	TT	TT	CC	CC	TT	CC	TT	TT	CC	TT	TT	CC	CC	CC	CC	CC	CC	CC	CC	CC	TT	TT	TT	TT	TT
wsnp_Ex_c28204_37349164	2A	AA	GG	GG	GG	GG	GG	AA	GG	AA	AA	GG	AA	GG	GG	GG	GG	GG	GG	AA	AA	AA	GG	GG	GG	GG	AA	AA	GG	AA	GG	GG	AA	GG	GG	AA	AA	AA	AA	AA	AA	AA	AA	AA	GG	GG	GG	GG	GG
RAC875_c63975_307	2A	CC	TT	CC	TT	TT	TT	CC	TT	CC	CC	TT	CC	CC	TT	TT	CC	-	TT	CC	CC	CC	TT	TT	TT	TT	CC	CC	TT	CC	TT	TT	CC	TT	TT	CC	CC	CC	CC	CC	CC	CC	CC	CC	TT	TT	TT	TT	TT
BS00085765_51	2A	TT	CC	TT	CC	CC	CC	TT	CC	TT	TT	CC	TT	TT	CC	CC	TT	CC	CC	TT	TT	TT	CC	CC	CC	CC	TT	TT	CC	TT	CC	CC	TT	CC	CC	TT	TT	TT	TT	TT	TT	TT	TT	TT	CC	CC	CC	CC	CC
Excalibur_c1793_97	2A	AA	CC	AA	CC	CC	CC	AA	CC	AA	AA	CC	AA	AA	CC	CC	AA	CC	CC	AA	AA	AA	CC	CC	CC	CC	AA	AA	CC	AA	CC	CC	AA	CC	CC	AA	AA	AA	AA	AA	AA	AA	AA	AA	CC	CC	CC	CC	CC
CAP12_c6044_69	2A	CC	TT	CC	TT	TT	TT	CC	TT	CC	CC	TT	CC	CC	TT	TT	CC	TT	TT	CC	CC	CC	TT	TT	TT	TT	CC	CC	TT	CC	TT	TT	CC	TT	TT	CC	CC	CC	CC	CC	CC	CC	CC	CC	TT	TT	TT	TT	TT
BS00040337_51	2A	TT	CC	TT	CC	CC	CC	TT	CC	TT	TT	CC	TT	TT	CC	CC	TT	CC	CC	TT	TT	TT	CC	CC	CC	CC	TT	TT	CC	TT	CC	CC	TT	CC	CC	TT	TT	TT	TT	TT	TT	TT	TT	TT	CC	CC	CC	CC	CC
Kukri_c9713_1999	2A	TT	CC	TT	CC	CC	CC	TT	CC	TT	TT	CC	TT	TT	CC	CC	TT	CC	CC	TT	TT	TT	CC	CC	CC	CC	TT	TT	CC	TT	CC	CC	TT	CC	CC	TT	TT	TT	TT	TT	TT	TT	TT	TT	CC	CC	CC	CC	CC
wsnp_BE406351A_Ta_2_3	2A	AA	GG	AA	GG	GG	GG	AA	GG	AA	AA	GG	AA	AA	GG	GG	AA	GG	GG	AA	AA	AA	GG	GG	GG	GG	AA	AA	GG	AA	GG	GG	AA	GG	GG	AA	AA	AA	AA	AA	AA	AA	AA	AA	GG	GG	GG	GG	GG
wsnp_BE406351A_Ta_2_2	2A	TT	CC	TT	CC	CC	CC	TT	CC	TT	TT	CC	TT	TT	CC	CC	TT	CC	CC	TT	TT	TT	CC	CC	CC	CC	TT	TT	CC	TT	CC	CC	TT	CC	CC	TT	TT	TT	TT	TT	TT	TT	TT	TT	CC	CC	CC	CC	CC
RAC875_c992_718	2A	TT	CC	TT	CC	CC	CC	TT	CC	TT	TT	CC	TT	TT	CC	CC	TT	CC	CC	TT	TT	TT	CC	CC	CC	CC	TT	TT	CC	TT	CC	CC	TT	CC	CC	TT	TT	TT	TT	TT	TT	TT	TT	TT	CC	CC	CC	CC	CC
RAC875_c7137_1922	2A	CC	TT	CC	TT	TT	TT	CC	TT	-	CC	TT	CC	CC	TT	TT	CC	TT	TT	CC	-	CC	TT	TT	TT	TT	CC	CC	TT	CC	TT	TT	CC	TT	TT	CC	CC	CC	CC	CC	CC	CC	CC	CC	TT	TT	TT	TT	TT
BS00041707_51	2A	GG	AA	GG	AA	AA	AA	GG	AA	GG	GG	AA	GG	GG	AA	AA	GG	AA	AA	GG	GG	GG	AA	AA	AA	AA	GG	GG	AA	GG	AA	AA	GG	AA	AA	GG	GG	GG	GG	GG	GG	GG	GG	GG	AA	AA	AA	AA	AA
wsnp_BE403597A_Ta_2_1	2A	GG	AA	GG	AA	AA	AA	GG	AA	GG	GG	AA	GG	GG	AA	AA	GG	AA	AA	GG	GG	GG	AA	AA	AA	AA	GG	GG	AA	GG	AA	AA	GG	AA	AA	GG	GG	GG	GG	GG	GG	GG	GG	GG	AA	AA	AA	AA	AA
BS00062756_51	2A	TT	CC	TT	CC	CC	CC	TT	CC	TT	TT	CC	TT	TT	CC	CC	TT	CC	CC	TT	TT	TT	CC	CC	CC	CC	TT	TT	CC	TT	CC	CC	TT	CC	CC	TT	TT	TT	TT	TT	TT	TT	TT	TT	CC	CC	CC	CC	CC
wsnp_Ex_c2337_4379619	2A	GG	GG	AA	GG	GG	GG	AA	GG	GG	GG	GG	AA	GG	GG	GG	AA	GG	GG	GG	GG	AA	AA	GG	GG	GG	GG	AA	GG	AA	GG	GG	AA	GG	GG	AA	AA	GG	AA	AA	GG	AA	AA	AA	GG	GG	GG	GG	GG
wsnp_CAP8_c2677_1394934	2A	TT	TT	TT	TT	TT	TT	TT	TT	TT	TT	TT	TT	GG	TT	TT	GG	TT	TT	TT	TT	GG	TT	TT	TT	TT	TT	TT	TT	GG	TT	TT	GG	TT	TT	TT	GG	TT	GG	GG	TT	GG	GG	GG	TT	TT	TT	TT	TT
Excalibur_c47535_389	2A	AA	AA	AA	AA	AA	AA	AA	AA	AA	AA	AA	AA	GG	AA	AA	GG	AA	AA	AA	AA	GG	AA	AA	AA	AA	AA	AA	AA	GG	AA	AA	GG	AA	AA	AA	GG	AA	GG	GG	AA	GG	GG	GG	AA	AA	AA	AA	AA
Excalibur_c28017_641	2A	AA	AA	AA	AA	AA	AA	AA	AA	AA	AA	AA	AA	CC	AA	AA	CC	AA	AA	AA	AA	CC	AA	AA	AA	AA	AA	AA	AA	CC	AA	AA	-	AA	AA	AA	CC	AA	CC	CC	AA	CC	CC	CC	AA	AA	AA	AA	AA
Tdurum_contig30451_88	2A	CC	TT	-	TT	TT	TT	CC	TT	CC	CC	TT	CC	CC	TT	TT	CC	TT	TT	TT	CC	-	CC	TT	TT	TT	CC	CC	TT	CC	TT	TT	CC	TT	TT	CC	CC	TT	CC	CC	TT	CC	CC	CC	TT	TT	TT	TT	TT
BS00049644_51	2A	GG	GG	AA	GG	GG	GG	AA	GG	AA	AA	GG	AA	AA	GG	AA	AA	GG	GG	GG	AA	GG	AA	AA	GG	GG	GG	AA	GG	GG	GG	GG	AA	GG	GG	AA	GG	GG	GG	GG	GG	GG	GG	GG	GG	GG	GG	GG	GG
Ku_c5710_312	2A	GG	GG	AA	GG	GG	GG	AA	GG	AA	AA	GG	AA	AA	GG	AA	AA	GG	GG	GG	GG	GG	AA	AA	GG	GG	GG	AA	GG	GG	GG	GG	GG	GG	GG	AA	GG	GG	GG	GG	GG	GG	GG	GG	GG	GG	GG	GG	GG
Ra_c42714_1137	2A	AA	AA	GG	AA	AA	AA	GG	AA	GG	GG	AA	GG	GG	AA	GG	GG	AA	AA	AA	AA	AA	GG	GG	AA	AA	AA	GG	AA	AA	AA	AA	AA	AA	AA	GG	AA	AA	AA	AA	AA	AA	AA	AA	AA	AA	AA	AA	AA
AX-94507617	2A	CC	CC	CC	CC	AA	AA	CC	CC	CC	CC	AA	CC	CC	CC	AA	CC	CC	CC	CC	CC	AA	CC	CC	AA	CC	CC	CC	CC	AA	CC	CC	CC	CC	CC	CC	CC	CC	CC	CC	CC	CC	CC	CC	CC	CC	CC	CC	CC
BS00012126_51	2A	CC	CC	CC	CC	CC	CC	TT	CC	CC	CC	CC	CC	CC	CC	CC	CC	CC	CC	CC	CC	CC	CC	CC	CC	CC	CC	TT	CC	CC	CC	CC	CC	CC	CC	CC	CC	CC	CC	CC	CC	CC	CC	CC	CC	CC	CC	CC	CC
BS00041816_51	2A	TT	CC	TT	CC	TT	CC	TT	CC	CC	CC	CC	CC	CC	CC	CC	CC	CC	CC	CC	CC	TT	TT	TT	CC	TT	TT	TT	TT	TT	CC	CC	CC	CC	TT	TT	TT	CC	TT	TT	CC	TT	TT	TT	CC	CC	CC	TT	TT
BS00022896_51	2A	TT	TT	CC	TT	TT	TT	TT	TT	TT	TT	TT	TT	TT	TT	TT	TT	TT	TT	TT	TT	TT	CC	CC	TT	TT	TT	TT	CC	TT	TT	TT	TT	TT	TT	TT	TT	TT	TT	TT	TT	TT	TT	TT	TT	TT	TT	TT	TT
AX-94551664	2A	CC	CC	AA	CC	CC	CC	AA	AA	CC	CC	CC	CC	AA	CC	CC	AA	CC	CC	CC	CC	CC	AA	CC	CC	AA	CC	AA	CC	CC	CC	AA	AA	AA	AA	CC	CC	CC	CC	CC	CC	CC	CC	CC	AA	AA	AA	AA	CC
AX-94538855	2A	GG	-	AA	GG	GG	AA	GG	AA	AA	GG	AA	GG	AA	AA	AA	GG	AA	AA	AA	GG	GG	GG	GG	AA	AA	GG	GG	AA	AA	AA	AA	AA	AA	AA	GG	GG	AA	AA	GG	AA	GG	AA	AA	AA	GG	AA	AA	AA
Excalibur_c34913_743	2A	TT	CC	CC	CC	CC	CC	CC	CC	CC	CC	CC	CC	CC	CC	CC	CC	CC	CC	CC	CC	TT	CC	CC	CC	CC	TT	CC	CC	CC	CC	CC	CC	CC	CC	CC	TT	CC	TT	CC	CC	TT	TT	TT	CC	CC	CC	CC	CC
RAC875_c38018_278	2A	CC	CC	TT	CC	CC	TT	CC	CC	CC	CC	CC	CC	CC	CC	CC	CC	CC	CC	CC	CC	CC	TT	TT	TT	CC	CC	TT	TT	CC	CC	TT	CC	TT	CC	CC	CC	CC	CC	CC	CC	CC	CC	CC	TT	TT	TT	TT	CC
RFL_Contig4517_1276	2A	CC	CC	TT	CC	CC	TT	CC	CC	CC	CC	CC	CC	CC	CC	CC	CC	CC	CC	CC	CC	CC	TT	TT	TT	CC	CC	TT	TT	CC	CC	TT	CC	TT	CC	CC	CC	CC	CC	CC	CC	CC	CC	CC	TT	TT	TT	TT	CC
AX-94457604	2A	AA	AA	AA	AA	AA	AA	TT	AA	AA	AA	AA	AA	TT	TT	AA	AA	AA	TT	TT	TT	TT	AA	AA	TT	AA	TT	AA	AA	AA	AA	AA	AA	AA	TT	AA	AA	AA	AA	TT	AA	AA	AA	AA	AA	AA	AA	TT	TT
BS00090569_51	2A	CC	TT	CC	TT	CC	CC	CC	CC	TT	CC	TT	CC	CC	TT	TT	CC	TT	TT	TT	TT	CC	CC	CC	CC	TT	CC	TT	CC	TT	TT	CC	CC	CC	TT	CC	CC	TT	CC	CC	TT	CC	CC	CC	CC	CC	CC	CC	TT
AX-94860603	2A	AA	AA	-	AA	AA	CC	AA	AA	AA	AA	AA	AA	CC	AA	AA	CC	AA	AA	AA	AA	AA	CC	CC	CC	AA	AA	AA	CC	AA	AA	CC	CC	CC	AA	AA	AA	CC	AA	AA	CC	AA	AA	AA	CC	CC	CC	CC	AA
AX-94672269	2A	CC	GG	GG	GG	GG	GG	GG	CC	GG	GG	GG	GG	GG	GG	GG	GG	GG	GG	GG	GG	CC	GG	GG	GG	GG	CC	GG	GG	GG	GG	GG	GG	GG	GG	GG	CC	GG	CC	GG	GG	CC	CC	CC	GG	GG	GG	GG	GG
AX-95094317	2A	TT	GG	TT	GG	TT	GG	GG	TT	GG	GG	TT	TT	GG	TT	TT	TT	TT	GG	GG	GG	GG	GG	TT	GG	TT	TT	GG	GG	TT	GG	GG	TT	GG	TT	GG	GG	TT	GG	TT	TT	GG	GG	GG	GG	GG	GG	GG	TT
Ra_c13247_528	2A	AA	GG	AA	GG	AA	GG	GG	AA	GG	GG	AA	AA	GG	AA	AA	AA	AA	GG	GG	GG	GG	GG	AA	GG	AA	AA	GG	GG	AA	GG	GG	AA	GG	AA	GG	GG	AA	GG	AA	AA	GG	GG	GG	GG	GG	GG	GG	AA
Excalibur_rep_c69799_1999	2A	TT	CC	TT	CC	TT	CC	CC	TT	CC	CC	TT	TT	CC	TT	TT	TT	TT	CC	CC	CC	CC	CC	TT	CC	TT	TT	CC	CC	TT	CC	CC	TT	CC	TT	CC	CC	TT	CC	TT	TT	CC	CC	CC	CC	CC	CC	CC	TT
GENE-1792_560	2A	TT	CC	TT	CC	TT	CC	CC	TT	CC	CC	TT	TT	CC	TT	TT	TT	TT	CC	CC	CC	CC	CC	TT	CC	TT	TT	CC	CC	TT	CC	CC	TT	CC	TT	CC	CC	TT	CC	TT	TT	CC	CC	CC	CC	CC	CC	CC	TT
RAC875_c35521_185	2A	CC	TT	CC	TT	CC	TT	TT	CC	TT	TT	CC	CC	TT	CC	CC	CC	CC	TT	TT	TT	TT	TT	CC	TT	CC	CC	TT	TT	CC	TT	TT	CC	TT	CC	TT	TT	CC	TT	CC	CC	TT	TT	TT	TT	TT	TT	TT	CC
BS00110587_51	2A	TT	GG	TT	GG	TT	GG	GG	TT	GG	GG	TT	TT	GG	TT	TT	TT	TT	GG	GG	GG	GG	GG	TT	GG	TT	TT	GG	GG	TT	GG	GG	TT	GG	TT	GG	GG	TT	GG	TT	TT	GG	GG	GG	GG	GG	GG	GG	TT
BS00022377_51	2A	TT	CC	TT	CC	TT	CC	CC	TT	CC	CC	TT	TT	CC	TT	TT	TT	TT	CC	CC	CC	CC	CC	TT	CC	TT	TT	CC	CC	TT	CC	CC	TT	CC	TT	CC	CC	TT	CC	TT	TT	CC	CC	CC	CC	CC	CC	CC	TT
BS00070005_51	2A	CC	TT	CC	TT	CC	TT	TT	CC	TT	TT	CC	CC	TT	CC	CC	CC	CC	TT	TT	TT	TT	TT	CC	TT	CC	CC	TT	TT	CC	TT	TT	CC	TT	CC	TT	TT	CC	TT	CC	CC	TT	TT	TT	TT	TT	TT	TT	CC
BS00070004_51	2A	AA	GG	AA	GG	AA	GG	GG	AA	GG	GG	AA	AA	GG	AA	AA	AA	AA	GG	GG	GG	GG	GG	AA	GG	AA	AA	GG	GG	AA	GG	GG	AA	GG	AA	GG	GG	AA	GG	AA	AA	GG	GG	GG	GG	GG	GG	GG	AA
RFL_Contig3780_644	2A	CC	TT	CC	TT	CC	TT	TT	CC	TT	TT	CC	CC	TT	CC	CC	CC	CC	TT	TT	TT	TT	TT	CC	TT	CC	CC	TT	TT	CC	TT	TT	CC	TT	CC	TT	TT	CC	TT	CC	CC	TT	TT	TT	TT	TT	TT	TT	CC
BS00039406_51	2A	CC	TT	CC	TT	CC	TT	TT	CC	TT	TT	CC	CC	TT	CC	CC	CC	CC	TT	TT	TT	TT	TT	CC	TT	CC	CC	TT	TT	CC	TT	TT	CC	TT	CC	TT	TT	CC	TT	CC	CC	TT	TT	TT	TT	TT	TT	TT	CC
wsnp_JD_c514_781859	2A	GG	GG	GG	GG	GG	AA	AA	GG	AA	AA	GG	GG	AA	GG	GG	GG	GG	AA	GG	GG	AA	AA	GG	AA	GG	GG	AA	AA	GG	GG	AA	AA	AA	GG	AA	AA	GG	AA	GG	GG	AA	AA	AA	AA	AA	AA	AA	GG
Excalibur_c34964_326	2A	GG	GG	GG	GG	GG	AA	AA	GG	AA	AA	GG	GG	AA	GG	GG	GG	GG	AA	GG	GG	AA	AA	GG	AA	GG	GG	GG	AA	GG	GG	AA	GG	AA	GG	AA	AA	GG	AA	GG	GG	AA	AA	AA	AA	AA	GG	AA	GG
TA001859-0887	2A	AA	CC	AA	CC	AA	AA	AA	CC	AA	AA	AA	AA	AA	AA	AA	AA	AA	AA	AA	CC	AA	AA	AA	AA	AA	AA	CC	AA	AA	CC	AA	AA	AA	AA	AA	AA	AA	AA	CC	AA	AA	AA	AA	AA	AA	CC	AA	AA
GENE-0910_153	2A	CC	TT	CC	TT	TT	CC	CC	CC	TT	TT	TT	TT	CC	CC	CC	CC	CC	TT	CC	TT	TT	CC	TT	CC	CC	CC	CC	CC	TT	CC	CC	CC	CC	CC	CC	TT	CC	CC	TT	CC	TT	CC	CC	CC	TT	CC	CC	CC
IAAV2718	2A	TT	TT	CC	TT	TT	TT	CC	TT	CC	CC	CC	CC	TT	CC	CC	TT	CC	CC	CC	TT	TT	TT	CC	TT	CC	TT	TT	TT	CC	TT	TT	CC	TT	CC	TT	TT	CC	TT	TT	CC	TT	TT	TT	TT	TT	TT	TT	CC
AX-94716801	2A	GG	GG	GG	GG	CC	CC	CC	CC	GG	CC	CC	GG	CC	CC	CC	CC	CC	CC	CC	CC	CC	CC	CC	CC	CC	GG	CC	CC	CC	CC	CC	CC	CC	CC	CC	GG	CC	CC	CC	GG	CC	CC	CC	CC	CC	CC	CC	CC
BS00010696_51	2A	GG	GG	GG	GG	GG	GG	GG	GG	GG	GG	GG	GG	GG	GG	GG	GG	GG	GG	GG	GG	GG	GG	GG	GG	GG	GG	GG	GG	GG	GG	AA	GG	AA	GG	GG	AA	GG	AA	GG	GG	AA	AA	AA	AA	AA	GG	AA	GG
AX-94786451	2A	CC	TT	CC	TT	CC	TT	CC	CC	TT	CC	TT	TT	CC	TT	TT	CC	TT	TT	TT	CC	CC	CC	TT	TT	TT	CC	CC	CC	TT	TT	-	TT	CC	TT	CC	CC	CC	CC	CC	CC	CC	CC	CC	CC	CC	CC	CC	TT
GENE-1381_110	2A	TT	GG	TT	GG	TT	GG	TT	TT	GG	TT	GG	GG	TT	GG	GG	TT	GG	GG	GG	TT	TT	TT	GG	GG	GG	TT	TT	TT	GG	GG	TT	TT	TT	GG	TT	TT	TT	TT	TT	TT	TT	TT	TT	TT	TT	TT	TT	GG
AX-94629308	2A	TT	TT	TT	TT	TT	TT	TT	TT	TT	-	TT	TT	-	TT	TT	TT	TT	TT	TT	TT	TT	TT	TT	TT	TT	TT	CC	TT	TT	TT	TT	TT	TT	TT	-	TT	TT	TT	TT	TT	TT	TT	TT	TT	TT	CC	TT	TT
Ku_c8927_2075	2A	TT	CC	TT	CC	TT	CC	CC	TT	CC	TT	CC	CC	TT	CC	CC	TT	CC	CC	CC	TT	TT	TT	CC	CC	CC	TT	TT	CC	CC	CC	TT	TT	TT	CC	TT	TT	TT	TT	CC	TT	TT	TT	TT	TT	TT	TT	TT	CC
Excalibur_c6660_746	2A	CC	TT	CC	TT	CC	TT	TT	CC	TT	CC	TT	TT	CC	TT	TT	CC	TT	TT	TT	CC	CC	CC	TT	TT	TT	CC	CC	TT	TT	TT	CC	CC	CC	TT	CC	CC	CC	CC	TT	CC	CC	CC	CC	CC	CC	CC	CC	TT
wsnp_Ku_c8927_15048149	2A	CC	AA	CC	AA	CC	AA	AA	CC	AA	CC	AA	AA	CC	AA	AA	CC	AA	AA	AA	CC	CC	CC	AA	AA	AA	CC	CC	AA	AA	AA	CC	CC	CC	AA	CC	CC	CC	CC	AA	CC	CC	CC	CC	CC	CC	CC	CC	AA
IAAV2218	2A	TT	CC	TT	CC	TT	CC	CC	TT	CC	TT	CC	CC	TT	CC	CC	TT	CC	CC	CC	TT	TT	TT	CC	CC	CC	TT	TT	CC	CC	CC	TT	TT	TT	CC	TT	TT	TT	TT	CC	TT	TT	TT	TT	TT	TT	TT	TT	CC
RAC875_c21906_247	2A	GG	GG	GG	GG	GG	GG	GG	AA	GG	AA	AA	GG	AA	GG	GG	AA	AA	GG	GG	GG	GG	GG	GG	GG	GG	GG	AA	GG	GG	GG	GG	GG	GG	GG	AA	GG	GG	GG	GG	GG	GG	GG	GG	GG	GG	AA	GG	GG
AX-95114316	2A	TT	CC	CC	CC	TT	CC	CC	TT	CC	TT	TT	CC	TT	CC	CC	TT	TT	CC	CC	TT	TT	TT	CC	CC	CC	TT	TT	CC	CC	CC	TT	CC	TT	CC	TT	TT	CC	TT	CC	CC	TT	TT	TT	TT	TT	TT	TT	CC
AX-95229999	2A	AA	AA	GG	AA	AA	AA	AA	AA	AA	GG	GG	AA	AA	AA	GG	AA	AA	AA	AA	AA	AA	AA	GG	AA	AA	AA	AA	AA	GG	AA	AA	AA	AA	AA	AA	GG	AA	GG	GG	AA	GG	AA	AA	AA	GG	AA	AA	AA
BobWhite_c3833_815	2A	GG	TT	GG	TT	TT	TT	TT	TT	TT	TT	TT	TT	TT	TT	TT	TT	TT	TT	TT	GG	GG	TT	TT	TT	TT	GG	TT	TT	TT	TT	GG	TT	GG	TT	TT	GG	GG	GG	TT	GG	GG	GG	GG	GG	GG	TT	GG	TT
BobWhite_c17403_635	2A	TT	TT	TT	TT	CC	TT	TT	CC	TT	CC	CC	TT	CC	TT	TT	CC	CC	TT	TT	TT	TT	CC	TT	TT	TT	TT	CC	TT	TT	TT	TT	TT	TT	TT	CC	TT	TT	TT	TT	TT	TT	TT	TT	TT	TT	CC	TT	CC
AX-94471569	2A	GG	GG	GG	GG	CC	GG	GG	CC	GG	CC	CC	GG	CC	GG	GG	CC	-	GG	GG	GG	GG	CC	GG	GG	GG	GG	CC	GG	GG	GG	GG	GG	GG	GG	CC	GG	GG	GG	GG	GG	GG	GG	GG	GG	GG	GG	GG	GG
BS00039422_51	2A	CC	CC	CC	CC	TT	CC	TT	CC	CC	CC	TT	CC	CC	CC	CC	TT	TT	CC	CC	CC	CC	TT	CC	CC	CC	CC	TT	CC	CC	CC	TT	CC	TT	TT	TT	TT	CC	TT	TT	CC	TT	TT	TT	TT	TT	CC	TT	CC
Kukri_c29170_702	2A	CC	TT	CC	TT	TT	TT	TT	TT	TT	TT	TT	TT	TT	TT	TT	TT	TT	TT	TT	CC	CC	TT	TT	TT	TT	CC	TT	TT	TT	CC	TT	TT	TT	TT	TT	TT	CC	TT	TT	CC	TT	TT	TT	TT	TT	CC	TT	CC
Kukri_c29170_680	2A	AA	GG	AA	GG	AA	GG	AA	AA	GG	AA	AA	GG	AA	GG	GG	AA	AA	GG	GG	AA	AA	AA	GG	GG	GG	AA	AA	GG	GG	AA	AA	GG	AA	AA	AA	AA	AA	AA	AA	AA	AA	AA	AA	AA	AA	AA	AA	AA
AX-94525393	2A	CC	CC	CC	CC	TT	CC	TT	TT	CC	TT	TT	CC	TT	CC	CC	TT	TT	CC	CC	CC	CC	TT	CC	CC	CC	CC	TT	CC	CC	CC	TT	-	TT	TT	TT	TT	CC	TT	TT	CC	TT	TT	TT	TT	TT	CC	TT	CC
IAAV1698	2A	AA	AA	AA	AA	AA	AA	GG	AA	AA	AA	GG	AA	AA	AA	AA	GG	GG	AA	AA	AA	AA	AA	AA	AA	AA	AA	AA	AA	AA	AA	GG	AA	GG	GG	AA	GG	AA	GG	GG	AA	GG	GG	GG	GG	GG	AA	GG	AA
RAC875_c8093_605	2A	CC	TT	CC	TT	TT	TT	CC	TT	TT	TT	CC	TT	TT	TT	TT	CC	CC	TT	TT	CC	CC	TT	TT	TT	TT	CC	TT	TT	TT	CC	CC	TT	CC	CC	TT	CC	CC	CC	CC	CC	CC	CC	CC	CC	CC	CC	CC	CC
BS00035883_51	2A	GG	GG	GG	GG	GG	GG	TT	GG	GG	GG	TT	GG	GG	GG	GG	TT	-	GG	GG	GG	GG	GG	GG	GG	GG	GG	GG	GG	GG	GG	TT	GG	TT	TT	GG	TT	GG	TT	TT	GG	TT	TT	TT	TT	TT	GG	TT	GG
BS00089497_51	2A	AA	AA	AA	AA	AA	AA	GG	AA	AA	AA	GG	AA	AA	AA	AA	GG	GG	AA	AA	AA	AA	AA	AA	AA	AA	AA	AA	AA	AA	GG	GG	AA	GG	GG	AA	GG	AA	GG	GG	AA	GG	GG	GG	GG	GG	AA	GG	AA
BS00022666_51	2A	AA	AA	AA	AA	AA	AA	GG	AA	AA	AA	GG	AA	AA	AA	AA	GG	-	AA	AA	AA	AA	AA	AA	AA	AA	AA	AA	AA	AA	GG	GG	AA	GG	GG	AA	GG	AA	GG	GG	AA	GG	GG	GG	GG	GG	AA	GG	AA
RAC875_rep_c73777_485	2A	TT	TT	TT	TT	CC	TT	TT	CC	TT	CC	TT	CC	CC	TT	TT	CC	TT	TT	TT	TT	TT	CC	TT	TT	TT	TT	TT	TT	CC	CC	TT	CC	TT	TT	CC	CC	TT	CC	TT	TT	CC	CC	CC	TT	TT	TT	TT	TT
CAP12_rep_c6956_169	2A	TT	TT	TT	TT	CC	TT	TT	CC	TT	CC	TT	CC	CC	TT	TT	CC	TT	TT	TT	TT	TT	CC	TT	TT	TT	TT	TT	TT	CC	TT	TT	CC	TT	TT	CC	CC	TT	CC	TT	TT	CC	CC	CC	TT	TT	TT	TT	TT
BS00022758_51	2A	CC	CC	TT	CC	CC	CC	CC	CC	TT	TT	CC	CC	CC	CC	CC	CC	CC	TT	CC	CC	CC	CC	CC	CC	CC	CC	CC	CC	CC	CC	CC	CC	CC	CC	CC	CC	TT	CC	CC	TT	CC	CC	CC	CC	CC	TT	CC	TT
AX-94408768	2A	CC	-	TT	CC	CC	CC	TT	TT	TT	TT	CC	CC	TT	CC	CC	CC	CC	TT	CC	CC	CC	CC	CC	CC	CC	CC	CC	CC	CC	CC	CC	CC	CC	TT	CC	CC	TT	CC	CC	TT	CC	CC	CC	CC	CC	TT	CC	TT
AX-94696711	2A	GG	GG	TT	GG	GG	GG	GG	TT	GG	GG	TT	GG	-	GG	GG	GG	TT	GG	GG	GG	GG	GG	GG	GG	GG	GG	GG	GG	TT	GG	-	GG	-	GG	GG	GG	TT	GG	GG	-	GG	GG	GG	-	TT	GG	-	GG
BS00096882_51	2A	CC	CC	CC	CC	CC	CC	TT	CC	CC	CC	TT	TT	CC	CC	CC	CC	TT	CC	CC	CC	CC	CC	CC	CC	CC	CC	CC	CC	TT	CC	TT	CC	TT	TT	CC	CC	CC	CC	CC	CC	CC	CC	CC	TT	TT	TT	TT	CC
AX-94684421	2A	AA	AA	GG	AA	AA	AA	GG	GG	AA	AA	GG	GG	GG	AA	AA	AA	GG	AA	AA	AA	AA	AA	AA	AA	AA	AA	AA	AA	GG	AA	GG	AA	GG	GG	AA	AA	GG	AA	AA	GG	AA	AA	AA	GG	GG	GG	GG	AA
Kukri_c44255_832	2A	TT	TT	CC	TT	TT	TT	TT	CC	TT	TT	TT	TT	CC	TT	TT	TT	TT	TT	TT	TT	TT	TT	TT	TT	TT	TT	TT	TT	TT	TT	TT	TT	TT	TT	TT	TT	CC	TT	TT	CC	TT	TT	TT	TT	TT	TT	TT	TT
GENE-3975_194	2A	GG	GG	AA	GG	AA	GG	GG	GG	GG	GG	GG	GG	GG	AA	GG	GG	GG	GG	AA	GG	GG	GG	GG	GG	AA	GG	GG	GG	GG	GG	GG	GG	GG	GG	GG	GG	AA	GG	GG	GG	GG	GG	GG	GG	GG	GG	GG	GG
BS00083497_51	2A	AA	AA	GG	AA	AA	AA	AA	GG	AA	AA	GG	GG	GG	AA	AA	AA	GG	AA	AA	AA	AA	AA	AA	AA	AA	AA	AA	AA	GG	AA	GG	AA	GG	AA	AA	AA	GG	AA	AA	GG	AA	AA	AA	GG	GG	AA	GG	AA
BobWhite_c41676_137	2A	CC	-	CC	CC	CC	CC	TT	TT	CC	CC	CC	CC	TT	TT	CC	TT	CC	CC	CC	CC	CC	TT	CC	CC	CC	CC	TT	TT	CC	TT	TT	TT	TT	TT	TT	TT	CC	CC	CC	TT	TT	TT	CC	TT	CC	TT	TT	TT
wsnp_JD_c15127_14676522	2A	GG	-	AA	GG	GG	GG	GG	GG	GG	GG	AA	AA	GG	AA	AA	GG	AA	GG	GG	GG	GG	GG	AA	GG	GG	GG	AA	GG	AA	-	AA	AA	AA	AA	GG	AA	AA	AA	GG	AA	AA	AA	AA	AA	AA	AA	AA	AA
BS00029332_51	2A	TT	TT	CC	TT	TT	TT	TT	TT	TT	TT	CC	CC	TT	CC	TT	TT	CC	TT	TT	TT	TT	TT	CC	TT	TT	TT	CC	TT	CC	TT	CC	TT	CC	CC	TT	CC	CC	CC	TT	CC	CC	CC	CC	CC	CC	CC	CC	CC
Excalibur_rep_c102052_721	2A	CC	CC	TT	CC	CC	CC	CC	CC	CC	CC	CC	TT	CC	TT	TT	CC	CC	CC	CC	CC	CC	CC	TT	CC	CC	CC	TT	CC	CC	CC	-	-	-	CC	CC	TT	TT	TT	CC	TT	TT	TT	TT	CC	CC	CC	CC	CC
BS00107804_51	2A	CC	CC	CC	CC	CC	TT	TT	TT	CC	CC	CC	TT	CC	CC	TT	CC	CC	CC	CC	CC	CC	CC	CC	CC	CC	CC	CC	CC	CC	CC	CC	TT	CC	CC	CC	CC	CC	CC	CC	CC	CC	CC	CC	CC	CC	CC	CC	TT
AX-94874921	2A	AA	AA	AA	AA	AA	CC	CC	CC	AA	CC	CC	CC	AA	CC	CC	AA	CC	CC	AA	AA	AA	AA	CC	AA	AA	AA	CC	AA	CC	AA	CC	CC	CC	CC	AA	CC	AA	CC	AA	AA	CC	CC	CC	CC	CC	CC	CC	CC
wsnp_Ex_c23768_33006588	2A	AA	AA	GG	AA	AA	GG	GG	GG	AA	AA	GG	GG	AA	GG	GG	AA	GG	AA	AA	AA	AA	AA	GG	AA	AA	AA	GG	AA	GG	AA	GG	GG	GG	GG	AA	AA	GG	AA	AA	GG	AA	AA	AA	GG	GG	GG	GG	GG
Excalibur_c7282_285	2A	AA	AA	GG	AA	AA	GG	GG	GG	AA	AA	GG	GG	AA	GG	GG	AA	GG	AA	AA	AA	AA	AA	GG	AA	AA	AA	GG	AA	GG	AA	GG	GG	GG	GG	GG	AA	GG	AA	AA	GG	AA	AA	AA	GG	GG	GG	GG	GG
TG0103	2A	GG	GG	AA	GG	GG	GG	GG	AA	GG	GG	AA	GG	GG	AA	AA	GG	AA	GG	GG	GG	GG	GG	AA	GG	GG	GG	AA	GG	AA	GG	AA	GG	AA	AA	GG	GG	AA	GG	GG	AA	GG	GG	GG	AA	AA	AA	AA	AA
Excalibur_c47219_186	2A	AA	AA	CC	AA	AA	CC	CC	CC	AA	AA	CC	CC	AA	CC	CC	AA	CC	AA	AA	AA	AA	AA	CC	AA	AA	AA	CC	AA	CC	AA	CC	CC	CC	CC	AA	AA	CC	AA	AA	CC	AA	AA	AA	CC	CC	CC	CC	CC
IAAV6408	2A	AA	AA	GG	AA	AA	GG	GG	GG	AA	AA	GG	GG	AA	GG	GG	AA	GG	AA	AA	AA	AA	AA	GG	AA	AA	AA	GG	AA	GG	AA	GG	GG	GG	GG	AA	AA	GG	AA	AA	GG	AA	AA	AA	GG	GG	GG	GG	GG
Ku_c69608_894	2A	GG	-	-	GG	GG	AA	AA	AA	GG	GG	GG	AA	GG	AA	AA	GG	GG	GG	GG	GG	GG	GG	AA	GG	GG	GG	AA	GG	GG	GG	-	AA	-	GG	GG	GG	-	-	GG	GG	GG	GG	GG	GG	GG	GG	GG	AA
AX-94912703	2A	AA	AA	AA	AA	AA	AA	AA	GG	AA	AA	AA	AA	AA	GG	GG	AA	AA	AA	AA	AA	AA	AA	GG	AA	AA	AA	GG	AA	AA	AA	AA	AA	AA	AA	AA	AA	AA	AA	AA	AA	AA	AA	AA	AA	AA	AA	AA	GG
RAC875_c110838_165	2A	CC	CC	CC	CC	TT	CC	CC	CC	CC	CC	CC	CC	CC	CC	CC	CC	CC	CC	CC	CC	CC	CC	CC	CC	CC	CC	CC	CC	CC	CC	CC	CC	CC	CC	CC	CC	CC	CC	CC	CC	CC	CC	CC	CC	CC	CC	CC	CC
Excalibur_c41125_360	2A	AA	AA	AA	AA	AA	GG	GG	AA	AA	AA	AA	GG	AA	GG	AA	AA	AA	AA	AA	AA	AA	AA	GG	AA	AA	AA	GG	AA	AA	AA	AA	AA	AA	AA	AA	AA	AA	AA	AA	AA	AA	AA	AA	AA	AA	AA	AA	AA
Ra_c12874_2263	2A	GG	GG	GG	GG	GG	GG	GG	GG	GG	GG	GG	GG	GG	AA	GG	GG	GG	GG	GG	GG	GG	GG	AA	GG	GG	GG	AA	GG	GG	GG	GG	GG	GG	GG	GG	GG	GG	GG	GG	GG	GG	GG	GG	GG	GG	GG	GG	GG
RAC875_c81899_216	2A	TT	TT	TT	TT	TT	TT	TT	TT	TT	TT	TT	CC	TT	CC	TT	TT	TT	TT	TT	TT	TT	TT	CC	TT	TT	TT	CC	TT	TT	TT	TT	TT	TT	TT	TT	TT	TT	TT	TT	TT	TT	TT	TT	TT	TT	TT	TT	TT
Ku_c9320_1234	2A	CC	CC	CC	CC	CC	CC	CC	CC	CC	CC	CC	CC	CC	TT	CC	CC	CC	CC	CC	CC	CC	CC	TT	CC	CC	CC	TT	CC	CC	CC	CC	CC	CC	CC	CC	CC	CC	CC	CC	CC	CC	CC	CC	CC	CC	CC	CC	CC
wsnp_Ku_c16358_25225060	2A	TT	TT	TT	TT	TT	TT	TT	TT	TT	TT	TT	TT	TT	CC	TT	TT	TT	TT	TT	TT	TT	TT	CC	TT	TT	TT	CC	TT	TT	TT	TT	TT	TT	TT	TT	TT	TT	TT	TT	TT	TT	TT	TT	TT	TT	TT	TT	TT
Kukri_c4027_151	2A	CC	CC	CC	CC	CC	CC	CC	CC	CC	CC	CC	CC	CC	TT	CC	CC	CC	CC	CC	CC	CC	CC	TT	CC	CC	CC	TT	CC	CC	CC	CC	CC	CC	CC	CC	CC	CC	CC	CC	CC	CC	CC	CC	CC	CC	CC	CC	CC
AX-94732891	2A	AA	AA	AA	AA	TT	TT	TT	TT	AA	AA	TT	TT	TT	AA	TT	AA	TT	AA	AA	TT	AA	TT	AA	AA	AA	AA	AA	TT	TT	AA	TT	TT	TT	TT	TT	AA	AA	AA	TT	AA	AA	AA	AA	TT	TT	TT	TT	TT
AX-94579959	2A	TT	TT	TT	TT	TT	TT	TT	AA	TT	TT	TT	TT	TT	TT	AA	TT	TT	TT	TT	TT	TT	TT	TT	TT	TT	TT	TT	TT	TT	TT	TT	TT	TT	TT	TT	TT	TT	TT	TT	TT	TT	TT	TT	TT	TT	TT	TT	AA
RAC875_c42648_115	2A	AA	AA	AA	AA	AA	AA	AA	GG	AA	AA	AA	AA	AA	AA	GG	AA	AA	AA	AA	AA	AA	AA	AA	AA	AA	AA	AA	AA	AA	AA	AA	AA	AA	AA	GG	AA	AA	AA	AA	AA	AA	AA	AA	AA	AA	AA	AA	GG
AX-94671612	2A	CC	CC	TT	CC	TT	TT	TT	TT	TT	TT	TT	CC	CC	CC	TT	TT	TT	TT	TT	TT	TT	CC	TT	TT	TT	TT	CC	CC	TT	CC	CC	CC	CC	TT	CC	CC	TT	TT	TT	CC	CC	CC	TT	CC	TT	CC	CC	TT
GENE-2352_964	2A	AA	AA	GG	AA	AA	AA	AA	GG	AA	GG	AA	AA	AA	AA	GG	AA	AA	GG	AA	AA	AA	AA	AA	AA	AA	AA	AA	AA	AA	AA	AA	AA	AA	AA	GG	AA	GG	AA	AA	GG	AA	AA	AA	AA	AA	AA	AA	GG
wsnp_Ra_c32271_41304469	2A	CC	CC	AA	CC	CC	CC	CC	AA	CC	AA	CC	CC	CC	CC	AA	CC	CC	AA	CC	CC	CC	CC	CC	CC	CC	CC	CC	CC	CC	CC	-	CC	CC	CC	AA	CC	AA	CC	CC	AA	CC	CC	CC	CC	CC	CC	CC	AA
AX-94597104	2A	TT	TT	TT	TT	TT	TT	TT	AA	TT	TT	TT	TT	TT	TT	AA	TT	TT	TT	TT	TT	TT	TT	TT	TT	TT	TT	TT	TT	TT	TT	TT	TT	TT	TT	TT	TT	TT	TT	TT	TT	TT	TT	TT	TT	TT	TT	TT	AA
Jagger_c9554_114	2A	TT	TT	CC	TT	TT	TT	TT	CC	TT	CC	TT	TT	TT	TT	CC	TT	TT	CC	TT	TT	TT	TT	TT	TT	TT	TT	TT	TT	TT	TT	TT	TT	TT	TT	CC	TT	CC	TT	TT	CC	TT	TT	TT	TT	TT	TT	TT	CC
Jagger_c4026_328	2A	CC	CC	CC	CC	CC	CC	CC	TT	CC	CC	CC	CC	CC	CC	TT	CC	CC	CC	CC	CC	CC	CC	CC	CC	CC	CC	CC	CC	CC	CC	CC	CC	CC	CC	TT	CC	CC	CC	CC	CC	CC	CC	CC	CC	CC	CC	CC	TT
wsnp_BE445431A_Td_2_1	2A	GG	GG	GG	GG	GG	GG	TT	TT	GG	GG	GG	GG	GG	TT	TT	GG	GG	GG	GG	GG	GG	GG	TT	GG	GG	GG	GG	GG	GG	GG	GG	GG	GG	GG	GG	GG	GG	GG	GG	GG	GG	GG	GG	GG	GG	GG	GG	TT
AX-94982819	2A	CC	CC	AA	CC	CC	CC	AA	AA	CC	CC	CC	CC	CC	AA	AA	CC	CC	CC	CC	CC	CC	CC	AA	CC	CC	CC	CC	CC	CC	CC	CC	CC	CC	CC	AA	CC	AA	CC	CC	AA	CC	CC	CC	CC	CC	CC	CC	AA
RAC875_c81076_317	2A	CC	CC	CC	CC	CC	CC	CC	CC	CC	CC	CC	CC	CC	AA	CC	CC	CC	CC	CC	CC	CC	CC	CC	CC	CC	CC	CC	CC	CC	CC	CC	AA	CC	CC	AA	CC	CC	CC	CC	AA	CC	CC	CC	CC	CC	CC	CC	CC
BS00080751_51	2A	CC	CC	CC	CC	CC	CC	TT	TT	CC	CC	CC	CC	CC	TT	TT	CC	CC	CC	CC	CC	CC	CC	TT	CC	CC	CC	CC	CC	CC	CC	CC	CC	CC	CC	CC	CC	CC	CC	CC	CC	CC	CC	CC	CC	CC	CC	CC	TT
BS00080752_51	2A	GG	GG	AA	GG	GG	GG	GG	GG	GG	GG	GG	GG	GG	GG	GG	GG	GG	GG	GG	GG	GG	GG	GG	GG	GG	GG	GG	GG	GG	GG	AA	AA	AA	AA	AA	AA	AA	AA	GG	AA	AA	AA	AA	AA	AA	AA	AA	GG
BS00093201_51	2A	AA	AA	AA	AA	AA	AA	GG	GG	AA	AA	AA	GG	AA	GG	GG	AA	AA	AA	AA	AA	AA	AA	GG	AA	AA	AA	AA	AA	AA	AA	AA	AA	AA	AA	AA	AA	AA	AA	AA	AA	AA	AA	AA	AA	AA	AA	AA	GG
BS00108775_51	2A	GG	GG	AA	GG	GG	GG	GG	GG	GG	GG	GG	GG	GG	GG	GG	GG	GG	GG	GG	GG	GG	GG	GG	GG	GG	GG	GG	GG	GG	GG	AA	AA	AA	AA	AA	AA	AA	AA	GG	AA	AA	AA	AA	AA	AA	AA	AA	GG
BS00081506_51	2A	CC	-	CC	CC	-	CC	TT	TT	-	CC	CC	TT	CC	TT	TT	CC	-	CC	CC	CC	CC	CC	TT	CC	CC	CC	CC	CC	CC	CC	CC	-	CC	CC	CC	CC	CC	CC	CC	CC	CC	CC	CC	CC	CC	CC	CC	TT
AX-94661746	2A	GG	GG	GG	GG	GG	GG	GG	GG	GG	GG	GG	GG	GG	GG	GG	GG	GG	GG	GG	GG	GG	GG	GG	GG	GG	GG	GG	GG	GG	GG	AA	AA	AA	AA	GG	GG	GG	GG	GG	GG	GG	GG	GG	AA	AA	AA	AA	GG
Tdurum_contig33398_106	2A	AA	AA	GG	AA	AA	AA	GG	GG	AA	AA	AA	GG	AA	GG	GG	AA	AA	AA	AA	AA	AA	AA	GG	AA	AA	AA	AA	AA	AA	AA	GG	GG	GG	GG	GG	GG	GG	GG	AA	GG	GG	GG	GG	GG	GG	GG	GG	GG
AX-94461119	2A	AA	AA	TT	AA	AA	AA	AA	AA	AA	AA	AA	AA	AA	AA	AA	AA	AA	AA	AA	AA	AA	AA	AA	AA	AA	AA	AA	AA	AA	AA	AA	AA	AA	AA	TT	TT	TT	TT	AA	TT	TT	TT	TT	AA	AA	AA	AA	AA
AX-95120952	2A	AA	-	-	GG	AA	AA	AA	AA	GG	AA	GG	GG	GG	GG	GG	AA	GG	AA	AA	AA	AA	GG	GG	AA	GG	-	GG	AA	GG	AA	AA	AA	-	AA	AA	AA	AA	-	AA	GG	AA	GG	AA	AA	GG	AA	AA	GG
Kukri_c3115_279	2A	TT	TT	TT	TT	CC	CC	CC	CC	TT	TT	CC	TT	CC	CC	CC	CC	CC	TT	CC	CC	CC	CC	CC	CC	CC	TT	CC	CC	CC	CC	-	CC	CC	CC	CC	TT	CC	CC	CC	TT	CC	CC	CC	CC	CC	CC	CC	CC
RAC875_c32340_462	2A	TT	TT	TT	TT	CC	CC	CC	CC	TT	TT	CC	TT	CC	CC	CC	CC	CC	TT	CC	CC	CC	CC	CC	CC	CC	TT	CC	CC	CC	CC	CC	CC	CC	CC	CC	TT	CC	CC	CC	TT	CC	CC	CC	CC	CC	CC	CC	CC
AX-94523572	2A	AA	GG	GG	GG	AA	AA	AA	AA	GG	GG	AA	GG	AA	AA	AA	AA	AA	GG	AA	AA	AA	AA	AA	AA	AA	AA	AA	AA	AA	AA	AA	AA	AA	AA	AA	GG	AA	AA	AA	GG	AA	AA	AA	AA	AA	AA	AA	AA
tplb0050m09_1890	2A	TT	TT	TT	TT	CC	CC	CC	CC	TT	TT	CC	TT	CC	CC	CC	CC	CC	TT	CC	CC	CC	CC	CC	CC	CC	TT	CC	CC	CC	CC	CC	CC	CC	CC	CC	TT	CC	CC	CC	TT	CC	CC	CC	CC	CC	CC	CC	CC
Kukri_c29592_559	2A	TT	TT	TT	TT	GG	GG	GG	GG	TT	TT	GG	TT	GG	GG	GG	GG	GG	TT	GG	GG	GG	GG	GG	GG	GG	TT	GG	GG	GG	GG	GG	GG	GG	GG	GG	TT	-	-	GG	TT	GG	GG	GG	GG	GG	GG	GG	GG
BobWhite_c12090_117	2A	TT	TT	TT	TT	CC	CC	CC	CC	TT	TT	CC	TT	CC	CC	CC	CC	CC	TT	CC	CC	CC	CC	CC	CC	CC	TT	CC	CC	CC	CC	CC	-	CC	CC	CC	TT	CC	CC	CC	TT	CC	CC	CC	CC	CC	CC	CC	CC
GENE-3066_157	2A	TT	TT	TT	TT	CC	CC	CC	CC	TT	TT	CC	TT	CC	CC	CC	CC	CC	TT	CC	CC	CC	CC	CC	CC	CC	TT	CC	CC	CC	CC	CC	CC	CC	CC	CC	TT	CC	CC	CC	TT	CC	CC	CC	CC	CC	CC	CC	CC
RAC875_rep_c107961_348	2A	CC	CC	TT	CC	CC	CC	CC	CC	CC	CC	CC	CC	CC	CC	CC	CC	CC	CC	CC	CC	CC	CC	CC	CC	CC	CC	CC	CC	CC	CC	CC	CC	CC	CC	CC	TT	TT	TT	CC	TT	TT	TT	-	CC	CC	CC	CC	CC
GENE-0638_1119	2A	CC	CC	CC	CC	AA	AA	AA	AA	CC	CC	AA	CC	AA	AA	AA	AA	AA	CC	AA	AA	AA	AA	AA	AA	AA	CC	AA	AA	AA	AA	AA	AA	AA	AA	AA	CC	AA	AA	AA	CC	AA	AA	AA	AA	AA	AA	AA	AA
AX-94482613	2A	TT	CC	CC	TT	TT	TT	TT	TT	CC	CC	CC	TT	TT	TT	TT	TT	TT	CC	TT	TT	TT	TT	TT	TT	TT	TT	TT	TT	CC	TT	TT	CC	TT	TT	TT	CC	CC	CC	CC	CC	CC	CC	TT	TT	TT	TT	TT	TT
AX-94459685	2A	CC	-	CC	CC	TT	TT	TT	TT	CC	CC	TT	CC	TT	TT	TT	TT	TT	CC	TT	TT	TT	TT	TT	TT	TT	CC	TT	TT	TT	TT	TT	TT	TT	TT	TT	-	TT	TT	TT	TT	TT	TT	TT	TT	TT	TT	TT	TT
BS00057059_51	2A	AA	GG	GG	AA	AA	AA	AA	AA	AA	GG	GG	AA	AA	AA	AA	AA	AA	GG	AA	AA	AA	AA	AA	AA	AA	AA	AA	AA	GG	AA	AA	GG	AA	AA	AA	GG	GG	GG	GG	GG	GG	GG	AA	AA	AA	AA	AA	AA
BS00057060_51	2A	TT	CC	CC	TT	TT	TT	TT	TT	TT	CC	CC	TT	TT	TT	TT	TT	TT	CC	TT	TT	TT	TT	TT	TT	TT	TT	TT	TT	CC	TT	TT	CC	TT	TT	TT	CC	CC	CC	CC	CC	CC	CC	TT	TT	TT	TT	TT	TT
AX-94504542	2A	CC	GG	GG	CC	CC	CC	CC	CC	CC	GG	CC	CC	CC	CC	CC	CC	CC	GG	CC	CC	CC	CC	CC	CC	CC	CC	CC	CC	CC	CC	CC	CC	CC	CC	CC	GG	GG	GG	CC	GG	GG	GG	CC	CC	CC	CC	CC	CC
BS00024921_51	2A	AA	GG	AA	AA	AA	AA	GG	AA	AA	GG	GG	AA	AA	AA	AA	AA	GG	GG	AA	AA	AA	GG	GG	AA	AA	AA	GG	AA	GG	GG	AA	GG	GG	AA	AA	AA	AA	AA	GG	AA	AA	AA	AA	AA	AA	AA	AA	GG
BobWhite_c8982_226	2A	GG	AA	GG	AA	AA	AA	AA	AA	GG	GG	AA	GG	AA	AA	AA	AA	AA	GG	AA	AA	AA	AA	AA	AA	AA	GG	AA	AA	AA	AA	AA	AA	AA	AA	AA	GG	AA	AA	AA	GG	AA	AA	AA	AA	AA	AA	AA	AA
wsnp_Ex_c11827_18986376	2A	CC	CC	AA	CC	CC	AA	CC	AA	CC	CC	CC	AA	AA	CC	CC	CC	CC	CC	CC	AA	CC	CC	CC	AA	AA	CC	CC	AA	CC	CC	AA	CC	AA	CC	AA	CC	AA	CC	AA	AA	CC	CC	AA	AA	AA	AA	AA	CC
wsnp_CAP11_c1711_934478	2A	AA	AA	GG	AA	AA	AA	AA	GG	AA	AA	AA	AA	AA	AA	AA	AA	AA	AA	AA	AA	AA	GG	AA	AA	AA	AA	GG	AA	AA	GG	GG	AA	GG	AA	AA	AA	GG	AA	GG	GG	AA	AA	AA	GG	AA	AA	GG	AA
RAC875_rep_c69619_260	2A	AA	GG	AA	GG	GG	GG	GG	GG	AA	AA	GG	AA	GG	GG	GG	GG	GG	AA	GG	GG	GG	GG	GG	GG	GG	AA	GG	GG	GG	GG	GG	GG	GG	GG	GG	AA	GG	GG	GG	AA	GG	GG	GG	GG	GG	GG	GG	GG
RAC875_rep_c69619_78	2A	CC	CC	AA	CC	CC	CC	CC	AA	CC	CC	CC	CC	CC	CC	CC	CC	CC	CC	CC	CC	CC	AA	CC	CC	CC	CC	AA	CC	CC	AA	AA	CC	AA	CC	CC	CC	AA	CC	AA	AA	CC	CC	CC	AA	CC	CC	AA	CC
AX-94674675	2A	GG	-	-	AA	GG	AA	GG	AA	AA	GG	GG	AA	AA	GG	GG	GG	-	GG	AA	AA	GG	AA	AA	AA	AA	GG	AA	GG	GG	AA	-	-	-	AA	GG	GG	GG	-	-	GG	GG	GG	AA	GG	GG	AA	GG	AA
AX-95093101	2A	GG	GG	GG	GG	GG	GG	GG	AA	GG	GG	GG	GG	GG	GG	GG	GG	GG	GG	GG	GG	GG	AA	GG	GG	GG	GG	AA	GG	GG	AA	GG	GG	GG	GG	GG	GG	GG	GG	GG	GG	GG	GG	GG	GG	GG	GG	GG	AA
AX-94903329	2A	TT	TT	TT	CC	TT	CC	TT	TT	CC	TT	TT	CC	CC	TT	TT	TT	TT	TT	CC	CC	TT	TT	CC	CC	CC	TT	TT	TT	TT	TT	TT	TT	TT	CC	TT	TT	TT	TT	TT	TT	TT	TT	CC	TT	TT	CC	TT	TT
BS00068413_51	2A	AA	AA	AA	GG	AA	GG	AA	AA	-	AA	AA	-	GG	AA	AA	AA	-	AA	GG	GG	AA	AA	GG	GG	GG	AA	AA	AA	AA	AA	AA	AA	AA	AA	AA	AA	AA	AA	AA	AA	AA	AA	GG	AA	AA	-	AA	AA
RAC875_c19904_308	2A	AA	GG	AA	GG	AA	GG	AA	GG	GG	GG	AA	GG	GG	AA	AA	AA	AA	GG	GG	GG	AA	GG	GG	GG	GG	AA	GG	GG	AA	GG	AA	AA	AA	AA	GG	AA	AA	AA	AA	GG	AA	AA	GG	AA	GG	-	AA	GG
wsnp_JD_c2578_3489735	2A	CC	CC	CC	CC	CC	CC	CC	TT	CC	CC	TT	CC	CC	CC	CC	CC	CC	CC	CC	CC	CC	CC	CC	CC	CC	CC	CC	TT	TT	CC	CC	TT	CC	CC	TT	CC	CC	CC	CC	CC	CC	CC	CC	CC	TT	CC	CC	CC
BobWhite_c13525_262	2A	CC	CC	CC	TT	TT	CC	TT	CC	CC	CC	CC	CC	CC	CC	CC	TT	TT	CC	CC	TT	TT	CC	CC	CC	TT	CC	CC	CC	TT	CC	CC	CC	CC	TT	CC	TT	CC	CC	TT	CC	TT	CC	TT	CC	TT	CC	CC	TT
AX-95215439	2A	TT	TT	CC	TT	CC	TT	CC	CC	TT	TT	CC	TT	TT	TT	TT	TT	-	CC	TT	TT	TT	CC	CC	TT	TT	TT	TT	TT	CC	TT	CC	TT	TT	TT	TT	TT	CC	TT	TT	-	TT	TT	TT	TT	TT	TT	TT	CC
AX-94945383	2A	AA	GG	AA	GG	GG	GG	GG	GG	AA	AA	GG	AA	GG	GG	GG	GG	GG	AA	GG	GG	GG	GG	GG	GG	GG	AA	GG	GG	GG	GG	GG	GG	GG	GG	GG	AA	GG	GG	GG	AA	GG	GG	GG	GG	GG	GG	GG	GG
Tdurum_contig93508_295	2A	GG	GG	AA	AA	GG	GG	AA	GG	AA	AA	AA	GG	AA	GG	GG	GG	GG	AA	AA	AA	GG	AA	AA	GG	AA	GG	AA	GG	AA	AA	AA	AA	AA	AA	AA	AA	AA	AA	AA	GG	AA	AA	GG	AA	AA	AA	AA	AA
BS00077768_51	2A	AA	AA	GG	AA	AA	AA	AA	AA	AA	GG	GG	AA	AA	AA	AA	AA	GG	GG	AA	AA	AA	AA	AA	AA	AA	AA	AA	AA	GG	AA	GG	GG	GG	AA	GG	AA	GG	AA	GG	AA	AA	AA	AA	GG	AA	AA	GG	AA
BS00077769_51	2A	CC	CC	TT	CC	CC	CC	CC	CC	CC	TT	TT	CC	CC	CC	CC	CC	TT	TT	CC	CC	CC	CC	CC	CC	CC	CC	CC	CC	TT	CC	TT	TT	TT	CC	TT	CC	TT	CC	TT	CC	CC	CC	CC	TT	CC	CC	TT	CC
BobWhite_c15766_562	2A	CC	CC	TT	CC	CC	CC	CC	CC	CC	CC	TT	CC	CC	CC	CC	CC	TT	CC	CC	CC	CC	CC	CC	CC	CC	CC	CC	CC	TT	CC	CC	TT	CC	CC	CC	CC	TT	CC	CC	CC	CC	CC	CC	CC	CC	CC	CC	CC
AX-94910420	2A	TT	TT	TT	CC	TT	TT	TT	TT	CC	CC	CC	TT	CC	TT	TT	TT	CC	CC	CC	CC	TT	TT	TT	TT	CC	TT	TT	TT	CC	TT	TT	CC	TT	TT	TT	TT	CC	TT	TT	TT	TT	TT	TT	TT	CC	TT	TT	TT
wsnp_Ex_rep_c70299_69243835	2A	GG	GG	GG	GG	GG	GG	GG	GG	GG	AA	AA	GG	AA	GG	GG	GG	GG	AA	GG	AA	GG	GG	GG	GG	AA	GG	GG	GG	AA	GG	GG	AA	GG	GG	GG	GG	AA	GG	GG	GG	GG	GG	GG	GG	AA	GG	GG	GG
wsnp_Ex_rep_c70299_69243401	2A	AA	AA	AA	AA	AA	AA	AA	AA	AA	GG	GG	AA	GG	AA	AA	AA	AA	GG	AA	GG	AA	AA	AA	AA	GG	AA	AA	AA	GG	AA	AA	GG	AA	AA	AA	AA	GG	AA	AA	AA	AA	AA	AA	AA	GG	AA	AA	AA
wsnp_Ex_c5740_10081171	2A	CC	CC	TT	CC	CC	CC	CC	CC	CC	TT	TT	CC	TT	CC	CC	CC	CC	TT	CC	TT	CC	CC	CC	CC	TT	CC	CC	CC	TT	CC	-	TT	CC	CC	CC	CC	TT	CC	CC	CC	CC	CC	CC	CC	CC	CC	CC	CC
BS00022813_51	2A	AA	AA	GG	AA	AA	AA	AA	AA	AA	GG	GG	AA	-	AA	AA	AA	AA	GG	AA	AA	AA	AA	AA	AA	GG	AA	AA	AA	GG	AA	AA	GG	AA	AA	AA	AA	GG	AA	AA	AA	AA	AA	AA	AA	AA	AA	AA	AA
RAC875_c20979_234	2A	CC	CC	CC	CC	-	CC	CC	TT	TT	CC	CC	CC	CC	CC	CC	CC	TT	TT	CC	CC	CC	CC	CC	CC	CC	CC	CC	CC	CC	CC	-	CC	CC	CC	CC	TT	CC	CC	-	CC	TT	CC	CC	CC	CC	CC	CC	CC
IAAV2861	2A	AA	AA	GG	AA	AA	AA	GG	AA	AA	GG	GG	AA	GG	AA	GG	AA	GG	GG	AA	GG	AA	AA	AA	AA	GG	AA	AA	AA	GG	AA	AA	GG	GG	AA	GG	GG	GG	GG	GG	AA	GG	GG	AA	AA	GG	AA	AA	AA
IACX5800	2A	AA	AA	GG	AA	GG	AA	GG	AA	AA	AA	AA	AA	AA	AA	GG	AA	AA	AA	AA	AA	AA	GG	GG	AA	AA	AA	GG	AA	AA	GG	AA	AA	AA	GG	GG	GG	AA	GG	AA	AA	GG	GG	AA	AA	GG	AA	AA	GG
BS00010098_51	2A	GG	GG	AA	AA	AA	GG	AA	GG	GG	GG	GG	GG	AA	AA	GG	GG	GG	GG	GG	GG	GG	AA	GG	GG	GG	GG	AA	AA	AA	AA	AA	AA	AA	GG	AA	GG	AA	AA	GG	AA	GG	AA	AA	AA	GG	AA	AA	GG
AX-94962495	2A	CC	TT	CC	TT	TT	TT	TT	TT	CC	CC	TT	CC	TT	TT	TT	TT	TT	CC	TT	TT	TT	TT	TT	TT	TT	CC	TT	TT	TT	TT	TT	TT	TT	TT	TT	CC	TT	TT	TT	CC	TT	TT	TT	TT	TT	TT	TT	TT
GENE-4595_130	2A	TT	GG	TT	GG	GG	GG	GG	GG	TT	TT	GG	TT	GG	GG	GG	GG	GG	TT	GG	GG	GG	GG	GG	GG	GG	TT	GG	GG	GG	GG	GG	GG	GG	GG	GG	TT	GG	GG	GG	TT	GG	GG	GG	GG	GG	GG	GG	GG
Ra_c3750_1082	2A	CC	CC	CC	CC	CC	CC	CC	CC	CC	TT	CC	CC	CC	CC	CC	CC	CC	TT	CC	CC	CC	CC	CC	CC	CC	CC	CC	CC	CC	CC	CC	CC	TT	CC	CC	CC	CC	CC	TT	CC	CC	CC	CC	CC	CC	CC	CC	CC
AX-94873196	2A	TT	TT	TT	CC	CC	TT	CC	CC	TT	TT	TT	TT	CC	CC	TT	CC	-	TT	TT	CC	CC	CC	TT	TT	CC	TT	CC	CC	CC	CC	CC	CC	CC	CC	CC	TT	CC	CC	CC	TT	CC	CC	CC	CC	CC	CC	CC	CC
Excalibur_c42110_66	2A	CC	CC	CC	CC	CC	CC	CC	CC	CC	-	CC	CC	CC	CC	CC	CC	CC	TT	CC	CC	CC	CC	CC	CC	CC	CC	CC	CC	CC	CC	CC	CC	TT	CC	CC	CC	CC	CC	TT	CC	CC	CC	CC	CC	CC	CC	CC	CC
IAAV3791	2A	AA	AA	GG	AA	GG	AA	AA	AA	AA	GG	AA	AA	AA	AA	AA	AA	GG	GG	AA	AA	AA	GG	GG	AA	AA	AA	GG	AA	AA	GG	AA	AA	GG	GG	AA	AA	AA	AA	GG	AA	AA	AA	AA	AA	AA	AA	AA	GG
Tdurum_contig31185_456	2A	CC	-	TT	CC	TT	TT	CC	TT	CC	TT	CC	CC	TT	CC	CC	-	TT	TT	CC	TT	-	TT	TT	TT	TT	CC	TT	CC	CC	TT	-	-	TT	TT	CC	CC	CC	-	TT	TT	CC	CC	TT	CC	-	TT	CC	TT
Tdurum_contig6086_269	2A	TT	TT	TT	TT	TT	CC	TT	CC	TT	TT	TT	TT	TT	TT	TT	TT	TT	TT	TT	TT	TT	TT	TT	CC	TT	TT	TT	TT	TT	TT	TT	TT	CC	TT	TT	TT	TT	TT	CC	CC	TT	TT	CC	TT	TT	CC	TT	TT
Excalibur_c8009_325	2A	CC	CC	CC	CC	CC	TT	CC	TT	CC	CC	CC	CC	CC	CC	CC	CC	CC	CC	CC	CC	CC	CC	CC	TT	CC	CC	CC	CC	CC	CC	CC	CC	TT	CC	CC	CC	CC	CC	TT	TT	CC	CC	TT	CC	CC	TT	CC	CC
BobWhite_c17783_174	2A	AA	AA	AA	AA	AA	CC	AA	CC	AA	AA	AA	AA	AA	AA	AA	AA	AA	AA	AA	AA	AA	AA	AA	CC	AA	AA	AA	AA	AA	AA	AA	AA	CC	AA	AA	AA	AA	AA	CC	CC	AA	AA	CC	AA	AA	CC	AA	AA
Tdurum_contig49145_914	2A	GG	GG	GG	GG	GG	AA	GG	AA	GG	GG	GG	GG	GG	GG	GG	GG	GG	GG	GG	GG	GG	AA	AA	AA	GG	GG	AA	GG	GG	AA	GG	GG	AA	GG	GG	GG	GG	GG	AA	AA	GG	GG	AA	GG	GG	AA	GG	GG
Tdurum_contig86183_221	2A	GG	GG	GG	GG	GG	TT	GG	TT	GG	GG	GG	GG	GG	GG	GG	GG	GG	GG	GG	GG	GG	GG	GG	TT	GG	GG	GG	GG	GG	GG	GG	GG	TT	GG	GG	GG	GG	GG	TT	TT	GG	GG	TT	GG	GG	TT	GG	GG
BS00022409_51	2A	GG	GG	GG	GG	GG	TT	GG	TT	GG	GG	GG	GG	GG	GG	GG	GG	GG	GG	GG	GG	GG	GG	GG	TT	GG	GG	GG	GG	GG	GG	GG	GG	TT	GG	GG	GG	GG	GG	TT	TT	GG	GG	TT	GG	GG	TT	GG	GG
AX-94620950	2A	CC	CC	CC	CC	CC	TT	CC	TT	CC	CC	CC	CC	CC	CC	CC	CC	CC	CC	CC	CC	CC	CC	CC	TT	CC	CC	CC	CC	CC	CC	CC	CC	TT	CC	CC	CC	CC	CC	TT	TT	CC	CC	TT	CC	CC	TT	CC	CC
AX-94497935	2A	TT	TT	TT	TT	TT	-	TT	-	TT	TT	TT	TT	CC	TT	TT	TT	TT	TT	TT	-	TT	TT	TT	-	TT	TT	TT	TT	TT	TT	TT	TT	CC	TT	TT	TT	TT	TT	-	CC	TT	TT	CC	TT	TT	CC	TT	TT
AX-95178160	2A	GG	GG	GG	GG	GG	AA	GG	AA	GG	GG	GG	GG	AA	GG	GG	GG	GG	GG	GG	AA	GG	GG	GG	AA	GG	GG	GG	GG	GG	GG	GG	GG	AA	GG	GG	GG	GG	GG	AA	AA	GG	GG	AA	GG	GG	AA	GG	GG
AX-94516815	2A	AA	AA	AA	AA	AA	AA	GG	AA	AA	AA	AA	AA	AA	AA	AA	GG	GG	AA	AA	AA	AA	GG	GG	AA	AA	AA	GG	AA	AA	GG	AA	AA	AA	AA	AA	AA	AA	AA	AA	AA	AA	AA	AA	AA	AA	AA	AA	AA
BobWhite_c31163_694	2A	GG	GG	GG	GG	GG	GG	GG	GG	GG	GG	GG	GG	GG	GG	GG	AA	AA	GG	GG	GG	GG	GG	GG	GG	GG	GG	GG	GG	GG	GG	GG	GG	AA	GG	GG	GG	GG	GG	AA	GG	GG	GG	GG	GG	GG	GG	GG	GG
tplb0060h04_139	2A	TT	TT	TT	TT	TT	TT	TT	TT	TT	TT	TT	TT	TT	TT	TT	CC	TT	TT	TT	TT	TT	TT	TT	TT	TT	TT	TT	TT	TT	TT	TT	TT	CC	TT	TT	TT	TT	TT	CC	TT	TT	TT	TT	TT	TT	TT	TT	TT
Tdurum_contig84245_154	2A	TT	TT	TT	TT	TT	TT	TT	TT	TT	TT	TT	TT	TT	CC	CC	TT	CC	TT	TT	TT	TT	TT	TT	TT	CC	CC	TT	TT	TT	TT	TT	TT	TT	TT	TT	TT	TT	TT	TT	TT	TT	TT	TT	TT	TT	TT	TT	TT
BS00000209_51	2A	CC	CC	CC	CC	CC	CC	CC	CC	CC	CC	CC	CC	CC	TT	TT	TT	TT	CC	CC	CC	CC	CC	CC	CC	TT	TT	CC	CC	CC	CC	-	-	TT	CC	CC	CC	CC	CC	TT	CC	CC	CC	CC	CC	CC	CC	CC	CC
IACX3245	2A	CC	CC	TT	CC	TT	TT	CC	TT	CC	CC	CC	CC	CC	CC	CC	CC	CC	CC	CC	CC	CC	CC	CC	TT	CC	CC	CC	CC	CC	CC	CC	CC	TT	TT	TT	CC	CC	CC	TT	TT	CC	CC	TT	CC	CC	TT	CC	TT
BS00062732_51	2A	AA	AA	GG	AA	GG	GG	AA	GG	AA	AA	AA	AA	AA	AA	AA	AA	AA	AA	AA	AA	AA	AA	AA	GG	AA	AA	AA	AA	AA	AA	AA	AA	GG	GG	GG	AA	AA	AA	GG	GG	AA	AA	GG	AA	AA	GG	AA	GG
BS00063236_51	2A	TT	CC	TT	TT	CC	TT	CC	TT	TT	TT	TT	CC	TT	TT	TT	CC	TT	TT	TT	CC	CC	CC	TT	TT	TT	CC	TT	TT	TT	CC	TT	TT	TT	TT	TT	TT	TT	TT	TT	TT	TT	TT	TT	TT	TT	TT	TT	TT
BS00000250_51	2A	TT	TT	-	TT	-	-	TT	-	TT	TT	TT	TT	TT	TT	TT	TT	TT	TT	TT	TT	TT	TT	TT	-	TT	TT	TT	TT	TT	TT	TT	TT	TT	-	-	TT	TT	TT	-	-	TT	TT	GG	TT	TT	GG	TT	-
AX-94911146	2A	CC	TT	CC	CC	CC	CC	CC	CC	CC	CC	CC	TT	CC	CC	CC	TT	-	CC	CC	TT	TT	TT	CC	CC	CC	TT	CC	CC	CC	TT	CC	CC	CC	CC	CC	CC	CC	CC	CC	CC	CC	CC	CC	CC	CC	CC	CC	CC
RAC875_c4609_1756	2A	TT	TT	TT	TT	CC	TT	TT	TT	TT	TT	TT	TT	TT	TT	TT	TT	TT	TT	TT	TT	TT	TT	TT	TT	TT	TT	TT	TT	TT	TT	TT	TT	TT	CC	CC	TT	TT	TT	TT	TT	TT	TT	TT	TT	TT	TT	TT	CC
Tdurum_contig63071_67	2A	GG	GG	AA	GG	GG	AA	GG	AA	GG	GG	GG	GG	GG	GG	GG	GG	GG	GG	GG	GG	GG	GG	GG	AA	GG	GG	GG	GG	GG	GG	GG	GG	AA	GG	GG	GG	GG	GG	AA	AA	GG	GG	AA	GG	GG	AA	GG	GG
AX-94497666	2A	AA	AA	AA	AA	AA	AA	AA	AA	AA	AA	AA	AA	AA	GG	GG	AA	GG	AA	AA	AA	AA	AA	GG	AA	AA	AA	AA	AA	AA	AA	AA	AA	AA	AA	AA	AA	AA	AA	AA	AA	AA	AA	AA	AA	AA	AA	AA	AA
AX-94422071	2A	GG	GG	TT	GG	GG	TT	GG	TT	GG	GG	GG	GG	GG	GG	GG	GG	GG	GG	GG	GG	GG	GG	GG	TT	GG	GG	GG	GG	GG	GG	GG	GG	TT	GG	GG	TT	GG	TT	TT	TT	TT	TT	TT	GG	GG	TT	GG	GG
TA004785-1734	2A	CC	CC	CC	CC	TT	CC	CC	CC	CC	CC	TT	CC	CC	CC	CC	CC	CC	CC	CC	CC	CC	CC	CC	CC	CC	CC	CC	CC	TT	CC	CC	TT	CC	TT	TT	TT	TT	TT	CC	CC	TT	TT	CC	CC	CC	CC	CC	TT
AX-94611746	2A	TT	TT	CC	TT	CC	CC	TT	CC	TT	TT	TT	TT	TT	CC	CC	CC	TT	TT	TT	TT	TT	TT	TT	CC	CC	CC	TT	TT	TT	TT	CC	CC	CC	CC	CC	CC	CC	CC	CC	CC	CC	CC	CC	CC	CC	CC	CC	CC
AX-94517837	2A	TT	TT	CC	TT	CC	CC	TT	CC	TT	TT	CC	TT	CC	CC	CC	CC	CC	TT	TT	CC	TT	TT	CC	CC	CC	CC	TT	TT	CC	TT	CC	CC	CC	CC	CC	CC	CC	CC	CC	CC	CC	CC	CC	CC	CC	CC	CC	CC
BobWhite_c5178_188	2A	TT	TT	CC	TT	CC	CC	TT	CC	TT	TT	CC	TT	TT	CC	CC	CC	CC	TT	TT	TT	TT	TT	CC	CC	CC	CC	TT	TT	CC	TT	CC	TT	CC	CC	CC	TT	CC	TT	CC	CC	TT	TT	CC	CC	CC	CC	CC	CC
BS00025880_51	2A	TT	TT	CC	TT	CC	CC	CC	CC	TT	TT	CC	TT	TT	CC	TT	CC	CC	TT	TT	TT	TT	CC	CC	CC	CC	CC	CC	TT	CC	CC	CC	CC	CC	CC	CC	CC	CC	CC	CC	CC	CC	CC	CC	CC	CC	CC	CC	CC
BobWhite_c4517_120	2A	AA	AA	GG	AA	GG	GG	GG	GG	AA	AA	GG	AA	GG	GG	AA	GG	GG	AA	AA	GG	AA	GG	GG	GG	GG	GG	GG	AA	GG	GG	GG	AA	GG	GG	GG	AA	GG	AA	GG	GG	AA	AA	GG	GG	GG	GG	GG	GG
wsnp_JD_c13946_13810300	2A	TT	TT	TT	TT	CC	CC	CC	TT	TT	TT	CC	TT	CC	CC	CC	CC	CC	TT	TT	CC	TT	CC	CC	CC	CC	CC	CC	TT	CC	CC	CC	CC	CC	CC	CC	CC	CC	CC	CC	TT	CC	CC	TT	CC	CC	TT	CC	CC
AX-94859349	2A	GG	GG	GG	GG	CC	CC	CC	GG	GG	GG	CC	GG	CC	CC	CC	CC	CC	GG	GG	CC	GG	CC	CC	CC	CC	CC	CC	GG	CC	CC	CC	CC	CC	CC	CC	CC	CC	CC	CC	GG	CC	CC	GG	CC	CC	GG	CC	CC
BobWhite_c15773_166	2A	CC	CC	CC	CC	CC	CC	TT	CC	CC	CC	CC	CC	CC	CC	CC	CC	CC	CC	CC	CC	CC	TT	CC	CC	CC	CC	TT	CC	CC	TT	CC	TT	CC	CC	CC	TT	CC	TT	CC	CC	TT	TT	CC	CC	CC	CC	CC	CC
AX-94908718	2A	AA	AA	AA	AA	AA	AA	GG	AA	AA	AA	AA	AA	AA	AA	AA	AA	AA	AA	AA	AA	AA	GG	AA	AA	AA	AA	GG	AA	AA	GG	AA	AA	AA	AA	AA	AA	AA	AA	AA	AA	AA	AA	AA	AA	AA	AA	AA	AA
wsnp_Ex_rep_c101342_86720058	2A	GG	GG	AA	GG	GG	GG	GG	AA	GG	GG	GG	GG	GG	GG	GG	GG	GG	GG	GG	GG	GG	GG	GG	GG	GG	GG	GG	GG	GG	GG	GG	GG	GG	GG	GG	GG	GG	GG	GG	AA	GG	GG	AA	GG	GG	AA	GG	GG
Excalibur_rep_c110586_1083	2A	CC	CC	TT	CC	CC	CC	CC	TT	CC	CC	CC	CC	CC	CC	CC	CC	CC	CC	CC	CC	CC	CC	CC	CC	CC	CC	CC	CC	CC	CC	CC	CC	CC	CC	CC	CC	CC	CC	CC	TT	CC	CC	TT	CC	CC	TT	CC	CC
Tdurum_contig86243_288	2A	AA	AA	AA	AA	GG	AA	AA	AA	AA	AA	AA	AA	GG	AA	AA	GG	AA	AA	AA	GG	AA	AA	GG	AA	GG	GG	AA	AA	AA	AA	GG	AA	GG	AA	GG	AA	AA	AA	GG	AA	AA	AA	AA	GG	GG	AA	GG	AA
RAC875_c96033_191	2A	CC	CC	CC	CC	CC	CC	CC	CC	CC	CC	CC	CC	CC	AA	AA	CC	CC	CC	CC	CC	CC	CC	CC	CC	AA	AA	CC	CC	CC	CC	CC	CC	CC	AA	CC	AA	AA	AA	CC	CC	AA	AA	CC	CC	CC	CC	CC	AA
Excalibur_c20439_825	2A	TT	TT	TT	TT	TT	TT	TT	TT	TT	TT	CC	TT	TT	CC	TT	TT	TT	TT	TT	CC	TT	TT	TT	TT	CC	CC	TT	TT	CC	TT	CC	CC	TT	CC	TT	TT	CC	TT	TT	TT	TT	TT	TT	CC	CC	TT	CC	CC
Tdurum_contig47508_250	2A	CC	CC	CC	CC	TT	CC	CC	CC	CC	CC	CC	CC	CC	CC	CC	CC	CC	CC	CC	CC	CC	CC	TT	CC	CC	CC	CC	CC	CC	CC	CC	-	CC	CC	TT	CC	CC	CC	CC	CC	CC	CC	CC	CC	CC	CC	CC	CC
BS00063368_51	2A	TT	TT	CC	TT	TT	TT	TT	CC	TT	TT	TT	TT	CC	TT	TT	TT	TT	TT	TT	CC	TT	TT	TT	TT	TT	TT	TT	TT	TT	TT	CC	-	CC	TT	TT	TT	TT	TT	CC	CC	TT	TT	CC	CC	CC	CC	CC	TT
Excalibur_c35919_107	2A	AA	AA	AA	AA	GG	AA	AA	AA	AA	AA	AA	AA	AA	AA	AA	AA	AA	AA	AA	AA	AA	AA	-	AA	AA	AA	AA	AA	AA	AA	AA	AA	AA	AA	GG	AA	AA	AA	AA	AA	AA	AA	AA	AA	AA	AA	AA	AA
BS00074648_51	2A	GG	GG	GG	GG	GG	GG	GG	GG	GG	GG	AA	GG	GG	AA	GG	GG	GG	GG	GG	GG	GG	GG	GG	GG	AA	AA	GG	GG	AA	GG	GG	-	GG	AA	GG	GG	AA	GG	GG	GG	GG	GG	GG	GG	GG	GG	GG	AA
BS00067663_51	2A	GG	GG	GG	GG	GG	GG	GG	GG	GG	GG	GG	GG	GG	GG	GG	GG	GG	GG	GG	TT	GG	GG	GG	GG	GG	GG	GG	GG	GG	GG	GG	-	GG	GG	GG	GG	GG	GG	GG	GG	GG	GG	GG	GG	GG	GG	GG	GG
RAC875_c1706_1888	2A	AA	AA	AA	AA	AA	AA	AA	AA	AA	AA	AA	AA	AA	AA	GG	AA	AA	AA	AA	AA	AA	GG	AA	AA	AA	AA	GG	AA	AA	GG	AA	-	AA	AA	AA	AA	AA	AA	AA	GG	AA	AA	AA	AA	AA	AA	AA	AA
IAAV880	2A	CC	CC	CC	CC	CC	CC	CC	CC	CC	CC	CC	CC	CC	CC	CC	CC	TT	CC	CC	TT	CC	CC	CC	CC	CC	CC	TT	CC	CC	CC	CC	TT	CC	CC	CC	TT	CC	TT	CC	CC	TT	TT	CC	CC	CC	CC	CC	CC
Tdurum_contig61938_424	2A	TT	TT	TT	TT	TT	TT	CC	TT	TT	TT	CC	TT	TT	CC	CC	TT	TT	TT	TT	TT	TT	CC	TT	TT	CC	CC	TT	TT	CC	CC	TT	TT	TT	CC	TT	TT	CC	TT	TT	CC	TT	TT	TT	TT	TT	TT	TT	CC
BS00096927_51	2A	CC	CC	CC	CC	CC	CC	TT	CC	CC	CC	TT	CC	CC	TT	TT	CC	TT	CC	CC	TT	CC	TT	CC	CC	TT	TT	TT	CC	TT	CC	CC	TT	CC	TT	CC	TT	TT	TT	CC	CC	TT	TT	CC	CC	CC	CC	CC	TT
CAP12_c575_105	2A	GG	AA	AA	AA	AA	AA	GG	AA	AA	AA	GG	GG	AA	GG	GG	AA	GG	AA	AA	GG	GG	GG	AA	AA	GG	GG	GG	AA	GG	AA	AA	GG	AA	GG	AA	GG	GG	GG	AA	AA	GG	GG	AA	AA	AA	AA	AA	GG
wsnp_Ex_c2137_4014383	2A	GG	AA	GG	AA	GG	AA	AA	GG	AA	AA	AA	GG	GG	AA	AA	AA	AA	AA	AA	AA	GG	AA	GG	AA	AA	AA	AA	AA	AA	GG	GG	AA	GG	AA	GG	AA	AA	AA	GG	GG	AA	AA	GG	GG	GG	GG	GG	AA
wsnp_Ex_c2137_4014287	2A	TT	GG	TT	GG	TT	GG	GG	TT	GG	GG	GG	TT	TT	GG	GG	GG	GG	GG	GG	GG	TT	GG	TT	GG	GG	GG	GG	GG	GG	GG	TT	GG	TT	GG	TT	GG	GG	GG	TT	GG	GG	GG	TT	TT	TT	TT	TT	GG
BS00011276_51	2A	AA	AA	AA	AA	GG	AA	AA	GG	AA	AA	AA	AA	AA	AA	AA	AA	GG	AA	AA	AA	AA	AA	GG	AA	GG	AA	GG	GG	AA	AA	AA	GG	GG	GG	AA	GG	AA	GG	GG	GG	GG	AA	AA	GG	AA	-	GG	GG
Excalibur_c52319_257	2A	TT	CC	TT	CC	TT	CC	CC	TT	CC	CC	CC	TT	TT	CC	CC	CC	CC	CC	CC	CC	TT	CC	TT	CC	CC	CC	CC	CC	CC	TT	CC	CC	TT	CC	TT	CC	CC	CC	TT	TT	CC	CC	TT	CC	CC	CC	CC	CC
wsnp_Ku_c26323_36285601	2A	GG	AA	GG	AA	GG	AA	GG	GG	AA	AA	AA	GG	GG	AA	GG	AA	AA	AA	AA	AA	GG	AA	GG	AA	AA	AA	AA	AA	AA	GG	AA	AA	GG	AA	GG	AA	AA	AA	GG	GG	AA	AA	GG	AA	AA	AA	AA	AA
AX-94935613	2A	CC	CC	CC	CC	TT	CC	CC	TT	CC	CC	CC	CC	CC	CC	CC	CC	TT	CC	CC	CC	CC	CC	TT	CC	TT	CC	TT	TT	CC	CC	CC	TT	TT	TT	CC	TT	CC	TT	TT	TT	TT	CC	CC	TT	CC	-	TT	TT
Excalibur_c4372_363	2A	GG	AA	AA	AA	GG	GG	GG	AA	GG	GG	GG	GG	AA	GG	GG	AA	GG	GG	AA	AA	GG	GG	GG	GG	AA	AA	AA	AA	GG	GG	GG	GG	AA	GG	GG	GG	GG	GG	AA	AA	GG	GG	AA	GG	GG	GG	GG	GG
BS00011539_51	2A	TT	TT	TT	TT	TT	CC	TT	TT	CC	CC	CC	TT	TT	CC	CC	TT	TT	CC	TT	TT	TT	CC	TT	CC	TT	TT	TT	TT	CC	TT	CC	TT	TT	CC	TT	TT	CC	TT	TT	TT	TT	TT	TT	CC	CC	CC	CC	CC
wsnp_Ku_c16547_25454123	2A	AA	AA	AA	AA	AA	GG	GG	AA	AA	AA	GG	AA	AA	GG	GG	AA	AA	AA	AA	AA	AA	GG	AA	GG	GG	GG	GG	AA	GG	AA	GG	AA	AA	GG	AA	AA	GG	AA	AA	AA	AA	AA	AA	GG	GG	GG	GG	GG
Tdurum_contig52350_296	2A	CC	CC	CC	CC	CC	AA	CC	CC	CC	CC	AA	CC	CC	AA	CC	CC	CC	CC	CC	CC	CC	AA	CC	AA	CC	CC	CC	CC	AA	CC	AA	CC	CC	AA	CC	CC	AA	CC	CC	CC	CC	CC	CC	AA	AA	AA	AA	AA
wsnp_Ex_c3695_6740339	2A	TT	CC	CC	CC	TT	TT	TT	CC	CC	CC	TT	TT	CC	TT	TT	CC	CC	CC	CC	CC	TT	TT	TT	TT	TT	TT	TT	CC	TT	TT	TT	CC	CC	TT	CC	CC	TT	CC	CC	CC	CC	CC	CC	TT	TT	TT	TT	TT
IAAV6102	2A	CC	CC	CC	CC	CC	TT	TT	CC	CC	CC	TT	CC	CC	TT	TT	CC	CC	CC	CC	CC	CC	TT	CC	TT	TT	TT	TT	CC	TT	CC	TT	CC	CC	TT	CC	CC	TT	CC	CC	CC	CC	CC	CC	TT	TT	TT	TT	TT
wsnp_Ex_c10555_17236072	2A	AA	AA	AA	AA	AA	GG	GG	AA	AA	AA	GG	AA	AA	GG	GG	AA	AA	AA	AA	AA	AA	GG	AA	GG	GG	GG	GG	AA	GG	AA	-	AA	AA	GG	AA	AA	GG	AA	AA	AA	AA	AA	AA	GG	GG	GG	GG	GG
AX-94496850	2A	TT	CC	CC	CC	TT	CC	CC	CC	CC	CC	CC	TT	CC	CC	CC	CC	-	CC	CC	CC	TT	CC	TT	CC	CC	CC	CC	CC	CC	TT	CC	CC	CC	CC	CC	CC	CC	CC	CC	CC	CC	CC	CC	CC	CC	CC	CC	CC
AX-94884567	2A	AA	GG	GG	GG	AA	AA	AA	GG	GG	GG	AA	AA	GG	AA	AA	GG	-	GG	GG	GG	AA	AA	AA	AA	AA	AA	AA	GG	AA	AA	AA	GG	GG	AA	GG	GG	AA	GG	GG	GG	GG	GG	GG	AA	AA	AA	AA	AA
RFL_Contig2972_2285	2A	CC	TT	TT	TT	TT	TT	TT	TT	CC	CC	TT	CC	TT	TT	TT	CC	CC	CC	TT	TT	TT	TT	CC	TT	TT	TT	TT	TT	TT	TT	CC	CC	CC	CC	TT	CC	TT	TT	CC	TT	TT	TT	CC	CC	TT	CC	CC	CC
BS00094172_51	2A	CC	TT	TT	CC	CC	TT	TT	CC	TT	TT	CC	CC	TT	CC	CC	CC	CC	TT	TT	-	TT	CC	CC	TT	TT	CC	CC	CC	CC	CC	CC	CC	CC	CC	CC	CC	TT	TT	CC	TT	TT	TT	CC	CC	TT	CC	CC	CC
AX-94734962	2A	AA	GG	AA	GG	GG	AA	GG	GG	GG	-	AA	GG	GG	GG	AA	GG	GG	GG	AA	GG	GG	GG	AA	AA	GG	AA	GG	GG	AA	GG	AA	GG	GG	GG	GG	GG	AA	GG	AA	AA	GG	AA	GG	GG	GG	GG	GG	GG
wsnp_Ku_c3688_6797159	2A	GG	AA	AA	GG	AA	AA	AA	AA	GG	GG	AA	GG	AA	GG	GG	GG	GG	GG	AA	AA	AA	GG	GG	AA	GG	GG	AA	AA	AA	AA	GG	GG	GG	GG	AA	GG	AA	GG	GG	AA	GG	GG	GG	GG	AA	GG	GG	GG
AX-94600421	2A	CC	CC	CC	GG	CC	CC	CC	CC	CC	CC	CC	CC	CC	GG	GG	CC	CC	CC	CC	CC	CC	GG	CC	CC	CC	CC	CC	CC	CC	CC	CC	CC	CC	CC	CC	GG	CC	CC	CC	CC	CC	CC	GG	CC	CC	CC	CC	CC
wsnp_Ex_c63909_62932893	2A	GG	AA	AA	GG	GG	AA	AA	GG	GG	GG	AA	GG	AA	GG	GG	GG	GG	GG	AA	AA	AA	GG	GG	AA	GG	GG	GG	GG	AA	GG	GG	GG	GG	GG	GG	GG	AA	GG	GG	AA	GG	GG	GG	GG	AA	GG	GG	GG
wsnp_Ex_c63909_62932669	2A	CC	TT	TT	CC	CC	TT	TT	CC	CC	CC	TT	CC	TT	CC	CC	CC	CC	CC	TT	TT	TT	CC	CC	TT	CC	CC	CC	CC	TT	CC	CC	CC	CC	CC	CC	CC	TT	CC	CC	TT	CC	CC	CC	CC	TT	CC	CC	CC
Kukri_c8494_77	2A	CC	CC	CC	CC	CC	CC	CC	CC	CC	CC	CC	CC	CC	CC	CC	CC	AA	CC	CC	CC	CC	CC	CC	CC	CC	CC	CC	CC	CC	CC	CC	CC	CC	CC	CC	CC	CC	CC	CC	CC	CC	CC	CC	CC	CC	CC	CC	CC
IAAV2065	2A	CC	CC	CC	CC	CC	CC	CC	CC	CC	CC	CC	CC	CC	CC	CC	TT	TT	CC	CC	CC	CC	CC	CC	CC	CC	CC	CC	CC	CC	CC	CC	CC	CC	CC	CC	CC	CC	CC	CC	CC	CC	CC	CC	CC	CC	CC	CC	CC
wsnp_Ex_c3964_7181151	2A	CC	CC	CC	CC	CC	CC	CC	CC	CC	CC	CC	CC	CC	CC	CC	TT	TT	CC	CC	CC	CC	CC	CC	CC	CC	CC	CC	CC	CC	CC	CC	CC	CC	CC	CC	CC	CC	CC	CC	CC	CC	CC	CC	CC	CC	CC	CC	CC
BS00060596_51	2A	CC	AA	AA	CC	AA	AA	AA	AA	AA	AA	AA	CC	AA	CC	CC	AA	-	AA	AA	CC	CC	CC	CC	AA	AA	AA	AA	AA	AA	AA	CC	CC	CC	CC	AA	CC	AA	AA	CC	AA	AA	AA	CC	CC	AA	CC	CC	CC
AX-94681123	2A	CC	CC	GG	CC	CC	CC	CC	CC	CC	CC	CC	CC	CC	CC	GG	CC	CC	CC	CC	CC	CC	CC	CC	CC	CC	CC	CC	CC	CC	CC	CC	CC	CC	CC	CC	CC	GG	CC	CC	GG	CC	CC	CC	CC	CC	CC	CC	CC
Tdurum_contig30201_63	2A	TT	TT	TT	TT	TT	TT	TT	TT	TT	TT	TT	TT	TT	TT	TT	TT	GG	TT	TT	TT	TT	TT	TT	TT	TT	TT	TT	TT	TT	TT	TT	TT	TT	TT	TT	TT	TT	TT	TT	TT	TT	TT	TT	TT	TT	TT	TT	TT
AX-94415912	2A	AA	GG	AA	GG	GG	GG	GG	GG	GG	GG	GG	AA	GG	GG	AA	AA	GG	GG	AA	GG	GG	GG	GG	GG	GG	AA	GG	GG	GG	GG	GG	GG	GG	GG	GG	GG	AA	GG	GG	AA	GG	GG	AA	GG	GG	GG	GG	GG
AX-94575146	2A	CC	CC	TT	CC	CC	CC	CC	TT	CC	CC	TT	CC	TT	CC	CC	CC	CC	TT	CC	CC	CC	TT	TT	CC	CC	CC	TT	TT	CC	CC	TT	TT	TT	TT	TT	TT	TT	TT	TT	TT	TT	TT	CC	TT	TT	TT	TT	TT
AX-94905821	2A	CC	CC	TT	CC	CC	CC	CC	CC	CC	CC	TT	CC	CC	CC	TT	CC	CC	TT	CC	CC	CC	CC	CC	CC	CC	CC	CC	CC	CC	CC	CC	CC	CC	CC	CC	CC	TT	CC	TT	TT	CC	CC	CC	CC	CC	CC	CC	CC
RAC875_c1757_530	2A	AA	AA	CC	CC	AA	AA	CC	CC	AA	AA	AA	AA	AA	AA	AA	CC	CC	CC	AA	CC	AA	CC	AA	AA	AA	AA	AA	AA	AA	AA	AA	AA	AA	AA	CC	AA	AA	CC	AA	AA	CC	CC	AA	AA	AA	AA	AA	AA
IAAV5706	2A	CC	AA	CC	CC	CC	AA	CC	CC	AA	AA	CC	CC	AA	AA	AA	CC	CC	CC	AA	CC	CC	CC	CC	AA	AA	AA	AA	CC	CC	CC	AA	AA	AA	AA	CC	CC	AA	CC	AA	AA	CC	CC	CC	AA	AA	AA	AA	AA
BobWhite_rep_c63940_205	2A	TT	CC	CC	CC	TT	CC	CC	CC	CC	CC	TT	TT	CC	CC	CC	CC	CC	CC	CC	CC	TT	CC	TT	CC	CC	CC	CC	TT	TT	TT	CC	CC	CC	CC	CC	CC	CC	CC	CC	CC	CC	CC	CC	CC	CC	CC	CC	CC
RAC875_c35807_1110	2A	AA	-	CC	CC	AA	CC	CC	-	-	CC	AA	AA	CC	CC	CC	CC	AA	CC	CC	AA	AA	CC	AA	CC	CC	CC	CC	AA	AA	AA	CC	CC	CC	CC	CC	CC	CC	AA	CC	CC	AA	AA	CC	CC	CC	CC	CC	CC
wsnp_Ex_rep_c108004_91402649	2A	CC	TT	TT	CC	CC	TT	TT	CC	TT	TT	CC	CC	TT	TT	TT	CC	CC	TT	TT	CC	CC	CC	CC	TT	TT	TT	TT	CC	CC	CC	TT	TT	TT	TT	CC	TT	TT	CC	TT	TT	CC	CC	TT	TT	TT	TT	TT	TT
AX-95173582	2A	CC	CC	CC	CC	CC	CC	CC	CC	CC	CC	CC	CC	CC	CC	CC	CC	CC	CC	CC	CC	CC	CC	CC	CC	CC	CC	CC	CC	CC	CC	CC	CC	CC	CC	CC	CC	CC	CC	GG	CC	CC	CC	CC	CC	CC	CC	CC	CC
BS00091763_51	2A	AA	-	GG	AA	AA	GG	GG	AA	GG	GG	AA	AA	GG	GG	GG	AA	AA	GG	GG	GG	AA	AA	AA	GG	GG	GG	GG	AA	AA	AA	GG	GG	AA	GG	AA	AA	GG	AA	AA	GG	AA	AA	AA	GG	GG	GG	GG	GG
AX-95089775	2A	GG	AA	AA	AA	AA	AA	GG	AA	GG	AA	GG	GG	AA	AA	GG	AA	AA	GG	GG	AA	AA	AA	AA	AA	AA	GG	AA	AA	AA	AA	AA	AA	AA	AA	AA	AA	AA	AA	AA	AA	AA	AA	GG	AA	AA	-	AA	AA
AX-94602991	2A	CC	GG	CC	CC	CC	CC	GG	GG	CC	CC	CC	CC	CC	CC	CC	CC	CC	CC	GG	CC	CC	CC	CC	CC	CC	CC	GG	CC	CC	CC	CC	CC	CC	CC	CC	CC	CC	CC	CC	CC	CC	CC	CC	CC	CC	CC	CC	CC
Kukri_c53501_305	2A	GG	GG	GG	GG	GG	GG	GG	GG	GG	GG	GG	GG	GG	GG	GG	GG	GG	GG	GG	GG	GG	GG	GG	GG	AA	AA	AA	GG	GG	GG	GG	GG	GG	GG	GG	GG	GG	GG	GG	GG	GG	GG	GG	GG	GG	GG	GG	GG
AX-94690642	2A	GG	GG	AA	GG	AA	GG	GG	GG	GG	GG	GG	GG	GG	GG	GG	GG	GG	GG	GG	GG	GG	GG	GG	GG	AA	GG	GG	GG	GG	GG	GG	GG	GG	GG	GG	GG	AA	GG	AA	GG	GG	GG	GG	GG	GG	GG	GG	GG
BS00049210_51	2A	CC	CC	CC	CC	CC	TT	TT	CC	CC	CC	TT	CC	CC	TT	TT	CC	CC	CC	CC	-	CC	CC	CC	TT	CC	CC	CC	CC	TT	CC	TT	CC	CC	TT	CC	CC	TT	CC	CC	TT	CC	CC	CC	TT	CC	TT	TT	TT
BS00098033_51	2A	TT	TT	TT	-	TT	TT	TT	TT	-	TT	TT	TT	TT	TT	TT	TT	-	TT	TT	TT	TT	TT	TT	TT	TT	TT	TT	TT	TT	TT	TT	TT	TT	TT	TT	TT	TT	TT	TT	TT	TT	TT	TT	TT	TT	TT	TT	TT
IAAV7086	2A	AA	AA	AA	AA	AA	GG	GG	AA	AA	AA	GG	AA	AA	GG	GG	AA	AA	AA	AA	AA	AA	AA	AA	GG	GG	GG	GG	AA	GG	AA	GG	AA	AA	GG	AA	AA	GG	AA	AA	GG	AA	AA	AA	GG	GG	GG	GG	GG
BS00024643_51	2A	CC	CC	CC	CC	CC	CC	TT	CC	CC	CC	CC	CC	CC	CC	CC	CC	CC	CC	CC	CC	CC	CC	CC	CC	TT	TT	TT	CC	CC	CC	CC	CC	CC	CC	CC	CC	CC	CC	CC	CC	CC	CC	CC	CC	TT	CC	CC	CC
AX-94907881	2A	CC	CC	CC	CC	CC	CC	CC	CC	CC	CC	CC	CC	CC	CC	CC	CC	CC	CC	AA	CC	CC	AA	AA	CC	CC	CC	CC	CC	CC	CC	-	CC	CC	CC	CC	CC	CC	CC	AA	CC	CC	CC	AA	CC	AA	-	CC	CC
BS00064813_51	2A	GG	GG	GG	GG	GG	AA	AA	GG	GG	GG	AA	GG	GG	AA	AA	GG	GG	GG	GG	GG	GG	GG	GG	AA	AA	AA	AA	GG	AA	GG	AA	GG	GG	AA	GG	GG	AA	GG	GG	AA	GG	GG	GG	AA	AA	AA	AA	AA
tplb0025l18_1788	2A	TT	TT	TT	TT	TT	CC	CC	TT	TT	TT	CC	TT	TT	CC	CC	TT	TT	TT	TT	TT	TT	TT	TT	CC	CC	CC	CC	TT	CC	TT	CC	TT	TT	CC	TT	TT	CC	TT	TT	CC	TT	TT	TT	CC	CC	CC	CC	CC
wsnp_Ku_c2838_5354231	2A	TT	TT	TT	TT	TT	CC	CC	TT	TT	TT	CC	TT	TT	CC	CC	TT	TT	TT	TT	TT	TT	TT	TT	CC	CC	CC	CC	TT	CC	TT	CC	TT	TT	CC	TT	TT	CC	TT	TT	CC	TT	TT	TT	CC	CC	CC	CC	CC
BS00087932_51	2A	GG	-	GG	GG	GG	TT	TT	GG	GG	GG	TT	GG	GG	TT	TT	GG	GG	GG	GG	GG	GG	GG	GG	TT	TT	TT	TT	GG	TT	GG	TT	-	GG	TT	GG	GG	TT	GG	GG	TT	GG	GG	GG	TT	TT	TT	TT	TT
Tdurum_contig50720_482	2A	CC	CC	CC	CC	CC	AA	AA	CC	CC	CC	AA	CC	CC	AA	AA	CC	CC	CC	CC	CC	CC	CC	CC	AA	AA	AA	AA	CC	AA	CC	AA	CC	CC	AA	CC	CC	AA	CC	CC	AA	CC	CC	CC	AA	AA	AA	AA	AA
RAC875_c35688_178	2A	GG	GG	GG	GG	GG	GG	AA	GG	GG	GG	GG	GG	GG	GG	GG	GG	GG	GG	GG	GG	GG	GG	GG	GG	AA	AA	AA	GG	GG	GG	GG	GG	GG	GG	GG	GG	GG	GG	GG	GG	GG	GG	GG	GG	AA	GG	GG	GG
Kukri_c21008_657	2A	TT	TT	TT	TT	TT	CC	CC	TT	TT	TT	CC	TT	TT	CC	CC	TT	TT	TT	TT	TT	TT	TT	TT	CC	CC	CC	CC	TT	CC	TT	-	TT	TT	-	TT	TT	CC	TT	TT	TT	TT	TT	TT	CC	CC	CC	CC	CC
Tdurum_contig8350_243	2A	GG	GG	GG	GG	GG	TT	TT	GG	GG	GG	TT	GG	GG	TT	TT	GG	GG	GG	GG	GG	GG	GG	GG	TT	TT	TT	TT	GG	TT	GG	TT	GG	GG	TT	GG	GG	TT	GG	GG	GG	GG	GG	GG	TT	TT	TT	TT	TT
RAC875_c27611_467	2B	TT	TT	TT	CC	TT	TT	CC	TT	CC	CC	TT	TT	TT	TT	TT	CC	CC	CC	TT	TT	TT	TT	TT	TT	TT	TT	TT	CC	TT	TT	CC	CC	TT	TT	TT	CC	TT	CC	CC	CC	TT	CC	TT	TT	CC	CC	TT	TT
AX-94571927	2B	CC	GG	CC	GG	CC	CC	GG	CC	GG	CC	CC	GG	CC	CC	CC	GG	CC	CC	GG	CC	CC	CC	CC	CC	CC	CC	CC	CC	CC	GG	GG	CC	CC	CC	CC	GG	CC	CC	GG	GG	CC	GG	CC	CC	GG	CC	CC	CC
BS00084668_51	2B	AA	GG	AA	GG	AA	AA	GG	AA	GG	GG	AA	GG	AA	AA	AA	GG	AA	GG	GG	AA	AA	AA	AA	AA	AA	AA	AA	AA	AA	GG	GG	AA	AA	AA	AA	GG	AA	AA	GG	GG	AA	GG	AA	AA	GG	AA	AA	AA
BS00044332_51	2B	TT	TT	TT	TT	CC	TT	TT	TT	TT	TT	TT	TT	TT	CC	CC	TT	TT	TT	TT	TT	TT	TT	TT	TT	CC	TT	CC	TT	TT	TT	TT	TT	TT	TT	TT	TT	TT	TT	TT	TT	TT	TT	TT	TT	TT	TT	TT	CC
BS00023068_51	2B	CC	CC	TT	CC	CC	TT	CC	CC	CC	CC	TT	CC	TT	CC	CC	CC	TT	CC	CC	TT	CC	TT	TT	TT	CC	CC	CC	TT	TT	CC	CC	CC	TT	TT	TT	CC	CC	CC	CC	CC	TT	CC	TT	TT	CC	CC	TT	CC
AX-94880001	2B	CC	AA	AA	CC	AA	AA	CC	CC	CC	CC	AA	AA	AA	AA	AA	CC	CC	CC	AA	AA	CC	AA	AA	AA	AA	CC	AA	CC	AA	AA	CC	CC	AA	AA	AA	CC	CC	CC	CC	CC	AA	CC	AA	AA	CC	CC	AA	AA
AX-94831339	2B	AA	-	CC	AA	CC	CC	AA	-	AA	AA	CC	CC	CC	CC	CC	AA	-	AA	CC	CC	AA	CC	CC	CC	CC	AA	CC	AA	CC	CC	AA	AA	CC	CC	CC	AA	AA	AA	AA	AA	CC	AA	CC	CC	AA	AA	CC	CC
RAC875_rep_c115433_378	2B	TT	TT	CC	TT	CC	CC	TT	TT	TT	CC	CC	TT	CC	CC	CC	TT	CC	CC	TT	CC	TT	TT	CC	CC	CC	TT	CC	TT	CC	TT	TT	CC	CC	CC	TT	TT	TT	CC	TT	TT	CC	TT	CC	CC	TT	CC	CC	CC
RAC875_rep_c109471_154	2B	GG	GG	AA	GG	AA	AA	GG	GG	GG	AA	AA	GG	AA	AA	AA	GG	AA	AA	GG	AA	GG	GG	AA	AA	AA	GG	AA	GG	AA	GG	GG	AA	AA	AA	GG	GG	GG	AA	GG	GG	AA	GG	AA	AA	GG	AA	AA	AA
wsnp_Ex_c7776_13247365	2B	GG	AA	GG	AA	AA	GG	AA	GG	AA	GG	GG	AA	GG	GG	AA	AA	GG	GG	AA	GG	GG	GG	GG	GG	AA	GG	AA	GG	GG	AA	GG	GG	GG	GG	GG	GG	GG	GG	AA	GG	GG	GG	GG	GG	AA	GG	GG	GG
wsnp_JD_c640_960796	2B	GG	AA	GG	AA	AA	GG	AA	GG	AA	GG	GG	AA	GG	GG	AA	AA	-	GG	AA	GG	GG	GG	GG	GG	AA	GG	AA	GG	GG	AA	-	-	-	GG	GG	GG	GG	GG	AA	GG	GG	GG	GG	GG	AA	GG	GG	GG
Kukri_c30847_344	2B	GG	GG	AA	GG	GG	AA	GG	GG	GG	AA	AA	GG	AA	AA	GG	GG	AA	AA	GG	AA	GG	GG	AA	AA	GG	GG	GG	GG	AA	GG	AA	GG	AA	AA	GG	AA	GG	AA	GG	AA	AA	AA	GG	AA	GG	GG	AA	AA
AX-94505732	2B	TT	CC	TT	CC	CC	TT	CC	TT	CC	TT	TT	CC	TT	TT	CC	CC	TT	TT	CC	TT	TT	TT	TT	TT	CC	TT	CC	TT	TT	CC	TT	TT	TT	TT	TT	TT	TT	TT	CC	TT	TT	TT	TT	TT	CC	TT	TT	TT
Excalibur_c34937_710	2B	TT	TT	GG	TT	TT	GG	TT	TT	TT	TT	GG	TT	GG	TT	TT	TT	TT	TT	TT	GG	TT	GG	GG	GG	TT	TT	TT	TT	GG	TT	TT	TT	GG	GG	TT	TT	TT	TT	TT	TT	GG	TT	GG	GG	TT	TT	GG	TT
AX-94526671	2B	GG	GG	GG	CC	GG	CC	CC	GG	CC	CC	CC	GG	GG	GG	GG	CC	CC	CC	GG	CC	GG	CC	CC	CC	GG	GG	CC	CC	CC	GG	CC	CC	CC	CC	GG	CC	GG	GG	CC	CC	CC	CC	CC	CC	CC	CC	CC	GG
Kukri_rep_c97239_133	2B	AA	AA	GG	GG	AA	GG	GG	AA	GG	GG	GG	AA	GG	AA	AA	GG	GG	AA	AA	GG	AA	GG	GG	GG	GG	AA	GG	GG	GG	AA	GG	GG	GG	GG	AA	GG	AA	GG	GG	GG	GG	GG	GG	GG	GG	GG	GG	AA
Excalibur_c17250_104	2B	TT	TT	CC	TT	TT	TT	TT	TT	TT	TT	TT	TT	CC	TT	TT	TT	TT	TT	TT	TT	TT	TT	TT	TT	CC	TT	TT	TT	TT	TT	TT	TT	TT	TT	TT	TT	TT	CC	TT	TT	TT	TT	TT	TT	TT	TT	TT	TT
tplb0034e07_718	2B	GG	-	GG	AA	GG	AA	AA	GG	AA	AA	AA	GG	GG	GG	GG	AA	AA	GG	GG	AA	GG	AA	AA	AA	GG	GG	GG	AA	AA	GG	AA	-	AA	AA	GG	AA	GG	GG	AA	AA	AA	AA	AA	AA	AA	GG	AA	GG
GENE-1442_78	2B	AA	AA	AA	CC	AA	CC	CC	AA	CC	CC	CC	AA	AA	AA	AA	CC	CC	AA	AA	CC	AA	CC	CC	CC	AA	AA	AA	CC	CC	AA	CC	AA	CC	CC	AA	CC	AA	AA	CC	CC	CC	CC	CC	CC	CC	AA	CC	AA
wsnp_Ra_c1501_2991585	2B	AA	AA	AA	GG	AA	GG	GG	AA	GG	GG	GG	AA	AA	AA	AA	GG	GG	AA	AA	GG	AA	GG	GG	GG	AA	AA	AA	GG	GG	AA	GG	AA	GG	GG	AA	GG	AA	AA	GG	GG	GG	GG	GG	GG	GG	AA	GG	AA
Ex_c525_1401	2B	CC	-	CC	TT	CC	TT	TT	CC	TT	TT	TT	CC	CC	CC	CC	TT	TT	CC	CC	TT	CC	TT	TT	TT	CC	CC	CC	TT	TT	CC	TT	CC	TT	TT	CC	TT	CC	CC	TT	TT	TT	TT	TT	TT	TT	CC	TT	CC
Excalibur_c42248_663	2B	TT	TT	TT	CC	TT	CC	CC	TT	CC	CC	CC	TT	TT	TT	TT	CC	CC	TT	TT	CC	TT	CC	CC	CC	TT	TT	TT	CC	CC	TT	CC	TT	CC	CC	TT	CC	TT	CC	CC	CC	CC	CC	CC	CC	CC	TT	CC	TT
Excalibur_c29417_499	2B	CC	CC	CC	-	CC	TT	TT	CC	CC	TT	TT	CC	CC	CC	CC	TT	TT	CC	CC	TT	CC	TT	TT	TT	CC	CC	CC	TT	TT	CC	TT	CC	TT	TT	CC	TT	CC	CC	TT	TT	TT	TT	TT	TT	TT	CC	TT	CC
Excalibur_c29417_400	2B	CC	CC	CC	CC	CC	TT	TT	CC	CC	TT	TT	CC	CC	CC	CC	TT	TT	CC	CC	TT	CC	TT	TT	TT	CC	CC	CC	TT	TT	CC	TT	CC	TT	TT	CC	TT	CC	CC	TT	TT	TT	TT	TT	TT	TT	CC	TT	CC
Excalibur_c2656_3198	2B	AA	AA	AA	AA	AA	GG	GG	AA	AA	GG	GG	AA	AA	AA	AA	GG	GG	AA	AA	GG	AA	-	GG	GG	AA	AA	AA	GG	GG	AA	GG	AA	GG	GG	AA	GG	AA	AA	GG	GG	GG	GG	GG	GG	GG	AA	GG	AA
Kukri_c6306_1151	2B	TT	TT	TT	-	TT	CC	CC	TT	-	CC	CC	TT	TT	TT	TT	CC	CC	TT	TT	CC	TT	CC	CC	CC	TT	TT	TT	CC	CC	TT	CC	TT	CC	CC	TT	CC	TT	TT	CC	CC	CC	CC	CC	CC	CC	TT	CC	TT
BS00058815_51	2B	TT	TT	TT	-	TT	CC	CC	TT	-	CC	CC	TT	TT	TT	TT	CC	CC	TT	TT	CC	TT	CC	CC	CC	TT	TT	TT	CC	CC	TT	CC	TT	CC	CC	TT	CC	TT	TT	CC	CC	CC	CC	CC	CC	CC	TT	CC	TT
AX-94427273	2B	GG	GG	GG	AA	GG	AA	AA	GG	AA	AA	AA	GG	GG	GG	GG	AA	-	GG	GG	AA	GG	AA	AA	AA	GG	GG	GG	AA	AA	GG	AA	GG	AA	AA	GG	AA	GG	GG	AA	AA	AA	AA	AA	AA	AA	GG	AA	GG
AX-94972565	2B	GG	GG	GG	AA	GG	AA	AA	GG	AA	AA	AA	GG	GG	GG	GG	AA	AA	GG	GG	AA	GG	AA	AA	AA	GG	GG	AA	AA	AA	GG	AA	AA	AA	AA	GG	AA	GG	AA	AA	AA	AA	AA	AA	AA	AA	AA	AA	GG
wsnp_Ex_c10961_17803258	2B	TT	TT	TT	-	TT	CC	CC	TT	-	CC	CC	TT	TT	TT	TT	CC	CC	TT	TT	CC	TT	CC	CC	CC	TT	TT	TT	CC	CC	TT	CC	TT	CC	CC	TT	CC	TT	TT	CC	CC	CC	CC	CC	CC	CC	TT	CC	TT
AX-94716447	2B	CC	CC	CC	TT	CC	TT	TT	CC	TT	TT	TT	CC	CC	TT	TT	TT	-	CC	CC	TT	CC	TT	TT	TT	CC	CC	TT	TT	TT	CC	TT	TT	TT	TT	CC	TT	CC	TT	TT	TT	TT	TT	TT	TT	TT	TT	TT	CC
Kukri_c3701_392	2B	TT	TT	TT	TT	TT	CC	CC	TT	TT	TT	TT	TT	TT	TT	TT	CC	TT	TT	TT	TT	TT	CC	CC	CC	TT	TT	CC	CC	TT	TT	CC	CC	CC	CC	TT	CC	TT	CC	CC	CC	CC	CC	CC	CC	CC	CC	CC	TT
tplb0054d13_2445	2B	CC	TT	TT	CC	TT	CC	CC	CC	CC	TT	TT	TT	TT	TT	TT	CC	TT	TT	TT	TT	CC	CC	CC	CC	TT	CC	CC	CC	TT	TT	CC	CC	CC	CC	CC	CC	TT	CC	CC	CC	CC	CC	CC	CC	CC	CC	CC	TT
BobWhite_c11397_231	2B	TT	GG	GG	GG	GG	TT	GG	TT	GG	GG	GG	GG	GG	GG	GG	TT	GG	GG	GG	GG	TT	TT	TT	TT	GG	TT	TT	TT	GG	GG	TT	TT	TT	TT	TT	TT	GG	TT	TT	TT	TT	TT	TT	TT	TT	TT	TT	GG
Kukri_c98858_299	2B	CC	CC	TT	CC	CC	TT	CC	CC	CC	TT	TT	TT	TT	TT	CC	CC	TT	TT	TT	TT	CC	CC	TT	TT	CC	CC	CC	CC	TT	TT	CC	CC	TT	TT	CC	CC	CC	CC	CC	CC	TT	CC	CC	TT	CC	CC	CC	TT
BS00081871_51	2B	AA	AA	CC	AA	AA	AA	AA	AA	AA	CC	CC	CC	CC	CC	AA	AA	CC	CC	CC	AA	AA	AA	AA	AA	AA	AA	AA	AA	CC	CC	AA	AA	CC	CC	CC	AA	AA	CC	AA	AA	AA	AA	AA	CC	AA	AA	AA	CC
BobWhite_c19945_341	2B	GG	GG	TT	GG	TT	GG	GG	GG	GG	TT	TT	TT	TT	TT	TT	GG	TT	TT	TT	GG	GG	GG	GG	GG	TT	GG	TT	GG	TT	TT	GG	GG	TT	TT	GG	GG	GG	GG	GG	GG	GG	GG	GG	TT	GG	GG	GG	TT
RAC875_c6538_123	2B	GG	GG	GG	GG	GG	AA	AA	GG	GG	GG	GG	GG	GG	GG	GG	AA	GG	GG	GG	AA	GG	GG	AA	AA	GG	GG	GG	GG	GG	GG	GG	GG	GG	GG	AA	GG	GG	AA	GG	GG	AA	GG	GG	GG	GG	GG	GG	GG
BobWhite_c26803_89	2B	CC	CC	CC	CC	CC	TT	CC	CC	CC	CC	CC	CC	CC	CC	CC	TT	-	CC	CC	TT	CC	CC	TT	TT	CC	CC	CC	CC	CC	CC	CC	CC	CC	CC	TT	CC	CC	TT	CC	CC	TT	CC	CC	CC	CC	CC	CC	CC
AX-94581569	2B	CC	CC	CC	CC	CC	GG	CC	CC	CC	CC	CC	CC	CC	CC	CC	GG	CC	CC	CC	GG	CC	CC	GG	GG	CC	CC	CC	CC	CC	CC	CC	CC	CC	CC	CC	CC	CC	CC	CC	CC	GG	CC	CC	CC	CC	CC	CC	CC
Kukri_c16758_443	2B	GG	TT	GG	TT	GG	GG	GG	GG	TT	GG	GG	GG	GG	GG	GG	GG	GG	GG	GG	GG	GG	GG	GG	GG	GG	GG	GG	GG	GG	GG	TT	GG	GG	GG	TT	TT	GG	TT	GG	TT	GG	TT	GG	GG	TT	GG	GG	GG
Excalibur_c31042_178	2B	GG	GG	GG	GG	GG	GG	GG	GG	GG	GG	GG	GG	GG	GG	GG	GG	GG	GG	GG	GG	GG	GG	GG	GG	GG	GG	GG	GG	GG	GG	AA	GG	GG	GG	GG	AA	GG	GG	GG	AA	GG	AA	GG	GG	GG	GG	GG	GG
Excalibur_c841_609	2B	CC	CC	CC	CC	CC	CC	CC	CC	CC	CC	CC	CC	CC	CC	CC	CC	CC	CC	CC	CC	CC	CC	CC	CC	CC	CC	CC	CC	CC	CC	CC	CC	CC	CC	-	CC	CC	-	CC	CC	CC	CC	CC	CC	CC	CC	CC	CC
AX-94983323	2B	AA	GG	GG	GG	GG	GG	GG	GG	GG	GG	GG	GG	GG	GG	GG	GG	GG	GG	GG	GG	AA	AA	GG	GG	AA	AA	GG	GG	GG	GG	GG	AA	GG	GG	GG	GG	AA	GG	AA	GG	GG	GG	AA	GG	GG	AA	AA	GG
AX-94695244	2B	TT	CC	TT	CC	TT	TT	CC	TT	CC	TT	TT	TT	TT	TT	TT	TT	TT	TT	TT	TT	TT	TT	TT	TT	TT	TT	TT	TT	TT	TT	CC	TT	TT	TT	CC	CC	TT	CC	TT	CC	TT	CC	TT	TT	CC	TT	TT	TT
Excalibur_c42928_135	2B	CC	TT	TT	TT	TT	CC	-	CC	TT	TT	TT	TT	TT	TT	TT	CC	TT	TT	TT	CC	CC	CC	CC	CC	CC	CC	TT	CC	TT	TT	TT	CC	TT	TT	CC	TT	CC	CC	CC	TT	CC	TT	CC	TT	TT	CC	CC	TT
RAC875_c62831_255	2B	GG	TT	GG	TT	GG	GG	GG	GG	TT	GG	GG	GG	GG	GG	GG	GG	GG	GG	GG	GG	GG	GG	GG	GG	GG	GG	GG	GG	GG	GG	TT	GG	GG	GG	GG	TT	GG	GG	GG	TT	GG	TT	GG	GG	TT	GG	GG	GG
Tdurum_contig44328_448	2B	GG	GG	AA	GG	AA	GG	-	GG	GG	AA	AA	AA	AA	AA	AA	GG	AA	AA	AA	GG	GG	GG	GG	GG	GG	GG	AA	GG	AA	AA	GG	GG	AA	AA	GG	GG	GG	GG	GG	GG	GG	GG	GG	AA	GG	GG	GG	AA
GENE-1018_99	2B	GG	AA	GG	AA	GG	GG	GG	GG	AA	GG	GG	GG	GG	GG	GG	GG	GG	GG	GG	GG	GG	GG	GG	GG	GG	GG	GG	GG	GG	GG	AA	GG	GG	GG	AA	AA	GG	AA	GG	AA	GG	AA	GG	GG	AA	GG	GG	GG
Kukri_c27673_289	2B	AA	GG	AA	GG	AA	AA	AA	AA	GG	AA	AA	AA	AA	AA	AA	AA	AA	AA	AA	AA	AA	AA	AA	AA	AA	AA	AA	AA	AA	AA	GG	AA	AA	AA	AA	GG	AA	AA	AA	GG	AA	GG	AA	AA	GG	AA	AA	AA
AX-94929616	2B	GG	TT	TT	TT	TT	GG	TT	GG	TT	TT	TT	TT	TT	TT	TT	GG	TT	TT	TT	GG	GG	GG	GG	GG	GG	GG	TT	GG	TT	TT	TT	GG	TT	TT	GG	TT	GG	GG	GG	TT	GG	TT	GG	TT	TT	GG	GG	TT
RAC875_c87052_193	2B	TT	CC	TT	CC	TT	TT	TT	TT	CC	TT	TT	TT	TT	CC	TT	TT	TT	TT	TT	TT	TT	TT	TT	TT	TT	TT	TT	TT	TT	TT	CC	TT	TT	TT	TT	CC	TT	TT	TT	CC	TT	CC	TT	TT	CC	TT	TT	CC
tplb0058m16_1152	2B	TT	CC	TT	CC	TT	TT	CC	TT	CC	CC	TT	CC	TT	CC	CC	TT	TT	CC	CC	TT	TT	TT	TT	TT	TT	TT	CC	TT	TT	CC	CC	TT	TT	TT	CC	CC	TT	CC	TT	CC	TT	CC	TT	TT	CC	TT	TT	CC
BobWhite_c1149_539	2B	AA	GG	AA	GG	AA	AA	GG	AA	GG	GG	AA	GG	AA	GG	GG	AA	AA	GG	GG	AA	AA	AA	AA	AA	-	AA	GG	AA	AA	GG	GG	AA	AA	AA	GG	GG	AA	GG	AA	GG	AA	GG	AA	AA	GG	AA	AA	GG
wsnp_Ra_c10712_17572884	2B	GG	AA	GG	AA	GG	GG	GG	GG	AA	GG	GG	GG	GG	AA	GG	GG	GG	GG	GG	GG	GG	GG	GG	GG	GG	GG	GG	GG	GG	GG	AA	GG	GG	GG	GG	AA	GG	GG	GG	AA	GG	AA	GG	GG	AA	GG	GG	AA
AX-94893801	2B	CC	CC	CC	CC	CC	CC	CC	CC	CC	CC	CC	CC	CC	CC	CC	CC	GG	CC	CC	CC	CC	GG	CC	CC	CC	GG	GG	CC	CC	CC	GG	GG	GG	GG	GG	GG	GG	GG	GG	GG	GG	GG	GG	GG	GG	GG	GG	GG
AX-94681430	2B	AA	GG	GG	GG	AA	AA	GG	AA	GG	GG	GG	GG	GG	GG	GG	GG	GG	GG	GG	GG	AA	AA	AA	AA	AA	AA	GG	AA	GG	GG	GG	AA	GG	GG	GG	GG	AA	GG	AA	GG	GG	GG	AA	GG	GG	AA	AA	GG
BS00061979_51	2B	TT	CC	TT	CC	TT	TT	TT	TT	CC	-	TT	TT	TT	TT	TT	TT	TT	-	-	TT	TT	TT	TT	TT	CC	TT	TT	TT	TT	-	CC	TT	TT	TT	CC	CC	TT	CC	TT	CC	TT	CC	TT	TT	CC	TT	TT	TT
Excalibur_c60081_474	2B	CC	CC	CC	CC	CC	CC	CC	TT	CC	-	TT	CC	CC	CC	CC	TT	TT	-	-	TT	TT	CC	CC	CC	CC	CC	CC	TT	CC	-	TT	CC	TT	TT	TT	CC	CC	CC	TT	CC	TT	CC	TT	TT	CC	CC	TT	TT
BobWhite_c12426_84	2B	TT	TT	TT	TT	TT	TT	TT	TT	TT	TT	TT	TT	TT	TT	TT	TT	CC	TT	TT	TT	TT	CC	TT	TT	TT	CC	CC	TT	TT	TT	CC	CC	CC	CC	CC	CC	CC	CC	CC	CC	CC	CC	CC	CC	CC	CC	CC	CC
Tdurum_contig63196_123	2B	GG	GG	-	GG	GG	-	GG	GG	GG	GG	GG	GG	-	GG	GG	GG	AA	GG	GG	GG	GG	AA	-	GG	GG	AA	AA	GG	GG	GG	AA	AA	AA	AA	AA	AA	AA	GG	AA	AA	AA	AA	AA	AA	AA	AA	AA	AA
TA020776-0309	2B	AA	AA	AA	AA	AA	AA	AA	GG	AA	AA	AA	AA	AA	AA	AA	AA	AA	AA	AA	GG	GG	AA	AA	GG	AA	AA	AA	GG	AA	AA	GG	AA	GG	AA	AA	AA	AA	AA	GG	AA	GG	AA	GG	GG	AA	AA	AA	AA
BS00070900_51	2B	GG	AA	AA	GG	GG	AA	GG	-	GG	GG	GG	AA	AA	GG	GG	AA	GG	GG	GG	GG	GG	GG	AA	-	GG	GG	GG	AA	GG	GG	GG	GG	GG	GG	GG	GG	GG	GG	GG	GG	GG	GG	GG	GG	GG	GG	GG	AA
wsnp_Ex_rep_c66551_64836327	2B	CC	CC	CC	CC	AA	CC	CC	CC	CC	AA	AA	CC	CC	CC	CC	CC	AA	AA	CC	CC	CC	AA	CC	CC	CC	CC	AA	CC	AA	CC	AA	CC	CC	CC	CC	AA	CC	CC	CC	AA	CC	AA	CC	CC	CC	CC	CC	CC
BS00053880_51	2B	GG	TT	TT	GG	GG	TT	GG	TT	GG	GG	GG	TT	TT	GG	GG	TT	GG	GG	GG	GG	GG	GG	TT	TT	GG	GG	GG	TT	GG	GG	GG	GG	GG	GG	GG	GG	GG	GG	GG	GG	GG	GG	GG	GG	GG	GG	GG	TT
wsnp_Ra_c4321_7860456	2B	CC	CC	CC	CC	TT	CC	CC	CC	CC	TT	TT	CC	CC	CC	CC	CC	TT	TT	CC	CC	CC	TT	CC	CC	TT	CC	TT	CC	TT	CC	TT	CC	CC	CC	TT	TT	TT	TT	CC	TT	CC	TT	CC	CC	CC	CC	CC	CC
BS00022059_51	2B	TT	CC	CC	TT	TT	CC	TT	CC	TT	TT	TT	CC	CC	TT	TT	CC	TT	TT	TT	TT	TT	TT	CC	CC	TT	TT	TT	CC	TT	TT	TT	TT	TT	TT	TT	TT	TT	TT	TT	TT	TT	TT	TT	TT	TT	TT	TT	CC
wsnp_Ex_c19371_28311667	2B	GG	TT	TT	TT	GG	TT	TT	TT	TT	TT	GG	TT	TT	TT	TT	TT	GG	TT	TT	TT	GG	GG	TT	TT	GG	GG	GG	TT	GG	TT	GG	TT	TT	TT	GG	GG	TT	GG	TT	GG	TT	GG	TT	TT	TT	TT	TT	TT
AX-95216074	2B	CC	GG	GG	GG	CC	GG	GG	GG	GG	GG	CC	GG	GG	GG	GG	GG	CC	GG	GG	GG	CC	CC	GG	GG	GG	CC	CC	GG	CC	GG	CC	GG	GG	GG	CC	CC	GG	CC	GG	CC	GG	CC	GG	GG	GG	GG	GG	GG
IAAV5802	2B	AA	AA	AA	CC	AA	AA	CC	AA	CC	CC	AA	AA	AA	CC	CC	AA	AA	CC	CC	CC	AA	AA	AA	AA	AA	AA	AA	AA	AA	CC	AA	CC	CC	CC	AA	AA	CC	AA	CC	AA	CC	AA	CC	CC	CC	CC	CC	AA
Kukri_c63748_1453	2B	AA	AA	AA	AA	AA	AA	AA	AA	AA	AA	AA	AA	AA	AA	AA	AA	AA	AA	AA	AA	AA	AA	AA	AA	GG	AA	AA	AA	AA	AA	AA	AA	AA	AA	AA	AA	AA	AA	AA	AA	AA	AA	AA	AA	AA	AA	AA	AA
Ku_c63748_1264	2B	TT	CC	CC	CC	TT	CC	CC	CC	CC	CC	TT	CC	CC	CC	CC	CC	TT	CC	CC	CC	TT	TT	CC	CC	CC	TT	TT	CC	TT	CC	TT	CC	CC	CC	TT	TT	CC	TT	CC	TT	CC	TT	CC	CC	CC	CC	CC	CC
tplb0058j01_762	2B	GG	AA	AA	GG	GG	AA	GG	AA	GG	GG	GG	AA	AA	GG	GG	AA	GG	GG	GG	GG	GG	GG	AA	AA	AA	GG	GG	AA	GG	GG	GG	GG	GG	GG	GG	GG	GG	GG	GG	GG	GG	GG	GG	GG	GG	GG	GG	AA
BS00038498_51	2B	AA	AA	AA	GG	AA	AA	GG	AA	GG	GG	AA	AA	AA	GG	GG	AA	AA	GG	GG	GG	AA	AA	AA	AA	AA	AA	AA	AA	AA	GG	AA	GG	GG	GG	AA	AA	GG	AA	AA	AA	GG	AA	GG	GG	GG	GG	GG	AA
AX-94592735	2B	CC	CC	CC	CC	CC	CC	TT	CC	TT	TT	TT	CC	CC	TT	TT	CC	TT	TT	TT	TT	CC	CC	CC	CC	CC	CC	CC	CC	TT	CC	TT	TT	TT	TT	TT	TT	CC	TT	CC	TT	TT	TT	TT	TT	TT	TT	TT	CC
BS00011149_51	2B	CC	TT	TT	TT	CC	TT	TT	TT	-	TT	TT	TT	TT	TT	TT	TT	TT	TT	TT	TT	CC	TT	TT	TT	CC	CC	TT	TT	TT	TT	TT	TT	TT	TT	TT	TT	CC	TT	CC	TT	TT	TT	TT	TT	CC	CC	TT	TT
AX-94540532	2B	GG	CC	CC	CC	GG	CC	CC	CC	CC	CC	CC	CC	CC	CC	CC	CC	CC	CC	CC	CC	GG	CC	CC	CC	GG	GG	CC	CC	CC	CC	CC	CC	CC	CC	CC	CC	GG	CC	GG	CC	CC	CC	CC	CC	GG	GG	CC	CC
AX-94971243	2B	TT	TT	TT	TT	TT	TT	TT	TT	TT	TT	TT	TT	TT	AA	TT	TT	AA	TT	TT	TT	TT	AA	AA	TT	TT	AA	AA	TT	TT	TT	AA	AA	AA	AA	AA	AA	AA	AA	AA	AA	AA	AA	AA	AA	AA	AA	AA	AA
RFL_Contig1863_250	2B	AA	GG	AA	GG	AA	AA	AA	AA	AA	AA	AA	AA	AA	AA	AA	AA	AA	AA	AA	AA	AA	AA	AA	AA	AA	AA	AA	AA	GG	AA	AA	AA	AA	AA	AA	AA	GG	AA	AA	AA	AA	AA	AA	AA	AA	AA	AA	AA
RAC875_rep_c106596_127	2B	AA	GG	AA	GG	AA	AA	AA	AA	AA	AA	AA	AA	AA	AA	AA	AA	AA	AA	AA	AA	AA	AA	AA	AA	AA	AA	AA	AA	GG	AA	AA	AA	AA	AA	AA	AA	AA	AA	AA	AA	AA	AA	AA	AA	AA	AA	AA	AA
TA006853-0531	2B	GG	GG	GG	GG	GG	GG	GG	AA	AA	GG	GG	GG	AA	AA	AA	GG	GG	GG	GG	AA	AA	GG	GG	GG	GG	GG	GG	AA	AA	GG	AA	AA	AA	GG	AA	AA	AA	AA	AA	AA	AA	AA	AA	AA	AA	AA	GG	GG
RAC875_c52926_871	2B	TT	TT	TT	TT	TT	TT	TT	CC	TT	TT	TT	TT	CC	CC	TT	TT	TT	TT	TT	CC	CC	TT	TT	TT	TT	TT	TT	CC	CC	TT	-	-	-	TT	CC	CC	CC	CC	-	-	CC	CC	CC	CC	CC	CC	TT	TT
AX-94462571	2B	GG	CC	GG	CC	CC	CC	CC	GG	GG	GG	GG	GG	GG	GG	GG	CC	GG	GG	CC	GG	GG	GG	CC	CC	GG	GG	GG	GG	CC	CC	GG	CC	GG	GG	GG	CC	CC	GG	GG	CC	GG	GG	CC	GG	GG	GG	GG	GG
Tdurum_contig29563_257	2B	GG	GG	GG	GG	AA	GG	GG	AA	GG	GG	GG	GG	AA	GG	GG	GG	GG	GG	GG	AA	AA	GG	AA	GG	GG	GG	GG	AA	AA	GG	AA	AA	AA	AA	AA	AA	AA	AA	GG	AA	AA	AA	AA	AA	GG	GG	AA	AA
TA001263-0453	2B	TT	CC	TT	TT	TT	TT	TT	TT	CC	CC	CC	TT	TT	TT	TT	TT	CC	CC	TT	TT	TT	TT	TT	TT	CC	TT	TT	TT	CC	TT	TT	TT	TT	TT	CC	TT	TT	TT	CC	TT	TT	TT	TT	TT	CC	CC	TT	TT
wsnp_Ku_c48_103915	2B	TT	TT	TT	TT	TT	TT	TT	TT	TT	TT	CC	TT	TT	TT	TT	CC	CC	CC	TT	TT	TT	TT	TT	TT	CC	TT	TT	TT	TT	CC	TT	TT	TT	TT	TT	TT	TT	TT	TT	TT	TT	TT	TT	TT	TT	TT	TT	TT
wsnp_Ex_c1629_3104356	2B	TT	TT	TT	TT	TT	TT	TT	TT	TT	TT	CC	TT	TT	TT	TT	CC	CC	CC	TT	TT	TT	TT	TT	TT	CC	TT	TT	TT	TT	CC	TT	TT	TT	TT	TT	TT	TT	TT	TT	TT	TT	TT	TT	TT	TT	TT	TT	TT
wsnp_Ex_c1602_3055066	2B	GG	GG	GG	GG	GG	GG	GG	GG	GG	GG	TT	GG	GG	GG	GG	TT	TT	TT	GG	GG	GG	GG	GG	GG	TT	GG	GG	GG	GG	TT	GG	GG	GG	GG	GG	GG	GG	GG	GG	GG	GG	GG	GG	GG	GG	GG	GG	GG
Kukri_rep_c104422_192	2B	GG	-	GG	GG	GG	GG	GG	GG	GG	GG	AA	GG	GG	GG	GG	AA	AA	AA	GG	GG	GG	GG	GG	GG	AA	GG	GG	GG	GG	AA	GG	GG	GG	GG	GG	GG	GG	GG	GG	GG	GG	GG	GG	GG	GG	GG	GG	GG
Kukri_c74521_181	2B	AA	AA	AA	AA	AA	AA	AA	AA	AA	AA	GG	AA	AA	AA	AA	GG	GG	GG	AA	AA	AA	AA	AA	AA	GG	AA	AA	AA	AA	GG	AA	AA	AA	AA	AA	AA	AA	AA	AA	AA	AA	AA	AA	AA	AA	AA	AA	AA
BS00100939_51	2B	TT	TT	TT	TT	TT	TT	TT	TT	TT	TT	CC	TT	TT	TT	TT	CC	CC	CC	TT	TT	TT	TT	TT	TT	CC	TT	TT	TT	TT	CC	TT	TT	TT	TT	TT	TT	TT	TT	TT	TT	TT	TT	TT	TT	TT	TT	TT	TT
Tdurum_contig54634_815	2B	AA	-	GG	AA	AA	AA	AA	GG	AA	GG	AA	AA	AA	GG	AA	AA	AA	AA	AA	GG	AA	GG	AA	AA	AA	AA	GG	AA	AA	AA	AA	-	AA	AA	AA	AA	-	AA	GG	GG	AA	AA	AA	AA	GG	GG	AA	GG
Kukri_c53810_137	2B	TT	CC	CC	TT	TT	TT	TT	CC	TT	TT	TT	TT	TT	CC	TT	TT	TT	TT	TT	CC	TT	TT	TT	TT	TT	TT	TT	CC	TT	TT	TT	CC	TT	TT	CC	TT	TT	TT	CC	TT	TT	TT	TT	TT	CC	CC	TT	CC
Kukri_rep_c106786_230	2B	CC	CC	CC	CC	TT	CC	TT	CC	CC	CC	CC	CC	CC	CC	TT	CC	CC	CC	CC	CC	CC	CC	TT	CC	CC	CC	CC	CC	TT	CC	CC	CC	CC	TT	CC	CC	CC	CC	CC	CC	CC	CC	CC	CC	CC	TT	TT	TT
RAC875_rep_c113106_93	2B	GG	GG	GG	GG	GG	GG	GG	GG	GG	GG	GG	GG	GG	GG	GG	GG	AA	GG	GG	GG	GG	AA	GG	GG	GG	AA	AA	GG	GG	GG	AA	AA	AA	AA	AA	AA	AA	AA	AA	AA	AA	AA	AA	AA	AA	AA	AA	AA
AX-94739692	2B	GG	AA	AA	AA	GG	AA	AA	AA	AA	AA	AA	AA	AA	AA	AA	GG	GG	AA	AA	AA	AA	GG	AA	AA	GG	GG	GG	GG	AA	AA	GG	GG	GG	GG	GG	GG	GG	GG	GG	GG	GG	GG	GG	GG	GG	GG	GG	GG
wsnp_Ex_c1962_3696265	2B	TT	TT	TT	TT	CC	TT	TT	TT	TT	TT	TT	TT	TT	CC	CC	TT	TT	TT	TT	TT	TT	TT	CC	TT	TT	TT	CC	TT	TT	TT	CC	TT	TT	CC	CC	TT	CC	CC	TT	CC	TT	TT	TT	CC	TT	TT	TT	TT
RAC875_c31358_214	2B	AA	AA	AA	AA	GG	AA	AA	AA	AA	GG	AA	AA	AA	GG	GG	AA	GG	AA	AA	AA	AA	GG	GG	AA	AA	AA	AA	AA	AA	AA	GG	AA	AA	GG	GG	AA	AA	GG	AA	AA	AA	AA	AA	GG	AA	AA	AA	GG
BobWhite_rep_c63363_160	2B	CC	TT	CC	TT	CC	CC	CC	CC	TT	TT	CC	TT	CC	TT	CC	CC	CC	TT	TT	TT	CC	CC	CC	TT	CC	CC	CC	CC	CC	TT	CC	CC	CC	CC	CC	CC	CC	CC	CC	CC	CC	CC	CC	CC	CC	CC	CC	CC
wsnp_JD_c42879_30043973	2B	TT	CC	TT	CC	TT	TT	TT	TT	CC	CC	TT	CC	TT	CC	TT	TT	TT	CC	CC	CC	TT	TT	TT	CC	TT	TT	TT	TT	TT	CC	TT	TT	TT	TT	TT	TT	TT	TT	TT	TT	TT	TT	TT	TT	TT	TT	TT	TT
BobWhite_c5072_107	2B	CC	TT	CC	TT	CC	CC	CC	-	TT	TT	CC	TT	CC	TT	CC	CC	-	TT	TT	TT	CC	CC	CC	TT	-	CC	-	CC	CC	TT	CC	CC	CC	CC	CC	CC	CC	CC	CC	CC	CC	CC	CC	CC	CC	CC	CC	CC
BobWhite_rep_c65082_84	2B	GG	AA	GG	AA	GG	GG	GG	GG	AA	AA	GG	AA	GG	AA	GG	GG	GG	AA	AA	AA	GG	GG	GG	AA	GG	GG	GG	GG	GG	AA	GG	GG	GG	GG	GG	GG	GG	GG	GG	GG	GG	GG	GG	GG	GG	GG	GG	GG
BS00022950_51	2B	AA	GG	AA	GG	AA	AA	AA	AA	GG	GG	AA	GG	AA	GG	AA	AA	AA	GG	GG	GG	AA	AA	AA	GG	AA	AA	AA	AA	AA	GG	AA	AA	AA	AA	AA	AA	AA	AA	AA	AA	AA	AA	AA	AA	AA	AA	AA	AA
AX-94432295	2B	GG	CC	GG	CC	GG	GG	GG	GG	CC	CC	GG	CC	GG	CC	GG	GG	GG	CC	CC	CC	GG	GG	GG	CC	GG	GG	GG	GG	GG	CC	GG	GG	GG	GG	GG	GG	GG	GG	GG	GG	GG	GG	GG	GG	GG	GG	GG	GG
wsnp_Ex_c163_321026	2B	TT	TT	CC	TT	CC	CC	TT	CC	TT	TT	CC	TT	TT	CC	CC	CC	CC	TT	TT	TT	TT	CC	CC	TT	CC	TT	CC	CC	CC	TT	CC	CC	CC	CC	CC	CC	CC	TT	CC	CC	CC	CC	CC	CC	CC	CC	TT	TT
Excalibur_c21220_88	2B	TT	TT	CC	TT	TT	CC	TT	CC	TT	TT	CC	TT	TT	TT	CC	CC	CC	TT	TT	TT	TT	CC	CC	TT	CC	TT	CC	CC	CC	TT	CC	CC	CC	CC	CC	CC	CC	TT	CC	CC	CC	CC	CC	CC	CC	CC	TT	TT
Kukri_c29640_92	2B	GG	AA	GG	AA	GG	GG	GG	GG	AA	GG	GG	AA	GG	AA	GG	GG	GG	AA	AA	AA	GG	GG	GG	AA	AA	GG	GG	GG	GG	AA	GG	GG	GG	GG	GG	GG	GG	AA	GG	GG	GG	GG	GG	GG	GG	GG	GG	GG
Kukri_c29640_212	2B	TT	CC	TT	CC	TT	TT	TT	TT	CC	TT	TT	CC	TT	CC	TT	TT	TT	CC	CC	CC	TT	TT	TT	CC	CC	TT	TT	TT	TT	CC	TT	TT	TT	TT	TT	TT	TT	CC	TT	TT	TT	TT	TT	TT	TT	TT	TT	TT
BS00022487_51	2B	GG	GG	AA	GG	GG	AA	AA	GG	GG	GG	AA	GG	GG	GG	GG	GG	GG	GG	GG	AA	AA	GG	AA	AA	AA	GG	GG	GG	AA	GG	GG	AA	GG	GG	GG	GG	GG	GG	GG	AA	GG	AA	GG	GG	GG	GG	GG	GG
RAC875_c17720_501	2B	AA	GG	AA	GG	GG	AA	AA	AA	AA	AA	AA	GG	AA	GG	AA	AA	AA	AA	GG	GG	AA	AA	AA	GG	AA	AA	AA	AA	AA	GG	AA	AA	AA	AA	GG	AA	AA	GG	GG	AA	AA	AA	AA	AA	AA	AA	AA	AA
BS00041585_51	2B	TT	TT	TT	TT	TT	GG	TT	GG	TT	GG	-	TT	TT	GG	GG	GG	TT	TT	TT	TT	TT	GG	GG	TT	TT	TT	TT	GG	-	TT	GG	GG	TT	GG	GG	GG	GG	GG	GG	GG	GG	GG	GG	GG	GG	GG	-	TT
IAAV2277	2B	TT	TT	TT	TT	TT	CC	TT	CC	TT	CC	-	TT	TT	CC	CC	CC	TT	TT	TT	TT	TT	CC	CC	TT	TT	TT	TT	CC	-	TT	CC	CC	TT	CC	CC	CC	CC	CC	CC	CC	CC	CC	CC	CC	CC	CC	-	TT
IAAV4206	2B	CC	CC	CC	CC	CC	TT	CC	TT	CC	TT	-	CC	CC	TT	TT	TT	-	CC	CC	CC	CC	TT	TT	CC	CC	CC	CC	TT	-	CC	TT	TT	CC	TT	CC	TT	TT	TT	CC	TT	TT	TT	TT	TT	TT	TT	-	CC
AX-95182782	2B	AA	CC	CC	CC	CC	AA	CC	CC	CC	AA	CC	CC	CC	CC	CC	CC	CC	CC	CC	CC	AA	CC	AA	CC	CC	AA	CC	CC	CC	CC	AA	AA	AA	AA	AA	CC	AA	AA	CC	CC	AA	AA	-	AA	AA	AA	AA	AA
Ku_c34562_480	2B	AA	AA	AA	GG	AA	AA	AA	AA	GG	AA	AA	GG	AA	GG	AA	AA	AA	GG	GG	GG	AA	AA	AA	GG	GG	AA	AA	AA	AA	GG	AA	AA	AA	AA	AA	AA	AA	GG	AA	AA	AA	AA	AA	AA	AA	AA	AA	AA
BS00009807_51	2B	TT	TT	TT	TT	TT	TT	TT	TT	TT	TT	TT	TT	TT	CC	TT	TT	TT	TT	TT	TT	TT	TT	TT	TT	TT	TT	TT	TT	TT	TT	TT	TT	TT	TT	CC	TT	CC	CC	CC	CC	TT	TT	TT	TT	TT	TT	TT	TT
IAAV3165	2B	GG	GG	GG	GG	GG	GG	GG	GG	GG	GG	GG	GG	GG	AA	GG	GG	GG	GG	GG	GG	GG	GG	GG	GG	GG	GG	GG	GG	GG	GG	GG	GG	GG	GG	AA	GG	AA	AA	AA	AA	GG	GG	GG	GG	GG	GG	GG	GG
Kukri_c37311_136	2B	TT	TT	TT	TT	TT	TT	TT	TT	TT	TT	TT	TT	TT	CC	TT	TT	TT	TT	TT	TT	TT	TT	TT	TT	TT	TT	TT	TT	TT	TT	TT	TT	TT	TT	CC	TT	CC	CC	CC	CC	TT	TT	TT	TT	TT	TT	TT	TT
TA005292-0114	2B	CC	CC	CC	CC	CC	TT	CC	TT	CC	CC	CC	CC	CC	CC	CC	TT	CC	CC	CC	CC	CC	TT	TT	CC	CC	CC	TT	TT	CC	CC	TT	CC	CC	TT	CC	TT	CC	CC	CC	CC	TT	TT	TT	TT	TT	TT	-	CC
AX-94627716	2B	CC	CC	CC	CC	AA	CC	CC	CC	CC	CC	CC	CC	CC	AA	CC	CC	CC	CC	CC	CC	CC	CC	CC	CC	CC	CC	CC	CC	CC	CC	CC	CC	CC	CC	CC	CC	CC	CC	CC	CC	CC	CC	CC	CC	CC	AA	CC	CC
wsnp_Ex_c10596_17293192	2B	TT	TT	TT	TT	TT	TT	TT	TT	TT	TT	TT	TT	TT	CC	TT	TT	TT	TT	TT	TT	TT	TT	TT	TT	TT	TT	TT	TT	TT	TT	TT	TT	TT	TT	CC	TT	CC	CC	CC	CC	TT	TT	TT	TT	TT	TT	TT	TT
wsnp_Ex_c10596_17293363	2B	GG	GG	GG	GG	GG	GG	GG	GG	GG	GG	GG	GG	GG	AA	GG	GG	GG	GG	GG	GG	GG	GG	GG	GG	GG	GG	GG	GG	GG	GG	GG	GG	GG	GG	AA	GG	AA	AA	AA	AA	GG	GG	GG	GG	GG	GG	GG	GG
wsnp_Ra_c407_862316	2B	TT	TT	TT	TT	TT	TT	TT	TT	CC	CC	CC	TT	TT	TT	TT	TT	CC	CC	TT	TT	TT	TT	TT	TT	TT	TT	TT	TT	CC	TT	TT	TT	TT	TT	CC	TT	TT	TT	CC	TT	TT	TT	TT	TT	TT	TT	TT	TT
Tdurum_contig11803_850	2B	TT	TT	TT	TT	TT	CC	CC	CC	TT	TT	TT	CC	TT	TT	CC	CC	CC	TT	TT	TT	TT	CC	TT	CC	TT	TT	TT	TT	TT	TT	-	-	CC	CC	CC	CC	CC	CC	CC	TT	CC	CC	CC	CC	CC	CC	CC	CC
AX-94594842	2B	GG	-	AA	GG	GG	AA	AA	AA	GG	GG	GG	AA	AA	AA	AA	AA	AA	GG	AA	AA	AA	AA	AA	AA	GG	GG	GG	AA	GG	GG	AA	-	AA	AA	AA	AA	AA	AA	AA	AA	AA	AA	AA	AA	AA	AA	AA	AA
Kukri_c26288_419	2B	TT	TT	CC	TT	TT	TT	TT	TT	TT	CC	TT	TT	TT	TT	TT	TT	TT	TT	TT	TT	TT	TT	TT	TT	TT	TT	TT	TT	TT	TT	TT	CC	TT	TT	TT	TT	CC	TT	TT	CC	TT	TT	TT	TT	TT	TT	TT	TT
IACX1098	2B	GG	-	GG	AA	-	-	GG	AA	-	-	-	GG	GG	GG	GG	AA	GG	GG	AA	GG	GG	GG	GG	GG	GG	GG	GG	GG	GG	GG	AA	GG	AA	GG	-	AA	-	-	-	GG	AA	AA	GG	GG	GG	AA	GG	GG
wsnp_Ex_c21092_30220342	2B	GG	GG	AA	GG	GG	GG	GG	GG	GG	AA	AA	GG	GG	AA	GG	GG	AA	GG	GG	GG	GG	GG	GG	GG	GG	GG	GG	GG	AA	GG	GG	AA	GG	GG	AA	GG	AA	AA	AA	AA	GG	GG	GG	GG	AA	GG	GG	GG
BobWhite_c41535_52	2B	CC	CC	TT	CC	CC	CC	CC	CC	CC	TT	TT	CC	CC	TT	CC	CC	TT	CC	CC	CC	CC	CC	CC	CC	CC	CC	CC	CC	TT	CC	CC	TT	CC	CC	TT	CC	TT	TT	TT	TT	CC	CC	CC	CC	TT	CC	CC	CC
AX-94457532	2B	AA	AA	AA	AA	AA	AA	AA	AA	AA	AA	GG	AA	AA	AA	AA	AA	GG	GG	AA	AA	AA	AA	AA	AA	AA	AA	AA	AA	GG	AA	AA	AA	AA	AA	AA	AA	AA	AA	AA	AA	AA	AA	AA	AA	AA	AA	AA	AA
RAC875_c26469_480	2B	CC	-	TT	CC	CC	CC	CC	-	CC	TT	TT	CC	CC	CC	CC	CC	TT	CC	TT	CC	CC	CC	CC	CC	CC	CC	CC	CC	TT	CC	CC	TT	TT	CC	TT	CC	TT	-	TT	TT	CC	CC	CC	CC	CC	TT	CC	CC
RAC875_c61801_299	2B	TT	TT	GG	TT	TT	TT	TT	TT	TT	GG	GG	TT	TT	TT	TT	TT	GG	TT	GG	TT	TT	TT	TT	TT	TT	TT	TT	TT	GG	TT	TT	GG	-	TT	GG	TT	GG	-	GG	GG	TT	TT	TT	TT	TT	GG	TT	TT
AX-94388622	2B	TT	TT	CC	TT	TT	TT	TT	TT	TT	CC	CC	TT	TT	TT	TT	TT	CC	TT	CC	TT	TT	TT	TT	TT	TT	TT	TT	TT	CC	TT	TT	CC	TT	TT	CC	TT	CC	TT	CC	CC	TT	TT	TT	TT	TT	CC	TT	TT
BobWhite_c47608_273	2B	GG	GG	AA	GG	AA	GG	AA	AA	GG	AA	AA	GG	GG	AA	GG	GG	AA	GG	AA	GG	GG	AA	AA	GG	GG	GG	AA	AA	AA	GG	AA	AA	AA	AA	AA	GG	AA	GG	AA	AA	GG	GG	AA	AA	AA	AA	AA	AA
AX-94561290	2B	AA	GG	AA	GG	AA	GG	AA	AA	GG	AA	AA	GG	AA	AA	AA	GG	AA	GG	AA	GG	AA	AA	AA	GG	GG	AA	AA	AA	AA	GG	AA	AA	AA	AA	AA	GG	AA	AA	AA	AA	GG	GG	AA	AA	AA	AA	AA	AA
RAC875_c34516_316	2B	TT	TT	CC	TT	CC	TT	CC	CC	TT	CC	CC	TT	TT	CC	TT	TT	-	TT	CC	TT	TT	CC	CC	TT	TT	TT	CC	CC	CC	TT	CC	CC	CC	CC	CC	TT	CC	TT	CC	CC	TT	TT	CC	CC	CC	CC	CC	CC
AX-94500296	2B	TT	TT	TT	TT	AA	TT	AA	AA	TT	AA	AA	TT	TT	AA	TT	TT	AA	TT	AA	TT	TT	AA	AA	TT	TT	TT	AA	AA	AA	TT	AA	TT	AA	AA	AA	TT	TT	TT	AA	TT	TT	TT	AA	AA	AA	AA	AA	AA
BobWhite_c31129_60	2B	TT	TT	TT	TT	TT	TT	TT	TT	TT	CC	TT	TT	TT	TT	CC	CC	TT	TT	CC	TT	TT	CC	TT	TT	TT	TT	TT	TT	TT	CC	TT	TT	TT	TT	CC	TT	TT	CC	CC	TT	TT	TT	CC	TT	TT	CC	TT	TT
Kukri_rep_c107572_121	2B	AA	AA	AA	AA	AA	AA	AA	AA	AA	AA	AA	AA	AA	AA	AA	GG	AA	AA	GG	AA	AA	GG	AA	AA	AA	AA	AA	AA	AA	GG	AA	GG	-	AA	GG	AA	AA	GG	GG	AA	AA	AA	GG	AA	AA	GG	AA	AA
RAC875_rep_c109207_706	2B	TT	TT	TT	TT	TT	TT	TT	TT	TT	TT	TT	TT	TT	TT	TT	CC	TT	TT	CC	TT	TT	CC	TT	TT	TT	TT	TT	TT	TT	CC	TT	CC	TT	TT	CC	TT	TT	TT	CC	TT	TT	TT	CC	TT	TT	CC	TT	TT
BS00065105_51	2B	TT	CC	TT	TT	CC	CC	CC	CC	CC	TT	CC	TT	TT	CC	TT	TT	CC	TT	TT	CC	TT	TT	TT	CC	TT	TT	CC	CC	CC	TT	TT	TT	TT	TT	TT	CC	TT	TT	TT	TT	CC	CC	TT	TT	TT	TT	TT	TT
AX-95140591	2B	GG	GG	GG	TT	TT	GG	TT	TT	GG	GG	GG	GG	GG	TT	GG	TT	GG	GG	TT	GG	GG	TT	GG	GG	GG	GG	TT	TT	GG	TT	GG	GG	-	GG	TT	GG	GG	GG	TT	GG	GG	GG	TT	GG	GG	TT	GG	GG
BS00010055_51	2B	AA	AA	AA	GG	AA	AA	AA	AA	AA	AA	AA	AA	AA	AA	AA	GG	AA	AA	GG	AA	AA	GG	AA	AA	AA	AA	AA	AA	AA	GG	AA	GG	-	AA	GG	AA	AA	AA	GG	AA	AA	AA	GG	AA	AA	GG	AA	AA
wsnp_JD_c3732_4781170	2B	TT	GG	GG	TT	GG	GG	GG	GG	GG	GG	TT	TT	TT	GG	TT	GG	TT	TT	TT	GG	TT	TT	TT	TT	TT	TT	GG	GG	TT	TT	TT	TT	TT	TT	TT	GG	TT	TT	TT	GG	GG	GG	TT	TT	TT	TT	TT	TT
wsnp_Ku_c31_62657	2B	CC	TT	TT	TT	TT	TT	TT	TT	TT	TT	CC	CC	CC	TT	CC	TT	CC	CC	TT	TT	CC	TT	CC	CC	CC	CC	TT	TT	CC	TT	CC	CC	-	CC	TT	TT	CC	CC	TT	TT	TT	TT	TT	CC	CC	TT	CC	CC
BS00110490_51	2B	TT	TT	TT	CC	TT	TT	TT	TT	TT	TT	TT	CC	CC	TT	TT	TT	TT	CC	CC	TT	TT	CC	TT	TT	CC	TT	TT	TT	TT	CC	TT	CC	-	TT	CC	TT	TT	CC	CC	TT	TT	TT	CC	TT	TT	CC	CC	CC
IAAV8040	2B	CC	CC	CC	AA	CC	CC	CC	CC	CC	CC	CC	CC	CC	CC	CC	CC	CC	CC	AA	CC	CC	AA	CC	CC	CC	CC	CC	CC	CC	AA	CC	AA	-	CC	AA	CC	CC	AA	AA	CC	CC	CC	AA	CC	CC	AA	AA	AA
Excalibur_c7136_1260	2B	TT	TT	TT	CC	TT	TT	TT	TT	TT	TT	TT	TT	TT	TT	TT	TT	TT	TT	CC	TT	TT	CC	TT	TT	TT	TT	TT	TT	TT	CC	TT	TT	-	TT	CC	TT	TT	TT	CC	TT	TT	TT	CC	TT	TT	CC	TT	TT
BS00022422_51	2B	TT	TT	TT	CC	CC	TT	TT	CC	TT	TT	TT	TT	TT	CC	CC	TT	TT	TT	CC	TT	TT	CC	TT	CC	TT	TT	TT	CC	TT	CC	CC	CC	-	TT	CC	TT	CC	TT	CC	TT	TT	TT	TT	TT	TT	TT	TT	TT
BS00030496_51	2B	TT	TT	TT	GG	GG	TT	TT	GG	TT	TT	TT	TT	TT	GG	GG	TT	TT	TT	GG	TT	TT	GG	TT	GG	TT	TT	TT	GG	TT	GG	GG	TT	GG	TT	GG	TT	TT	TT	GG	TT	TT	TT	TT	TT	TT	TT	TT	TT
RAC875_c86069_65	2B	AA	AA	GG	GG	GG	AA	AA	GG	-	AA	AA	AA	AA	GG	GG	AA	AA	AA	GG	AA	AA	GG	AA	GG	AA	AA	AA	GG	AA	GG	-	GG	-	AA	GG	AA	GG	AA	GG	GG	AA	AA	AA	AA	AA	AA	AA	AA
IAAV1101	2B	GG	-	GG	AA	AA	GG	GG	AA	GG	GG	GG	GG	GG	AA	AA	GG	GG	GG	AA	GG	GG	AA	GG	AA	GG	GG	GG	AA	GG	AA	AA	AA	AA	GG	AA	GG	GG	-	AA	GG	GG	GG	GG	GG	GG	GG	GG	GG
IACX6239	2B	GG	GG	AA	AA	AA	GG	GG	AA	GG	GG	GG	GG	GG	AA	AA	GG	GG	GG	AA	GG	GG	AA	GG	AA	GG	GG	GG	AA	GG	AA	AA	GG	-	GG	AA	GG	-	GG	AA	-	GG	GG	GG	GG	GG	GG	GG	GG
IACX6223	2B	CC	CC	TT	TT	TT	CC	CC	TT	CC	CC	CC	CC	CC	TT	TT	CC	CC	CC	TT	CC	CC	TT	CC	TT	CC	CC	CC	TT	CC	TT	TT	TT	-	CC	TT	CC	TT	CC	TT	TT	CC	CC	CC	CC	CC	CC	CC	CC
TA002196-1336	2B	AA	AA	AA	GG	GG	AA	AA	GG	AA	AA	AA	AA	AA	GG	GG	AA	AA	AA	GG	AA	AA	GG	AA	GG	AA	AA	AA	GG	AA	GG	GG	AA	-	AA	GG	AA	AA	AA	GG	AA	AA	AA	AA	AA	AA	AA	AA	AA
BS00023221_51	2B	AA	AA	GG	GG	GG	AA	AA	GG	AA	AA	AA	AA	AA	GG	GG	AA	AA	AA	GG	AA	AA	GG	AA	GG	AA	AA	AA	GG	AA	GG	GG	GG	AA	AA	GG	AA	GG	AA	GG	GG	AA	AA	AA	AA	AA	AA	AA	AA
AX-94542146	2B	TT	TT	AA	TT	TT	AA	TT	-	TT	TT	TT	TT	TT	TT	TT	TT	TT	TT	TT	TT	TT	TT	TT	AA	AA	TT	TT	AA	AA	AA	AA	AA	AA	TT	AA	TT	TT	AA	TT	TT	AA	AA	TT	AA	AA	AA	TT	TT
BS00067337_51	2B	CC	CC	TT	TT	TT	CC	CC	TT	CC	CC	CC	CC	CC	TT	TT	CC	CC	CC	TT	CC	CC	TT	CC	TT	CC	CC	CC	TT	CC	TT	TT	TT	-	CC	TT	CC	TT	CC	TT	TT	CC	CC	CC	CC	CC	CC	CC	CC
BS00000405_51	2B	GG	GG	GG	AA	AA	GG	GG	AA	GG	GG	GG	GG	GG	AA	AA	GG	GG	GG	AA	GG	GG	AA	GG	AA	GG	GG	GG	AA	GG	AA	AA	GG	-	GG	AA	GG	GG	GG	AA	GG	GG	GG	GG	GG	GG	GG	GG	GG
CAP7_c1018_75	2B	CC	CC	TT	TT	TT	CC	CC	TT	CC	CC	CC	CC	CC	TT	TT	CC	CC	CC	TT	CC	CC	TT	CC	TT	CC	CC	CC	TT	CC	TT	TT	TT	-	CC	TT	CC	TT	CC	TT	TT	CC	CC	CC	CC	CC	CC	CC	CC
wsnp_Ku_rep_c105822_91859983	2B	GG	AA	AA	GG	GG	AA	AA	GG	AA	AA	GG	GG	AA	GG	GG	GG	AA	AA	AA	AA	AA	AA	AA	GG	AA	GG	GG	AA	AA	AA	AA	AA	GG	GG	GG	AA	GG	AA	GG	GG	GG	AA	AA	AA	GG	GG	GG	AA
AX-94633439	2B	GG	GG	GG	CC	CC	GG	GG	CC	GG	GG	GG	GG	GG	CC	CC	GG	GG	GG	CC	GG	GG	CC	GG	CC	GG	GG	-	CC	GG	CC	CC	CC	CC	GG	CC	GG	GG	GG	CC	GG	-	GG	GG	GG	GG	-	GG	GG
Excalibur_c17039_436	2B	TT	GG	GG	TT	TT	GG	GG	TT	GG	GG	TT	TT	GG	TT	TT	TT	GG	GG	GG	GG	GG	GG	GG	TT	GG	TT	TT	GG	GG	GG	GG	-	TT	TT	TT	GG	TT	GG	TT	TT	TT	GG	GG	GG	TT	TT	TT	GG
AX-94437143	2B	CC	CC	CC	TT	TT	CC	CC	TT	CC	CC	CC	CC	CC	TT	TT	CC	CC	CC	TT	CC	CC	TT	CC	TT	CC	CC	CC	TT	CC	TT	TT	TT	-	CC	TT	CC	CC	CC	TT	CC	CC	CC	CC	CC	CC	CC	CC	CC
BS00043099_51	2B	AA	CC	CC	AA	AA	CC	CC	AA	CC	CC	CC	CC	CC	AA	AA	CC	CC	CC	AA	CC	CC	AA	AA	AA	CC	AA	CC	AA	CC	AA	AA	AA	-	CC	AA	CC	CC	AA	AA	CC	CC	CC	CC	CC	CC	CC	CC	CC
wsnp_JD_c12687_12877994	2B	CC	TT	TT	CC	CC	TT	TT	CC	TT	TT	TT	TT	TT	CC	CC	TT	TT	TT	CC	TT	TT	CC	CC	CC	TT	CC	TT	CC	TT	CC	CC	CC	-	TT	CC	TT	TT	CC	CC	TT	TT	TT	TT	TT	TT	TT	TT	TT
BS00038217_51	2B	TT	-	-	TT	TT	CC	CC	TT	-	-	CC	CC	CC	TT	TT	CC	CC	CC	TT	CC	CC	TT	TT	TT	CC	TT	CC	TT	CC	TT	TT	TT	-	-	TT	CC	CC	TT	TT	-	-	CC	CC	CC	CC	-	CC	CC
BS00038218_51	2B	CC	TT	TT	CC	CC	TT	TT	CC	TT	TT	TT	TT	TT	CC	CC	TT	TT	TT	CC	TT	TT	CC	CC	CC	TT	CC	TT	CC	TT	CC	-	-	-	TT	CC	TT	TT	CC	-	TT	TT	TT	TT	TT	TT	TT	TT	TT
Excalibur_c43482_141	2B	AA	GG	GG	AA	AA	GG	GG	AA	GG	GG	GG	GG	GG	AA	AA	GG	GG	GG	AA	GG	GG	AA	AA	AA	GG	AA	GG	AA	GG	AA	AA	AA	AA	GG	AA	GG	GG	AA	AA	GG	GG	GG	AA	GG	GG	AA	GG	GG
Tdurum_contig1653_190	2B	CC	TT	TT	CC	CC	TT	TT	CC	TT	TT	TT	TT	TT	CC	CC	TT	TT	TT	CC	TT	TT	CC	CC	CC	TT	CC	TT	CC	TT	CC	CC	CC	-	TT	CC	TT	TT	CC	CC	TT	TT	TT	CC	TT	TT	CC	TT	TT
Excalibur_c4303_206	2B	AA	-	AA	AA	GG	AA	-	-	GG	GG	GG	AA	GG	GG	GG	GG	-	GG	GG	GG	AA	GG	AA	-	GG	AA	GG	GG	GG	GG	AA	GG	-	GG	GG	AA	GG	GG	GG	AA	GG	GG	GG	AA	GG	GG	GG	GG
wsnp_Ex_c5239_9272511	2B	AA	GG	GG	GG	GG	GG	GG	GG	GG	GG	GG	GG	GG	GG	GG	GG	GG	GG	GG	GG	GG	GG	GG	GG	GG	AA	GG	GG	GG	GG	GG	AA	GG	GG	GG	GG	GG	AA	GG	GG	GG	GG	GG	GG	GG	GG	GG	GG
wsnp_Ex_rep_c67391_65971023	2B	AA	GG	GG	GG	GG	GG	GG	GG	GG	GG	GG	GG	GG	GG	GG	GG	GG	GG	GG	GG	GG	GG	GG	GG	GG	AA	GG	GG	GG	GG	-	AA	-	GG	GG	GG	GG	AA	GG	GG	GG	GG	GG	GG	GG	GG	GG	GG
BS00079213_51	2B	TT	CC	CC	TT	TT	CC	CC	TT	CC	CC	CC	CC	CC	TT	TT	CC	CC	CC	TT	CC	CC	TT	TT	TT	CC	TT	CC	TT	CC	TT	TT	TT	-	CC	TT	CC	CC	TT	TT	CC	CC	CC	TT	CC	CC	TT	CC	CC
BS00010514_51	2B	TT	CC	TT	TT	CC	TT	CC	CC	CC	CC	CC	TT	CC	CC	CC	CC	CC	CC	CC	CC	TT	CC	TT	CC	CC	TT	CC	CC	CC	CC	TT	CC	CC	CC	CC	TT	CC	CC	CC	-	CC	CC	CC	TT	CC	CC	CC	CC
BS00103461_51	2B	GG	AA	AA	GG	GG	AA	AA	GG	AA	AA	AA	AA	AA	GG	GG	AA	AA	AA	GG	AA	AA	GG	GG	GG	AA	GG	AA	GG	AA	GG	GG	GG	-	AA	GG	AA	AA	GG	GG	AA	AA	AA	GG	AA	AA	GG	AA	AA
BS00021675_51	2B	CC	CC	CC	TT	TT	CC	CC	TT	CC	CC	CC	CC	CC	TT	TT	CC	CC	CC	TT	CC	CC	TT	TT	TT	CC	CC	CC	TT	CC	TT	TT	CC	-	CC	TT	CC	CC	CC	TT	CC	CC	CC	TT	CC	CC	TT	CC	CC
BS00071690_51	2B	AA	AA	AA	GG	GG	AA	AA	GG	AA	AA	AA	AA	AA	GG	GG	AA	AA	AA	GG	AA	AA	GG	GG	GG	AA	AA	AA	GG	AA	GG	GG	GG	-	AA	GG	AA	AA	AA	GG	AA	AA	AA	GG	AA	AA	GG	AA	AA
RAC875_c46454_129	2B	GG	GG	TT	GG	GG	GG	GG	GG	GG	TT	GG	GG	TT	GG	GG	GG	GG	GG	GG	GG	GG	GG	GG	GG	GG	GG	GG	GG	GG	GG	GG	GG	-	TT	GG	GG	TT	GG	GG	TT	GG	GG	GG	TT	TT	GG	GG	GG
RAC875_c35438_474	2B	GG	GG	GG	AA	AA	GG	GG	AA	GG	GG	GG	GG	GG	AA	AA	GG	GG	GG	AA	GG	GG	AA	AA	AA	GG	GG	GG	AA	GG	AA	AA	AA	-	GG	AA	GG	GG	GG	AA	GG	GG	GG	AA	GG	GG	AA	GG	GG
[truncated: 6,814 more rows]
[truncated: 181 more columns]
